# Supplementary material for: The Agassiz’s desert tortoise genome provides a resource for the conservation of a threatened species
Source: PLoS One. 2017 May 31;12(5):e0177708. doi: 10.1371/journal.pone.0177708 (PMC5451010; doi:10.1371/journal.pone.0177708)
Supplement: S1 Table — (XLS) [file pone.0177708.s006.xls]

## Sheet: A. DNA
S1 Table A: Data on tissue used for DNA
Sample Name	Gaga101-gDNA
SRA ID	TBA
Species used for library	Gopherus agassizii
Animal ID(s)	Gaga101
Tissue/Organ source [eg. brain, liver, whole, etc]	Liver and skeletal muscle
Developmental stage/age	Adult
Sex	Male
Total RNA or purified polyA RNA	Genomic DNA
RNA extraction Kit	DNAeasy (QIAGEN)
Library Preparation Protocol	Library Preparation Kit (Kapa Biosystems)
Estimated size of inserts, without adapters	200 bp, 300 bp, 1000 bp
Sequencing site	Collaborative Sequencing Core, Translational Genomics Research Institute
Sample Name	Gaga101-gDNA
SRA ID	TBA
Species used for library	Gopherus agassizii
Animal ID(s)	Gaga101
Tissue/Organ source [eg. brain, liver, whole, etc]	Liver and skeletal muscle
Developmental stage/age	Adult
Sex	Male
Total RNA or purified polyA RNA	Genomic DNA
RNA extraction Kit	DNAeasy (QIAGEN)
Library Preparation Protocol	Nextera Mate Pair Library Preparation Kit
Estimated size of inserts (bp)	Approximately 2 kb, 4 kb, and 10 kb
Sequencing site	Genetics Core, University of Arizona

## Sheet: B. RNA
S1 Table B: Data on tissues used for RNA-Seq
Sample Name	Gaga101-brain
SRA ID	TBA
Species used for library	Gopherus agassizii
Animal ID(s)	Gaga101
Tissue/Organ source [eg. brain, liver, whole, etc]	Whole brain
Developmental stage/age	Adult
Sex	Male
Total RNA or purified polyA RNA	Total RNA
RNA extraction Kit	Total RNA component, mirVana miRNA Isolation Kit (Thermo Fisher Scientific)
Library Preparation Protocol	Illumina TruSeq RNA kit (Illumina, Inc., San Diego, CA) to build the cDNA library from total RNA; run on Illumina HiSeq 2500
Estimated size of inserts (bp)	300
Sample Name	Gaga101-skeletal muscle
SRA ID	TBA
Species used for library	Gopherus agassizii
Animal ID(s)	Gaga101
Tissue/Organ source [eg. brain, liver, whole, etc]	Skeletal muscle
Developmental stage/age	Adult
Sex	Male
Total RNA or purified polyA RNA	Total RNA
RNA extraction Kit	Total RNA component, mirVana miRNA Isolation Kit (Thermo Fisher Scientific)
Library Preparation Protocol	Illumina TruSeq RNA kit (Illumina, Inc., San Diego, CA) to build the cDNA library from total RNA; run on Illumina HiSeq 2500
Estimated size of inserts (bp)	300
Sample Name	Gaga101-lung
SRA ID	TBA
Species used for library	Gopherus agassizii
Animal ID(s)	Gaga101
Tissue/Organ source [eg. brain, liver, whole, etc]	Lung
Developmental stage/age	Adult
Sex	Male
Total RNA or purified polyA RNA	Total RNA
RNA extraction Kit	Total RNA component, mirVana miRNA Isolation Kit (Thermo Fisher Scientific)
Library Preparation Protocol	Illumina TruSeq RNA kit (Illumina, Inc., San Diego, CA) to build the cDNA library from total RNA; run on Illumina HiSeq 2500
Estimated size of inserts (bp)	300
Sample Name	MOJ
SRA ID	BioSample: SAMN03496277; SRA: SRS916786 (Part of BioProject ID 281763; Accession: PRJNA281763)
Species used for library	Gopherus agassizii
Animal ID(s)	Charlie
Tissue/Organ source [eg. brain, liver, whole, etc]	Whold blood
Developmental stage/age	Adult
Sex	Male
Total RNA or purified polyA RNA	Total RNA
RNA extraction Kit	Qiagen RNeasy Kit (Qiagen, Valencia, CA)
Library Preparation Protocol	Illumina TruSeq RNA kit (Illumina, Inc., San Diego, CA) to build the cDNA library from total RNA; run on Illumina HiSeq 2000
Estimated size of inserts (bp)	300
Sequencing site	University of Arizona Genetics Core
Trinity assembly	see Edwards et al. 2016, doi: 10.1002/ece3.1865
No. reads	44068129
No. transcripts	150135
N50	1190
Mean contig length (bp)	709
