# Supplementary material for: The Agassiz’s desert tortoise genome provides a resource for the conservation of a threatened species
Source: PLoS One. 2017 May 31;12(5):e0177708. doi: 10.1371/journal.pone.0177708 (PMC5451010; doi:10.1371/journal.pone.0177708)
Supplement: S2 Table — The unitig with the largest N50 (k-mer = 83) was chosen for further assembly using ABySS. (XLSX) [file pone.0177708.s007.xlsx]

## Sheet: Sheet1
Kmer	n	n:500	n:N50	min	N50	max	sum
31	37500000	949398	239950	500	1687	24002	1330000000
41	25500000	917393	206746	500	2163	33069	1520000000
45	22500000	908414	198312	500	2303	33069	1570000000
51	19100000	891920	186287	500	2502	41579	1640000000
57	16500000	879170	175722	500	2677	50648	1680000000
61	15200000	874518	170278	500	2771	55129	1710000000
63	14600000	872978	167912	500	2813	56075	1720000000
73	12200000	874671	160065	500	2963	64592	1760000000
83	10400000	893650	156974	500	3034	64612	1800000000
87	9780000	908967	158015	500	3024	64620	1820000000
93	8920119	947729	164535	500	2933	67361	1840000000
95	8705183	971158	169816	500	2856	67363	1840000000
