# Supplementary material for: The Agassiz’s desert tortoise genome provides a resource for the conservation of a threatened species
Source: PLoS One. 2017 May 31;12(5):e0177708. doi: 10.1371/journal.pone.0177708 (PMC5451010; doi:10.1371/journal.pone.0177708)
Supplement: S3 Table — (XLSX) [file pone.0177708.s008.xlsx]

## Sheet: Sheet1
	Platanus contigs and scaffolds	ABySS (k83) contigs and scaffolds	ABySS (k83) contigs with SSPACE scaffolds	SOAP (k53) contigs and scaffolds	SOAP (k47) contigs and scaffolds
Assembly length (bp)	2225450638	3350892568	2891354200	2587232722	2399007766
No. contigs	635841	3678255	652918	2627453	950204
contig N50	26427	8604	12564	34428	42722
% assembly in scaffolded contigs	75.5	61.8	66.9	76.6	86.9
No. scaffolds	546097	3390074	416539	2548729	870251
Longest scaffold (bp)	647299	1126800	869023	1609177	1421489
Scaffold N50	60737	27904	32436	116853	169187
Scaffold %N	0.71	5.47	2.42	1.39	1.51
