# Supplementary material for: The Agassiz’s desert tortoise genome provides a resource for the conservation of a threatened species
Source: PLoS One. 2017 May 31;12(5):e0177708. doi: 10.1371/journal.pone.0177708 (PMC5451010; doi:10.1371/journal.pone.0177708)
Supplement: S4 Table — (XLSX) [file pone.0177708.s009.xlsx]

## Sheet: Sheet1
Species	Data	Accession number	BUSCO benchmarks
Gopherus agassizii	Genome	Current study	C:77% [D:1.6%], F:15%, M:7.9%, n:3023
	Transcriptome	Current study	C:87% [D:16%], F:4.7%, M:7.9%, n:3023
	Gene set	Current study	C:72% [D:20%], F:13%, M:16%, n:3023
Chrysemys picta	Genome	GCA_000241765.2	C:76%[D:1.4%], F:15%, M:8.9%, n:3023
Pelodiscus sinensis	Genome	GCA_000230535.1	C:66%[D:1.0%], F:19%, M:15%, n:3023
Gallus gallus	Gene set	Galga4.75	C:90% [D:2.4%], F:3.5%, M:6.0%, n:3023
Anolis carolinensis	Genome	AnoCar2.0.75	C:73%[D:1.4%],F:15%,M:12%,n:3023
	Gene set	AnoCar2.0.75	C:89% [D:2.6%], F:6.8%, M:3.4%, n:3023
	Transcriptome	GI:614142443	C:58% [D:14%], F:8.7%, M:32%, n:3023
	Transcriptome	GI:464801713	C:27% [D:15%], F:18%, M:53%, n:3023
Homo sapiens	Genome	GCA_000001405.15	C:89% [D:1.5%], F:6.0%, M:4.5%, n:3023
	Gene set	GRCh37.75	C:99% [D:1.7%], F:0.0%, M:0.0%, n:3023
Mus musculus	Genome	GCA_000001635.4	C:78% [D:3.0%], F:19%, M:2.5%, n:3023
	Gene set	GRCm38.75	C:99% [D:2.5%], F:99%, M:0.1%, n:3023
