# Supplementary material for: The Agassiz’s desert tortoise genome provides a resource for the conservation of a threatened species
Source: PLoS One. 2017 May 31;12(5):e0177708. doi: 10.1371/journal.pone.0177708 (PMC5451010; doi:10.1371/journal.pone.0177708)
Supplement: S5 Table — Node labels are from S2 Fig. (XLSX) [file pone.0177708.s010.xlsx]

## Sheet: Sheet1
	Estimated Gopherus-Chrysemys Divergence				Fixed Gopherus-Chrysemys Divergence
Node2	Minimum constraint	Maximum constraint	Fixed age	Estimated Age	Minimum constraint	Maximum constraint	Fixed age	Estimated Age
1			280	280			280	280
2				247.45				247.5
3			245	245			245	245
4				121.18				124.06
5				100.82				103.65
6				30.89				32.02
7	97.4	250		98.71	97.4	250		123.94
8	36.8	183		44.28	36.8	183		83.36
9				30.93			74.2	74.2
1Time in millions of years.
2Nodes are shown in Supplementary Fig. S2
