# Supplementary material for: The Agassiz’s desert tortoise genome provides a resource for the conservation of a threatened species
Source: PLoS One. 2017 May 31;12(5):e0177708. doi: 10.1371/journal.pone.0177708 (PMC5451010; doi:10.1371/journal.pone.0177708)
Supplement: S6 Table — (XLSX) [file pone.0177708.s011.xlsx]

## Sheet: Sheet1
Term ID	Name	Type	p value
GO:0006396	RNA processing	BP	1.03e-08
GO:0043412	macromolecule modification	BP	4.54e-05
GO:0044260	cellular macromolecule metabolic process	BP	0.000516
GO:0006464	cellular protein modification process	BP	0.000651
GO:0036211	protein modification process	BP	0.000651
GO:0016071	mRNA metabolic process	BP	0.000868
GO:0044267	cellular protein metabolic process	BP	0.00148
GO:0044238	primary metabolic process	BP	0.00156
GO:0046483	heterocycle metabolic process	BP	0.00307
GO:0006397	mRNA processing	BP	0.00331
GO:0043170	macromolecule metabolic process	BP	0.0035
GO:0044237	cellular metabolic process	BP	0.00356
GO:0006139	nucleobase-containing compound metabolic process	BP	0.00395
GO:0034641	cellular nitrogen compound metabolic process	BP	0.00419
GO:0016570	histone modification	BP	0.00503
GO:0071704	organic substance metabolic process	BP	0.0072
GO:0016569	covalent chromatin modification	BP	0.00729
GO:0006725	cellular aromatic compound metabolic process	BP	0.00805
GO:0070932	histone H3 deacetylation	BP	0.00861
GO:0016568	chromatin modification	BP	0.0106
GO:1901360	organic cyclic compound metabolic process	BP	0.0109
GO:0090304	nucleic acid metabolic process	BP	0.015
GO:0019538	protein metabolic process	BP	0.016
GO:0006807	nitrogen compound metabolic process	BP	0.0209
GO:0034470	ncRNA processing	BP	0.0229
GO:0016070	RNA metabolic process	BP	0.0491
GO:0044424	intracellular part	CC	6.45e-27
GO:0043231	intracellular membrane-bounded organelle	CC	7.62e-25
GO:0043227	membrane-bounded organelle	CC	3.14e-24
GO:0043229	intracellular organelle	CC	6.88e-22
GO:0005622	intracellular	CC	1.31e-21
GO:0043226	organelle	CC	3.07e-20
GO:0044422	organelle part	CC	2.18e-19
GO:0044446	intracellular organelle part	CC	7.73e-19
GO:0044428	nuclear part	CC	1.42e-18
GO:0005634	nucleus	CC	4.88e-18
GO:0031974	membrane-enclosed lumen	CC	1.39e-16
GO:0070013	intracellular organelle lumen	CC	1.81e-16
GO:0043233	organelle lumen	CC	1.9e-16
GO:0031981	nuclear lumen	CC	1.2e-15
GO:0005737	cytoplasm	CC	2.85e-13
GO:0005623	cell	CC	9.8e-13
GO:0044464	cell part	CC	2.19e-12
GO:0005654	nucleoplasm	CC	3.31e-10
GO:0044444	cytoplasmic part	CC	2.81e-07
GO:0032991	macromolecular complex	CC	2.43e-06
GO:0005575	cellular_component	CC	1.27e-05
GO:0044451	nucleoplasm part	CC	0.000113
GO:0043234	protein complex	CC	0.00617
GO:0030529	intracellular ribonucleoprotein complex	CC	0.01
GO:1990904	ribonucleoprotein complex	CC	0.01
GO:0044822	poly(A) RNA binding	MF	3.31e-13
GO:0003723	RNA binding	MF	7.57e-11
GO:0005515	protein binding	MF	1.32e-06
GO:0008170	N-methyltransferase activity	MF	0.0117
