# Supplementary material for: The Agassiz’s desert tortoise genome provides a resource for the conservation of a threatened species
Source: PLoS One. 2017 May 31;12(5):e0177708. doi: 10.1371/journal.pone.0177708 (PMC5451010; doi:10.1371/journal.pone.0177708)
Supplement: S8 Table — (XLSX) [file pone.0177708.s013.xlsx]

## Sheet: Sheet1
Term ID	Name	Type	p-value
GO:0044260	cellular macromolecule metabolic process	BP	5.78e-06
GO:0044237	cellular metabolic process	BP	3.58e-05
GO:0070647	protein modification by small protein conjugation or removal	BP	7.35e-05
GO:0044267	cellular protein metabolic process	BP	8.02e-05
GO:0018205	peptidyl-lysine modification	BP	0.000128
GO:0016071	mRNA metabolic process	BP	0.000147
GO:0016570	histone modification	BP	0.000206
GO:0016569	covalent chromatin modification	BP	0.000327
GO:0006397	mRNA processing	BP	0.000716
GO:0016568	chromatin modification	BP	0.00124
GO:0034641	cellular nitrogen compound metabolic process	BP	0.00141
GO:0006807	nitrogen compound metabolic process	BP	0.00156
GO:0044238	primary metabolic process	BP	0.00223
GO:0043170	macromolecule metabolic process	BP	0.00292
GO:0051276	chromosome organization	BP	0.00389
GO:0006325	chromatin organization	BP	0.00401
GO:0000209	protein polyubiquitination	BP	0.00461
GO:0019538	protein metabolic process	BP	0.00521
GO:0009056	catabolic process	BP	0.00556
GO:0006464	cellular protein modification process	BP	0.006
GO:0036211	protein modification process	BP	0.006
GO:0006396	RNA processing	BP	0.00614
GO:0071704	organic substance metabolic process	BP	0.0128
GO:0043412	macromolecule modification	BP	0.0158
GO:0016578	histone deubiquitination	BP	0.0226
GO:0044248	cellular catabolic process	BP	0.0281
GO:0016579	protein deubiquitination	BP	0.0318
GO:1901575	organic substance catabolic process	BP	0.0327
GO:0006996	organelle organization	BP	0.0336
GO:0009057	macromolecule catabolic process	BP	0.0367
GO:0044424	intracellular part	CC	1.74e-31
GO:0043229	intracellular organelle	CC	7.36e-26
GO:0043231	intracellular membrane-bounded organelle	CC	1.52e-25
GO:0005622	intracellular	CC	2.17e-25
GO:0043226	organelle	CC	2.78e-22
GO:0043227	membrane-bounded organelle	CC	3.55e-22
GO:0044446	intracellular organelle part	CC	3.1e-21
GO:0044422	organelle part	CC	7.84e-20
GO:0005737	cytoplasm	CC	8.99e-19
GO:0044428	nuclear part	CC	4.78e-17
GO:0031974	membrane-enclosed lumen	CC	3.02e-16
GO:0070013	intracellular organelle lumen	CC	6.89e-16
GO:0043233	organelle lumen	CC	7.28e-16
GO:0031981	nuclear lumen	CC	1.52e-15
GO:0005634	nucleus	CC	1.24e-12
GO:0044464	cell part	CC	1.02e-11
GO:0005623	cell	CC	1.11e-11
GO:0005654	nucleoplasm	CC	4.49e-11
GO:0044444	cytoplasmic part	CC	1.1e-09
GO:0005773	vacuole	CC	0.000349
GO:0043232	intracellular non-membrane-bounded organelle	CC	0.000377
GO:0043228	non-membrane-bounded organelle	CC	0.000377
GO:0032991	macromolecular complex	CC	0.000756
GO:0044451	nucleoplasm part	CC	0.00103
GO:0005739	mitochondrion	CC	0.0114
GO:0000323	lytic vacuole	CC	0.0142
GO:0005575	cellular_component	CC	0.0152
GO:0005764	lysosome	CC	0.034
GO:0005515	protein binding	MF	1.57e-12
GO:0003723	RNA binding	MF	2.94e-09
GO:0044822	poly(A) RNA binding	MF	7.47e-09
GO:0008134	transcription factor binding	MF	0.00151
