# Supplementary material for: The Agassiz’s desert tortoise genome provides a resource for the conservation of a threatened species
Source: PLoS One. 2017 May 31;12(5):e0177708. doi: 10.1371/journal.pone.0177708 (PMC5451010; doi:10.1371/journal.pone.0177708)
Supplement: S1 Dataset — (XLS) [file pone.0177708.s015.xls]

## Sheet: gopaga-chrpic.RBH.out
gopAga1_00018416-RA	XP_008176200.1
gopAga1_00009937-RA	XP_005297835.1
gopAga1_00000470-RA	XP_005298325.1
gopAga1_00010932-RA	XP_005278859.1
gopAga1_00000875-RA	XP_005292673.1
gopAga1_00010837-RA	XP_005296017.1
gopAga1_00007012-RA	XP_005289112.1
gopAga1_00017343-RA	XP_005292421.1
gopAga1_00004967-RA	XP_008176603.1
gopAga1_00016418-RA	XP_005289493.1
gopAga1_00001057-RA	XP_008177656.1
gopAga1_00006949-RA	XP_005295406.1
gopAga1_00010823-RA	XP_008171726.1
gopAga1_00016410-RC	XP_005303447.1
gopAga1_00000702-RA	XP_005285811.1
gopAga1_00019194-RA	XP_005294173.1
gopAga1_00016142-RD	XP_008173162.1
gopAga1_00005287-RA	XP_005282114.1
gopAga1_00014437-RA	XP_008168993.1
gopAga1_00015623-RA	XP_008170673.1
gopAga1_00013680-RA	XP_008177416.1
gopAga1_00013286-RB	XP_008174013.1
gopAga1_00003171-RA	XP_005282830.1
gopAga1_00013820-RA	XP_005301644.1
gopAga1_00015845-RA	XP_008167157.1
gopAga1_00005751-RA	XP_008164850.1
gopAga1_00020134-RA	XP_005315569.1
gopAga1_00005843-RA	XP_005292503.1
gopAga1_00002436-RA	XP_005283259.1
gopAga1_00004004-RA	XP_008169098.1
gopAga1_00001607-RA	XP_005298084.1
gopAga1_00004154-RA	XP_005307602.1
gopAga1_00000109-RA	XP_005286283.1
gopAga1_00010077-RA	XP_005301470.1
gopAga1_00008115-RA	XP_005290768.1
gopAga1_00001794-RB	XP_005294142.2
gopAga1_00012402-RA	XP_005301959.1
gopAga1_00010038-RA	XP_005311207.1
gopAga1_00002841-RB	XP_005288480.1
gopAga1_00002640-RA	XP_005289244.1
gopAga1_00015491-RA	XP_008171347.1
gopAga1_00012570-RA	XP_005283159.1
gopAga1_00019699-RA	XP_005313062.1
gopAga1_00008182-RA	XP_005315663.1
gopAga1_00003074-RA	XP_008161450.1
gopAga1_00013451-RA	XP_005278915.1
gopAga1_00005265-RA	XP_008165364.1
gopAga1_00013106-RA	XP_005306353.1
gopAga1_00005421-RA	XP_005308823.1
gopAga1_00005897-RA	XP_005307653.1
gopAga1_00007827-RA	XP_005312064.1
gopAga1_00016516-RA	XP_008173607.1
gopAga1_00016698-RA	XP_008166970.1
gopAga1_00001379-RA	XP_005300530.1
gopAga1_00018497-RA	XP_005289274.1
gopAga1_00009369-RA	XP_005300184.1
gopAga1_00004455-RA	XP_005281831.1
gopAga1_00019774-RA	XP_008175506.1
gopAga1_00003935-RA	XP_005299070.1
gopAga1_00016126-RA	XP_005300703.1
gopAga1_00002780-RA	XP_005286169.1
gopAga1_00005130-RB	XP_005292970.1
gopAga1_00010962-RA	XP_005290700.1
gopAga1_00003647-RA	XP_008168813.1
gopAga1_00005153-RA	XP_005292818.1
gopAga1_00000750-RB	XP_008169588.1
gopAga1_00010011-RA	XP_005288246.1
gopAga1_00002625-RA	XP_005303313.1
gopAga1_00004463-RA	XP_008170178.1
gopAga1_00009600-RA	XP_005290560.1
gopAga1_00002334-RA	XP_008166897.1
gopAga1_00007900-RA	XP_005289491.1
gopAga1_00004581-RE	XP_008163701.1
gopAga1_00007622-RA	XP_008167502.1
gopAga1_00000144-RA	XP_008165491.1
gopAga1_00010504-RA	XP_005314636.1
gopAga1_00016806-RA	XP_005295324.1
gopAga1_00003387-RA	XP_008169721.1
gopAga1_00003621-RA	XP_008170890.1
gopAga1_00017413-RB	XP_005314232.1
gopAga1_00001712-RA	XP_005303032.1
gopAga1_00011889-RA	XP_005309653.1
gopAga1_00003342-RA	XP_005292294.1
gopAga1_00013565-RA	XP_005310752.1
gopAga1_00004043-RA	XP_005282592.1
gopAga1_00009851-RA	XP_005284659.1
gopAga1_00001738-RB	XP_005280762.1
gopAga1_00000103-RB	XP_005309461.1
gopAga1_00010199-RA	XP_005285304.1
gopAga1_00008607-RA	XP_005314265.1
gopAga1_00009128-RA	XP_008166279.1
gopAga1_00006713-RA	XP_008162611.1
gopAga1_00011618-RA	XP_005279819.1
gopAga1_00004326-RA	XP_005305587.1
gopAga1_00019521-RA	XP_008177514.1
gopAga1_00008689-RA	XP_005290336.1
gopAga1_00018670-RA	XP_005311753.1
gopAga1_00015280-RA	XP_008171593.1
gopAga1_00002690-RA	XP_005299480.1
gopAga1_00002891-RA	XP_005302033.1
gopAga1_00018021-RA	XP_005312356.1
gopAga1_00013368-RA	XP_005310221.1
gopAga1_00012196-RA	XP_008170435.1
gopAga1_00004688-RA	XP_008176243.1
gopAga1_00013556-RA	XP_008168374.1
gopAga1_00018382-RA	XP_005299028.1
gopAga1_00005881-RA	XP_005315108.1
gopAga1_00017799-RA	XP_005310919.2
gopAga1_00001561-RA	XP_005293289.1
gopAga1_00016724-RA	XP_005296161.1
gopAga1_00002748-RA	XP_005295818.1
gopAga1_00001036-RA	XP_005295869.1
gopAga1_00004719-RA	XP_008175997.1
gopAga1_00011765-RA	XP_005295622.1
gopAga1_00002814-RA	XP_005289230.1
gopAga1_00008273-RA	XP_005301274.1
gopAga1_00007226-RA	XP_005308977.1
gopAga1_00006006-RC	XP_008167463.1
gopAga1_00010383-RA	XP_005280240.1
gopAga1_00014718-RA	XP_005283563.1
gopAga1_00008901-RA	XP_005301011.1
gopAga1_00008212-RA	XP_008164653.1
gopAga1_00019056-RA	XP_005279600.2
gopAga1_00008357-RA	XP_005309220.1
gopAga1_00001224-RB	XP_005299885.1
gopAga1_00018575-RA	XP_005315422.1
gopAga1_00016885-RA	XP_005287685.1
gopAga1_00016590-RA	XP_005297201.1
gopAga1_00017448-RC	XP_008173978.1
gopAga1_00004464-RA	XP_005280733.1
gopAga1_00016500-RB	XP_005309908.1
gopAga1_00016500-RA	XP_008162038.1
gopAga1_00013242-RA	XP_008169164.1
gopAga1_00000340-RA	XP_005312195.1
gopAga1_00015563-RA	XP_005285872.1
gopAga1_00013945-RA	XP_005288840.1
gopAga1_00005980-RA	XP_005289321.1
gopAga1_00018804-RA	XP_005285728.1
gopAga1_00018711-RA	XP_005291936.1
gopAga1_00012539-RA	XP_005283975.1
gopAga1_00014157-RB	XP_008167936.1
gopAga1_00005231-RB	XP_005308419.1
gopAga1_00002010-RA	XP_005287564.1
gopAga1_00013823-RA	XP_005293833.1
gopAga1_00009834-RA	XP_005302525.1
gopAga1_00006357-RA	XP_008164297.1
gopAga1_00018598-RA	XP_005293892.1
gopAga1_00007141-RA	XP_005295506.1
gopAga1_00015680-RA	XP_008171505.1
gopAga1_00016578-RA	XP_008169528.1
gopAga1_00009412-RA	XP_008166081.1
gopAga1_00018124-RA	XP_005314339.1
gopAga1_00005688-RA	XP_005287816.1
gopAga1_00001076-RA	XP_005284635.1
gopAga1_00014533-RA	XP_005300166.1
gopAga1_00016680-RA	XP_005281426.1
gopAga1_00018226-RA	XP_005313288.1
gopAga1_00007055-RA	XP_008166632.1
gopAga1_00003109-RD	XP_008161758.1
gopAga1_00014256-RA	XP_008168322.1
gopAga1_00017302-RA	XP_005310618.1
gopAga1_00017583-RA	XP_005312123.1
gopAga1_00008082-RA	XP_005286553.1
gopAga1_00008167-RA	XP_005279212.1
gopAga1_00001800-RA	XP_005294236.1
gopAga1_00011219-RA	XP_005278786.1
gopAga1_00008695-RB	XP_005287461.1
gopAga1_00008944-RB	XP_008169284.1
gopAga1_00004815-RA	XP_008169364.1
gopAga1_00019971-RA	XP_005283929.2
gopAga1_00008242-RA	XP_005287555.1
gopAga1_00007156-RA	XP_008169965.1
gopAga1_00019571-RA	XP_008173107.1
gopAga1_00002255-RA	XP_005301439.1
gopAga1_00015178-RB	XP_005307117.1
gopAga1_00014056-RA	XP_005279283.1
gopAga1_00008186-RA	XP_005280334.1
gopAga1_00004262-RA	XP_005280634.1
gopAga1_00010191-RA	XP_005308312.1
gopAga1_00017905-RA	XP_008169719.1
gopAga1_00010956-RA	XP_005279789.1
gopAga1_00017757-RA	XP_005282379.1
gopAga1_00010402-RA	XP_005311301.1
gopAga1_00011152-RA	XP_005308552.1
gopAga1_00002573-RA	XP_005281635.1
gopAga1_00001954-RB	XP_008165353.1
gopAga1_00010594-RA	NP_001276993.1
gopAga1_00004218-RB	XP_008169931.1
gopAga1_00012466-RA	XP_005313865.1
gopAga1_00006700-RB	XP_005302951.1
gopAga1_00016487-RA	XP_005297724.1
gopAga1_00010521-RA	XP_005296751.1
gopAga1_00011184-RA	XP_005280932.1
gopAga1_00002700-RA	XP_005299016.1
gopAga1_00017049-RA	XP_008175836.1
gopAga1_00016904-RA	XP_008174394.1
gopAga1_00014081-RA	XP_005310847.1
gopAga1_00001732-RA	XP_005280805.1
gopAga1_00018259-RA	XP_005314362.2
gopAga1_00011342-RA	XP_005307632.1
gopAga1_00011690-RB	XP_008164278.1
gopAga1_00012793-RA	XP_005280510.1
gopAga1_00018183-RB	XP_005306370.1
gopAga1_00015506-RA	XP_005283838.1
gopAga1_00006110-RA	XP_005278908.1
gopAga1_00013503-RA	XP_005284789.1
gopAga1_00013204-RA	XP_005313543.1
gopAga1_00003580-RA	XP_005288437.1
gopAga1_00017635-RA	XP_005308041.1
gopAga1_00017804-RA	XP_008176086.1
gopAga1_00000010-RA	XP_008172251.1
gopAga1_00013685-RB	XP_005301561.1
gopAga1_00006213-RA	XP_005294378.1
gopAga1_00013444-RA	XP_008166543.1
gopAga1_00014832-RA	XP_005314792.1
gopAga1_00014861-RA	XP_005285276.1
gopAga1_00012371-RA	XP_008175112.1
gopAga1_00012747-RA	XP_005306583.1
gopAga1_00011981-RA	XP_005279712.1
gopAga1_00015591-RA	XP_005312116.1
gopAga1_00015785-RA	XP_005293698.1
gopAga1_00015211-RA	XP_005299716.1
gopAga1_00005517-RA	XP_008162696.1
gopAga1_00003179-RA	XP_005279908.1
gopAga1_00000110-RA	XP_005286286.1
gopAga1_00011165-RB	XP_008171050.1
gopAga1_00003759-RA	XP_005291700.1
gopAga1_00011298-RA	XP_008166078.1
gopAga1_00014205-RA	XP_005286507.1
gopAga1_00019663-RA	XP_008175868.1
gopAga1_00018973-RA	XP_008174657.1
gopAga1_00008156-RA	XP_005307519.1
gopAga1_00000375-RA	XP_008168753.1
gopAga1_00012063-RA	XP_005307292.1
gopAga1_00001994-RA	XP_005306479.1
gopAga1_00010903-RA	XP_005282481.1
gopAga1_00000519-RA	XP_008167686.1
gopAga1_00005694-RA	XP_005279804.1
gopAga1_00019697-RA	XP_008175835.1
gopAga1_00001748-RA	XP_005280754.1
gopAga1_00010870-RA	XP_005290180.1
gopAga1_00010807-RA	XP_005287974.1
gopAga1_00015887-RC	XP_008173080.1
gopAga1_00003814-RA	XP_005305647.1
gopAga1_00017294-RB	XP_008175594.1
gopAga1_00007028-RA	XP_005301502.1
gopAga1_00006378-RA	XP_008172994.1
gopAga1_00018897-RA	XP_005301232.1
gopAga1_00006855-RA	XP_005309154.1
gopAga1_00013597-RA	XP_008166969.1
gopAga1_00006370-RA	XP_005294422.1
gopAga1_00007756-RA	XP_005290667.1
gopAga1_00003939-RA	XP_005293060.1
gopAga1_00005930-RA	XP_008166197.1
gopAga1_00012192-RA	XP_005310726.1
gopAga1_00003743-RA	XP_008169987.1
gopAga1_00013552-RA	XP_005282956.1
gopAga1_00017117-RA	XP_005303194.1
gopAga1_00013822-RA	XP_008162872.1
gopAga1_00005812-RA	XP_005295721.1
gopAga1_00012119-RA	XP_005286029.1
gopAga1_00018201-RA	XP_008162855.1
gopAga1_00009189-RA	XP_008171973.1
gopAga1_00006925-RA	XP_005306229.1
gopAga1_00002097-RA	XP_008172972.1
gopAga1_00017533-RA	XP_005286072.1
gopAga1_00012235-RA	XP_005283340.1
gopAga1_00003030-RA	XP_005298391.1
gopAga1_00020111-RA	XP_005281338.1
gopAga1_00006210-RA	XP_005307761.1
gopAga1_00014899-RA	XP_008168888.1
gopAga1_00005724-RA	XP_005289636.1
gopAga1_00004097-RA	XP_005282990.1
gopAga1_00015760-RA	XP_008170580.1
gopAga1_00006178-RA	XP_008164540.1
gopAga1_00000346-RA	XP_005306245.1
gopAga1_00003078-RA	XP_005307335.1
gopAga1_00003131-RD	XP_005298492.1
gopAga1_00019976-RE	XP_008175027.1
gopAga1_00008951-RA	XP_008164350.1
gopAga1_00014806-RA	XP_005279602.1
gopAga1_00000220-RA	XP_008164532.1
gopAga1_00012352-RA	XP_005290302.1
gopAga1_00013659-RA	XP_005296242.1
gopAga1_00002448-RB	XP_008169341.1
gopAga1_00005915-RA	XP_008162642.1
gopAga1_00005915-RB	XP_008162641.1
gopAga1_00010178-RB	XP_005289105.1
gopAga1_00003133-RA	XP_005298531.1
gopAga1_00018345-RA	XP_005310993.1
gopAga1_00010178-RA	XP_008162952.1
gopAga1_00016766-RA	XP_005297299.1
gopAga1_00003885-RA	XP_005299387.1
gopAga1_00000353-RA	XP_005306253.1
gopAga1_00000551-RA	XP_005306171.1
gopAga1_00015924-RA	XP_005279256.1
gopAga1_00006544-RA	XP_008177744.1
gopAga1_00006686-RA	XP_005289976.1
gopAga1_00009762-RA	XP_008164978.1
gopAga1_00015109-RA	XP_008169232.1
gopAga1_00019060-RA	XP_005313668.1
gopAga1_00010576-RC	XP_008172011.1
gopAga1_00011136-RA	XP_008168570.1
gopAga1_00017753-RA	XP_005291495.1
gopAga1_00004686-RA	XP_005299669.1
gopAga1_00003943-RA	XP_008165575.1
gopAga1_00000741-RA	XP_008171025.1
gopAga1_00018086-RA	XP_005295754.1
gopAga1_00007253-RA	XP_008163009.1
gopAga1_00014234-RA	XP_008172238.1
gopAga1_00016284-RB	XP_008162862.1
gopAga1_00017410-RA	XP_005314238.2
gopAga1_00011581-RA	XP_005287072.1
gopAga1_00006244-RA	XP_005285288.2
gopAga1_00008329-RA	XP_005302162.1
gopAga1_00015601-RA	XP_008174813.1
gopAga1_00007529-RA	XP_008174036.1
gopAga1_00003228-RA	XP_008165747.1
gopAga1_00007628-RA	XP_005302050.1
gopAga1_00007389-RA	XP_005289847.2
gopAga1_00004485-RA	XP_005286122.1
gopAga1_00012328-RA	XP_005308186.1
gopAga1_00006497-RA	XP_008165885.1
gopAga1_00003355-RA	XP_005282292.1
gopAga1_00009713-RA	XP_005293304.1
gopAga1_00019461-RA	XP_005297303.1
gopAga1_00005135-RA	XP_005303126.1
gopAga1_00019887-RA	XP_005312728.1
gopAga1_00000656-RA	XP_008170404.1
gopAga1_00000577-RA	XP_005285498.1
gopAga1_00020120-RA	XP_008167802.1
gopAga1_00002486-RA	XP_005309399.1
gopAga1_00004640-RA	XP_005314747.2
gopAga1_00003159-RI	XP_008169086.1
gopAga1_00016343-RA	XP_005309338.1
gopAga1_00018519-RA	XP_005278484.1
gopAga1_00015944-RA	XP_005284946.1
gopAga1_00017013-RA	XP_008175199.1
gopAga1_00004252-RA	XP_005308095.1
gopAga1_00004164-RA	XP_005305243.1
gopAga1_00005208-RA	XP_008168967.1
gopAga1_00016726-RA	XP_005282792.1
gopAga1_00013396-RA	XP_005278851.1
gopAga1_00002785-RA	XP_005291583.1
gopAga1_00005525-RA	XP_008169640.1
gopAga1_00007123-RA	XP_005305239.1
gopAga1_00019126-RA	XP_008165946.1
gopAga1_00003511-RB	XP_005307978.1
gopAga1_00011222-RA	XP_008177149.1
gopAga1_00003218-RA	XP_008165818.1
gopAga1_00008603-RA	XP_008172216.1
gopAga1_00001458-RA	XP_005295757.1
gopAga1_00006444-RA	XP_005292091.1
gopAga1_00004386-RA	XP_005307342.1
gopAga1_00001239-RA	XP_005299715.1
gopAga1_00000465-RA	XP_005298382.2
gopAga1_00004199-RA	XP_005291820.1
gopAga1_00019714-RA	XP_005289535.1
gopAga1_00003584-RA	XP_008166226.1
gopAga1_00017599-RA	XP_005285972.2
gopAga1_00009778-RA	XP_005303577.1
gopAga1_00019376-RA	XP_005312001.1
gopAga1_00018472-RA	XP_005290220.1
gopAga1_00013352-RA	XP_005295076.1
gopAga1_00004776-RA	XP_005295701.1
gopAga1_00011448-RA	XP_005292642.1
gopAga1_00008310-RA	XP_005308060.2
gopAga1_00001263-RB	XP_005310783.1
gopAga1_00016864-RA	XP_005280523.1
gopAga1_00017319-RA	XP_005314753.2
gopAga1_00013328-RA	XP_005304484.1
gopAga1_00004197-RA	XP_005291904.1
gopAga1_00018401-RA	XP_005301872.1
gopAga1_00016976-RA	XP_008168574.1
gopAga1_00014356-RA	XP_005299808.1
gopAga1_00009524-RA	XP_005294793.1
gopAga1_00000199-RA	XP_005281558.1
gopAga1_00019775-RB	XP_008175508.1
gopAga1_00007249-RA	XP_008161635.1
gopAga1_00009963-RB	XP_005293171.1
gopAga1_00008999-RA	XP_005310238.1
gopAga1_00003980-RA	XP_005293790.1
gopAga1_00003385-RA	XP_008177129.1
gopAga1_00007426-RA	XP_005299801.1
gopAga1_00001255-RA	XP_008173181.1
gopAga1_00001513-RA	XP_005304279.1
gopAga1_00011847-RA	XP_008170057.1
gopAga1_00018284-RA	XP_005293267.1
gopAga1_00008087-RA	XP_008170493.1
gopAga1_00018316-RA	XP_005295744.1
gopAga1_00010693-RA	XP_005297517.1
gopAga1_00003252-RA	XP_005307093.1
gopAga1_00009698-RA	XP_005293232.1
gopAga1_00009097-RA	XP_005285385.1
gopAga1_00000589-RA	XP_008170690.1
gopAga1_00010721-RA	XP_008167939.1
gopAga1_00012427-RA	XP_008168607.1
gopAga1_00006629-RA	XP_005292259.1
gopAga1_00014089-RA	XP_005282682.1
gopAga1_00014361-RA	XP_008172653.1
gopAga1_00013949-RA	XP_005309732.1
gopAga1_00013162-RA	XP_008175722.1
gopAga1_00008452-RA	XP_005306849.1
gopAga1_00014863-RA	XP_005285280.1
gopAga1_00002259-RA	XP_005309169.1
gopAga1_00019083-RA	XP_005296123.1
gopAga1_00017425-RA	XP_008171817.1
gopAga1_00014950-RA	XP_008165349.1
gopAga1_00015559-RA	XP_008168532.1
gopAga1_00009858-RA	XP_008172613.1
gopAga1_00018546-RA	XP_005315493.1
gopAga1_00012094-RA	XP_005285976.1
gopAga1_00014802-RA	XP_005283538.1
gopAga1_00001453-RA	XP_008170642.1
gopAga1_00013911-RA	XP_005285938.1
gopAga1_00015416-RA	XP_005285533.1
gopAga1_00002112-RA	XP_008161195.1
gopAga1_00004462-RA	XP_008164598.1
gopAga1_00005598-RA	XP_005299689.1
gopAga1_00000814-RA	XP_008172256.1
gopAga1_00011028-RA	XP_005306825.1
gopAga1_00006534-RA	XP_008173741.1
gopAga1_00014769-RA	XP_008176852.1
gopAga1_00011965-RA	XP_005298836.1
gopAga1_00015243-RA	XP_005314352.1
gopAga1_00006304-RA	XP_005293964.1
gopAga1_00011020-RA	XP_005291562.2
gopAga1_00010666-RB	XP_005311444.1
gopAga1_00001532-RA	XP_008171152.1
gopAga1_00013897-RA	XP_005292335.1
gopAga1_00012800-RA	XP_008163572.1
gopAga1_00012683-RA	XP_005308049.1
gopAga1_00019328-RA	XP_005311022.1
gopAga1_00014673-RA	XP_008175416.1
gopAga1_00014781-RA	XP_005284090.1
gopAga1_00008272-RA	XP_008169006.1
gopAga1_00011223-RA	XP_005311097.1
gopAga1_00003030-RD	XP_005298345.1
gopAga1_00009810-RB	XP_008169951.1
gopAga1_00019529-RA	XP_008174403.1
gopAga1_00020118-RA	XP_005315092.1
gopAga1_00003066-RA	XP_005314564.1
gopAga1_00015908-RA	XP_005279761.1
gopAga1_00013400-RA	XP_005299541.1
gopAga1_00013910-RA	XP_005282713.1
gopAga1_00007970-RA	XP_005312680.1
gopAga1_00009365-RA	XP_005306031.1
gopAga1_00012654-RA	XP_005289993.1
gopAga1_00017944-RA	XP_005295894.1
gopAga1_00013448-RA	XP_005286304.1
gopAga1_00005515-RA	XP_008176625.1
gopAga1_00001548-RA	XP_008166937.1
gopAga1_00008873-RA	XP_005305052.1
gopAga1_00018156-RA	XP_008175417.1
gopAga1_00009800-RA	XP_005279772.2
gopAga1_00008713-RA	XP_005306811.1
gopAga1_00012825-RA	XP_005287527.1
gopAga1_00009136-RA	XP_005303763.1
gopAga1_00003625-RA	XP_008170893.1
gopAga1_00011694-RA	XP_005313035.1
gopAga1_00012462-RC	XP_008175039.1
gopAga1_00002966-RA	XP_005298960.1
gopAga1_00005885-RA	XP_005310029.1
gopAga1_00006764-RA	XP_005279019.1
gopAga1_00014485-RA	XP_005295459.1
gopAga1_00013623-RA	XP_005290585.1
gopAga1_00003170-RA	XP_005282843.1
gopAga1_00018191-RB	XP_008171825.1
gopAga1_00018443-RA	XP_005289794.1
gopAga1_00014852-RA	XP_005291427.1
gopAga1_00016553-RA	XP_005311849.2
gopAga1_00005619-RB	XP_008164389.1
gopAga1_00013146-RA	XP_005311626.1
gopAga1_00003972-RB	XP_008168562.1
gopAga1_00006941-RA	XP_008163685.1
gopAga1_00005670-RB	XP_005313146.1
gopAga1_00005919-RA	XP_008162646.1
gopAga1_00011828-RA	XP_005300078.1
gopAga1_00004388-RA	XP_008162557.1
gopAga1_00018515-RA	XP_005294964.1
gopAga1_00005137-RB	XP_005280565.1
gopAga1_00006859-RA	XP_008177150.1
gopAga1_00004212-RA	XP_005307075.1
gopAga1_00013135-RA	XP_008163184.1
gopAga1_00010503-RA	XP_005312094.1
gopAga1_00008203-RA	XP_005292697.1
gopAga1_00007763-RA	XP_005297946.1
gopAga1_00000067-RA	XP_008168217.1
gopAga1_00005837-RA	XP_005285218.1
gopAga1_00007496-RA	XP_005301075.2
gopAga1_00008755-RA	XP_005283552.1
gopAga1_00003968-RA	XP_008177985.1
gopAga1_00020143-RA	XP_008172731.1
gopAga1_00004312-RA	XP_005305567.1
gopAga1_00019595-RA	XP_005315521.1
gopAga1_00008166-RC	XP_005279213.1
gopAga1_00005413-RB	XP_005312448.1
gopAga1_00001781-RA	XP_005294241.1
gopAga1_00009657-RB	XP_008172641.1
gopAga1_00017627-RA	XP_005302940.1
gopAga1_00000868-RA	XP_005304101.1
gopAga1_00007963-RA	XP_005304745.1
gopAga1_00003432-RA	XP_008165197.1
gopAga1_00005116-RB	XP_008162443.1
gopAga1_00010096-RB	XP_005280500.1
gopAga1_00005101-RA	XP_005298863.1
gopAga1_00016320-RA	XP_005291608.1
gopAga1_00018527-RA	XP_008170887.1
gopAga1_00006851-RA	XP_005312695.1
gopAga1_00012760-RA	XP_008174943.1
gopAga1_00006146-RA	XP_008161960.1
gopAga1_00013234-RA	XP_005307056.1
gopAga1_00005045-RA	XP_005291792.1
gopAga1_00012158-RA	XP_005289239.2
gopAga1_00001478-RA	XP_005306979.1
gopAga1_00012415-RA	XP_005287637.1
gopAga1_00015527-RA	XP_005282527.1
gopAga1_00011611-RA	XP_005299982.1
gopAga1_00006331-RA	XP_005309891.1
gopAga1_00015723-RB	XP_008173455.1
gopAga1_00015883-RC	XP_005296834.2
gopAga1_00014855-RA	XP_005313356.1
gopAga1_00006406-RA	XP_005280139.1
gopAga1_00010915-RB	XP_008162858.1
gopAga1_00010915-RA	XP_005304785.1
gopAga1_00016457-RA	XP_005296458.1
gopAga1_00017336-RA	XP_008169554.1
gopAga1_00009747-RB	XP_005285802.1
gopAga1_00011595-RA	XP_008167029.1
gopAga1_00001007-RB	XP_005305282.1
gopAga1_00017239-RA	XP_008170049.1
gopAga1_00016963-RA	XP_008161545.1
gopAga1_00015363-RA	XP_005308468.1
gopAga1_00007687-RA	XP_005287896.1
gopAga1_00007738-RA	XP_005293036.1
gopAga1_00014886-RA	XP_005312632.1
gopAga1_00013398-RA	XP_008171114.1
gopAga1_00006306-RA	XP_005293963.1
gopAga1_00010216-RA	XP_008163099.1
gopAga1_00011999-RA	XP_005283898.1
gopAga1_00013138-RA	XP_005295788.1
gopAga1_00013287-RC	XP_005311738.1
gopAga1_00006633-RB	XP_005301875.1
gopAga1_00009104-RA	XP_005300016.1
gopAga1_00006199-RA	XP_005309205.1
gopAga1_00011619-RA	XP_005301732.1
gopAga1_00000185-RA	XP_005288053.1
gopAga1_00011762-RA	XP_005304886.1
gopAga1_00012212-RA	XP_005305704.1
gopAga1_00008483-RA	XP_008164284.1
gopAga1_00004331-RA	XP_005305601.1
gopAga1_00000633-RA	XP_005304934.1
gopAga1_00019798-RA	XP_005303452.1
gopAga1_00003761-RA	XP_005314023.1
gopAga1_00009209-RA	XP_005286141.1
gopAga1_00017150-RA	XP_005303525.1
gopAga1_00008736-RA	XP_005286281.1
gopAga1_00010697-RA	XP_005290145.1
gopAga1_00018564-RA	XP_005288193.1
gopAga1_00015840-RA	XP_005280852.1
gopAga1_00011093-RB	XP_005314699.1
gopAga1_00011635-RA	XP_005287018.1
gopAga1_00004460-RA	XP_005281826.1
gopAga1_00012349-RA	XP_005291630.1
gopAga1_00008332-RA	XP_005302150.1
gopAga1_00010519-RA	XP_005307391.1
gopAga1_00001479-RA	XP_008171198.1
gopAga1_00005941-RA	XP_008166633.1
gopAga1_00003226-RA	XP_008165746.1
gopAga1_00012699-RA	XP_008166242.1
gopAga1_00000089-RA	XP_005291878.1
gopAga1_00015313-RA	XP_008166431.1
gopAga1_00006114-RA	XP_008161485.1
gopAga1_00004439-RA	XP_005286354.1
gopAga1_00012975-RC	XP_008163900.1
gopAga1_00003433-RA	XP_008165243.1
gopAga1_00019067-RA	XP_005294626.2
gopAga1_00010265-RA	XP_005295643.1
gopAga1_00012706-RA	XP_005280672.1
gopAga1_00002262-RG	XP_005309170.1
gopAga1_00007257-RA	XP_005293691.1
gopAga1_00005903-RA	XP_008161601.1
gopAga1_00006248-RA	XP_005285157.1
gopAga1_00018753-RA	XP_005288902.1
gopAga1_00009696-RA	XP_005289961.1
gopAga1_00015560-RA	XP_008168533.1
gopAga1_00016152-RA	XP_008177797.1
gopAga1_00000398-RA	XP_005293344.1
gopAga1_00015754-RB	XP_005298642.1
gopAga1_00012054-RA	XP_005296280.1
gopAga1_00019271-RA	XP_008170274.1
gopAga1_00014748-RA	XP_005279562.1
gopAga1_00018400-RA	XP_005293322.1
gopAga1_00009804-RA	XP_008165968.1
gopAga1_00005232-RA	XP_008172067.1
gopAga1_00017045-RA	XP_005286647.1
gopAga1_00015642-RA	XP_005282270.1
gopAga1_00003343-RA	XP_005292389.1
gopAga1_00014232-RA	XP_005285762.1
gopAga1_00013800-RA	XP_008177289.1
gopAga1_00009230-RA	XP_005300731.1
gopAga1_00002809-RA	XP_005282563.1
gopAga1_00013771-RA	XP_005297458.2
gopAga1_00010649-RA	XP_005296390.1
gopAga1_00015694-RA	XP_005286338.1
gopAga1_00003475-RA	XP_005315210.1
gopAga1_00002553-RA	XP_005281930.1
gopAga1_00009231-RA	XP_005306042.1
gopAga1_00018253-RA	XP_008163216.1
gopAga1_00012951-RA	XP_008172658.1
gopAga1_00006562-RA	XP_008177253.1
gopAga1_00015780-RA	XP_005292428.1
gopAga1_00017999-RA	XP_005278918.1
gopAga1_00017656-RA	XP_005290588.1
gopAga1_00015052-RA	XP_005284878.1
gopAga1_00007979-RA	XP_005310687.2
gopAga1_00001706-RA	XP_008162916.1
gopAga1_00014336-RA	XP_005311552.1
gopAga1_00008792-RA	XP_005290007.1
gopAga1_00000321-RA	XP_005292916.1
gopAga1_00012254-RA	XP_008177842.1
gopAga1_00015832-RA	XP_005281933.1
gopAga1_00010963-RB	XP_005306386.1
gopAga1_00011294-RA	XP_005279786.2
gopAga1_00000188-RA	XP_005288057.2
gopAga1_00016978-RA	XP_005293810.1
gopAga1_00015624-RB	XP_005305428.1
gopAga1_00012425-RA	XP_008168557.1
gopAga1_00019658-RA	XP_008176838.1
gopAga1_00002323-RA	XP_005299569.1
gopAga1_00007206-RA	XP_005302936.1
gopAga1_00012894-RA	XP_008166976.1
gopAga1_00011097-RA	XP_005294558.1
gopAga1_00007289-RA	XP_005299939.1
gopAga1_00010775-RA	XP_008164360.1
gopAga1_00013538-RA	XP_005306926.1
gopAga1_00014413-RA	XP_005304990.1
gopAga1_00014175-RA	XP_008177403.1
gopAga1_00004289-RA	XP_005309384.1
gopAga1_00012913-RA	XP_008164255.1
gopAga1_00008935-RA	XP_005303792.1
gopAga1_00008235-RA	XP_008167480.1
gopAga1_00018663-RA	XP_005309198.1
gopAga1_00012755-RA	XP_005312951.2
gopAga1_00019002-RA	XP_005284372.1
gopAga1_00008075-RA	XP_005278667.1
gopAga1_00010304-RA	XP_005308329.1
gopAga1_00017036-RA	XP_005310692.1
gopAga1_00019197-RA	XP_005282427.1
gopAga1_00007165-RA	XP_005314634.1
gopAga1_00009326-RA	XP_005311926.1
gopAga1_00001417-RA	XP_008160898.1
gopAga1_00000386-RA	XP_008167323.1
gopAga1_00003039-RA	XP_008178015.1
gopAga1_00014125-RA	XP_008165224.1
gopAga1_00000835-RA	XP_008166998.1
gopAga1_00018807-RA	XP_005282734.1
gopAga1_00012007-RB	XP_008164970.1
gopAga1_00010929-RA	XP_005278896.1
gopAga1_00011969-RB	XP_005306717.1
gopAga1_00012681-RA	XP_005307958.1
gopAga1_00003338-RA	XP_005307386.1
gopAga1_00016244-RA	XP_008169811.1
gopAga1_00006987-RA	XP_005305791.1
gopAga1_00007405-RA	XP_005300370.1
gopAga1_00004995-RA	XP_008162712.1
gopAga1_00009068-RA	XP_005297500.1
gopAga1_00002060-RA	XP_005309491.1
gopAga1_00004106-RA	XP_005300610.1
gopAga1_00004381-RA	XP_005292465.1
gopAga1_00005865-RA	XP_008177612.1
gopAga1_00016892-RA	XP_005303473.1
gopAga1_00002172-RA	XP_008162429.1
gopAga1_00019948-RA	XP_005310322.1
gopAga1_00012722-RA	XP_005314835.2
gopAga1_00016367-RA	XP_005286901.1
gopAga1_00012343-RA	XP_005285729.1
gopAga1_00000008-RA	XP_005287542.1
gopAga1_00017199-RB	XP_005313727.1
gopAga1_00011238-RA	XP_008165223.1
gopAga1_00008722-RA	XP_005285564.1
gopAga1_00017918-RA	XP_005289502.1
gopAga1_00007715-RB	XP_005281954.1
gopAga1_00012026-RA	XP_005294383.1
gopAga1_00005064-RA	XP_005282898.1
gopAga1_00011877-RA	XP_005299626.1
gopAga1_00015818-RA	XP_005282150.1
gopAga1_00012031-RA	XP_008164222.1
gopAga1_00013914-RA	XP_008161329.1
gopAga1_00018225-RA	XP_005283451.1
gopAga1_00011447-RA	XP_008171946.1
gopAga1_00014190-RA	XP_005298412.1
gopAga1_00017521-RA	XP_005285555.2
gopAga1_00008485-RA	XP_005299223.1
gopAga1_00008599-RA	XP_005287604.1
gopAga1_00001014-RB	XP_005299648.1
gopAga1_00003674-RA	XP_008175507.1
gopAga1_00018385-RB	XP_005311727.1
gopAga1_00018385-RC	XP_005311728.1
gopAga1_00000018-RA	XP_005287529.1
gopAga1_00011672-RB	XP_008170873.1
gopAga1_00011061-RA	XP_005308328.1
gopAga1_00017818-RA	XP_005287641.1
gopAga1_00007115-RA	XP_005294773.1
gopAga1_00007903-RA	XP_005291400.1
gopAga1_00011536-RA	XP_005294296.1
gopAga1_00007178-RA	XP_008177125.1
gopAga1_00008204-RA	XP_008162361.1
gopAga1_00000810-RF	XP_005308714.1
gopAga1_00008569-RA	XP_005308263.1
gopAga1_00014739-RD	XP_008168829.1
gopAga1_00010283-RA	XP_005294003.1
gopAga1_00010671-RA	XP_005295379.1
gopAga1_00013726-RB	XP_008165767.1
gopAga1_00015626-RA	XP_005300036.1
gopAga1_00008972-RA	XP_005299324.1
gopAga1_00013766-RA	XP_008170081.1
gopAga1_00007647-RA	XP_005302298.1
gopAga1_00008325-RA	XP_005302173.1
gopAga1_00010608-RA	XP_005306293.1
gopAga1_00016453-RA	XP_005288813.1
gopAga1_00011056-RA	XP_005299442.1
gopAga1_00016782-RA	XP_005280075.1
gopAga1_00014264-RA	XP_005280779.1
gopAga1_00011743-RA	XP_005283895.1
gopAga1_00005666-RA	XP_005312430.1
gopAga1_00004663-RA	XP_005297321.1
gopAga1_00005328-RA	XP_005281794.1
gopAga1_00018975-RA	XP_005314659.1
gopAga1_00000473-RA	XP_005290652.1
gopAga1_00001937-RB	XP_008164712.1
gopAga1_00016040-RA	XP_005284301.1
gopAga1_00015291-RA	XP_005294249.1
gopAga1_00017703-RA	XP_008175948.1
gopAga1_00014651-RA	XP_005313089.1
gopAga1_00004779-RA	XP_005288879.1
gopAga1_00005778-RA	XP_005309279.1
gopAga1_00005855-RA	XP_008171273.1
gopAga1_00011426-RA	XP_005312056.1
gopAga1_00010397-RA	XP_005297958.1
gopAga1_00019000-RA	XP_005305676.1
gopAga1_00014862-RA	XP_005285278.1
gopAga1_00015948-RA	XP_005311540.1
gopAga1_00019347-RA	XP_005290213.1
gopAga1_00019686-RA	XP_005296039.1
gopAga1_00011315-RA	XP_008163463.1
gopAga1_00002532-RA	XP_008167876.1
gopAga1_00002109-RA	XP_008161248.1
gopAga1_00007517-RB	XP_005308644.1
gopAga1_00000469-RA	XP_005298385.1
gopAga1_00019112-RA	XP_008173948.1
gopAga1_00000904-RA	XP_005298206.1
gopAga1_00005202-RA	XP_008168979.1
gopAga1_00013777-RA	XP_008176915.1
gopAga1_00007218-RA	XP_008172419.1
gopAga1_00009571-RC	XP_005304608.1
gopAga1_00000827-RA	XP_008169427.1
gopAga1_00002767-RA	XP_005300107.1
gopAga1_00013555-RA	XP_005300304.1
gopAga1_00014275-RB	XP_005310607.2
gopAga1_00012505-RA	XP_005310283.1
gopAga1_00015312-RA	XP_005301202.1
gopAga1_00003064-RA	XP_008163916.1
gopAga1_00019808-RA	XP_005304446.1
gopAga1_00002964-RA	XP_005298953.1
gopAga1_00006068-RA	XP_005300413.1
gopAga1_00017191-RA	XP_005285216.1
gopAga1_00002606-RA	XP_008173631.1
gopAga1_00006636-RA	XP_005301878.1
gopAga1_00008076-RA	XP_005298154.1
gopAga1_00001035-RC	XP_008164682.1
gopAga1_00005369-RA	XP_008164973.1
gopAga1_00017235-RA	XP_008167107.1
gopAga1_00009712-RA	XP_005293303.1
gopAga1_00017050-RA	XP_005314198.1
gopAga1_00004942-RA	XP_005289877.1
gopAga1_00011823-RA	XP_005293993.1
gopAga1_00014007-RA	XP_005295889.1
gopAga1_00005626-RA	XP_005297135.1
gopAga1_00012162-RA	XP_005289018.1
gopAga1_00020045-RA	XP_008174364.1
gopAga1_00010898-RA	XP_005292307.1
gopAga1_00005498-RA	XP_008173391.1
gopAga1_00017042-RA	XP_005305493.1
gopAga1_00001129-RA	XP_005298116.1
gopAga1_00008209-RA	XP_005301249.1
gopAga1_00002594-RA	XP_005289418.1
gopAga1_00012118-RA	XP_005289293.1
gopAga1_00015939-RA	XP_005288858.1
gopAga1_00000886-RA	XP_005286030.1
gopAga1_00013845-RB	XP_005302676.1
gopAga1_00001957-RA	XP_008165356.1
gopAga1_00005367-RA	XP_005307185.1
gopAga1_00018959-RA	XP_008164871.1
gopAga1_00002455-RE	XP_008162892.1
gopAga1_00008987-RA	XP_005315662.1
gopAga1_00015674-RA	XP_008166407.1
gopAga1_00002327-RA	XP_005313282.1
gopAga1_00002455-RC	XP_008162888.1
gopAga1_00000832-RA	XP_005281125.1
gopAga1_00014210-RA	XP_005313170.1
gopAga1_00014484-RA	XP_005295462.1
gopAga1_00015975-RA	XP_005301999.1
gopAga1_00001013-RA	XP_005299652.1
gopAga1_00004679-RA	XP_005294102.1
gopAga1_00010809-RA	XP_005287976.1
gopAga1_00007613-RA	XP_008167072.1
gopAga1_00005835-RA	XP_008173436.1
gopAga1_00010417-RA	XP_005304571.1
gopAga1_00004993-RB	XP_005301624.1
gopAga1_00016526-RA	XP_005296532.1
gopAga1_00008681-RA	XP_005290269.1
gopAga1_00002151-RA	XP_005298377.1
gopAga1_00001007-RF	XP_005305280.1
gopAga1_00005702-RA	XP_005282644.1
gopAga1_00015561-RA	XP_008174989.1
gopAga1_00008787-RA	XP_005304146.1
gopAga1_00010556-RA	XP_005310612.1
gopAga1_00018115-RA	XP_008161553.1
gopAga1_00017114-RA	XP_005286084.1
gopAga1_00018655-RA	XP_005279333.1
gopAga1_00009441-RA	XP_008172311.1
gopAga1_00018337-RA	XP_005314554.1
gopAga1_00012959-RA	XP_005301893.1
gopAga1_00000181-RA	XP_008170713.1
gopAga1_00009161-RA	XP_005292357.1
gopAga1_00006717-RA	XP_005282702.1
gopAga1_00005561-RA	XP_005280436.1
gopAga1_00019116-RA	XP_008175544.1
gopAga1_00018114-RA	XP_005281392.1
gopAga1_00011681-RA	XP_008163270.1
gopAga1_00017412-RA	XP_005314233.1
gopAga1_00017376-RA	XP_005289441.1
gopAga1_00013409-RA	XP_005299418.1
gopAga1_00002929-RA	XP_005297632.1
gopAga1_00009471-RA	XP_005304160.1
gopAga1_00018780-RA	XP_005308638.1
gopAga1_00007297-RA	XP_005312159.1
gopAga1_00006401-RA	XP_005302280.1
gopAga1_00006095-RA	XP_005307656.1
gopAga1_00003722-RD	XP_005305946.1
gopAga1_00018340-RA	XP_005301106.1
gopAga1_00003890-RA	XP_008167966.1
gopAga1_00013528-RA	XP_005298768.1
gopAga1_00015158-RA	XP_005304439.1
gopAga1_00002224-RA	XP_005296310.1
gopAga1_00000597-RA	XP_005288205.1
gopAga1_00010755-RA	XP_008166312.1
gopAga1_00004129-RA	XP_008163654.1
gopAga1_00015150-RA	XP_005282268.1
gopAga1_00013256-RA	XP_008173769.1
gopAga1_00013256-RB	XP_008173767.1
gopAga1_00006362-RA	XP_005300462.1
gopAga1_00001048-RA	XP_005304707.1
gopAga1_00008734-RA	XP_005286278.1
gopAga1_00015622-RA	XP_008168251.1
gopAga1_00018381-RA	XP_005302905.1
gopAga1_00017247-RA	XP_005279527.1
gopAga1_00001637-RA	XP_005292272.1
gopAga1_00007119-RA	XP_008163604.1
gopAga1_00006959-RA	XP_005313520.1
gopAga1_00018658-RA	XP_005294467.1
gopAga1_00001439-RA	XP_005307432.1
gopAga1_00010625-RA	XP_008161288.1
gopAga1_00008095-RA	XP_005293953.1
gopAga1_00014797-RA	XP_005314495.1
gopAga1_00019001-RA	XP_005296538.1
gopAga1_00018004-RA	XP_005278909.1
gopAga1_00000916-RA	XP_005298370.1
gopAga1_00004268-RA	XP_008170144.1
gopAga1_00002786-RB	XP_008171226.1
gopAga1_00012397-RA	XP_008175447.1
gopAga1_00015798-RA	XP_005303932.1
gopAga1_00012898-RA	XP_008173444.1
gopAga1_00002519-RA	XP_008165388.1
gopAga1_00012911-RA	XP_005298121.1
gopAga1_00004407-RA	XP_005293706.1
gopAga1_00017168-RA	XP_005291395.1
gopAga1_00007884-RA	XP_005297513.1
gopAga1_00009386-RA	XP_005296166.1
gopAga1_00000974-RB	XP_008170907.1
gopAga1_00019846-RA	XP_008173778.1
gopAga1_00010065-RA	XP_005301894.1
gopAga1_00009060-RA	XP_008176075.1
gopAga1_00001526-RA	XP_005288671.1
gopAga1_00010320-RA	XP_008166985.1
gopAga1_00016651-RA	XP_005282835.1
gopAga1_00010986-RB	XP_005281269.1
gopAga1_00019262-RA	XP_005291234.2
gopAga1_00003918-RA	XP_005301198.1
gopAga1_00001895-RA	XP_005281181.1
gopAga1_00017688-RA	XP_005286414.1
gopAga1_00008772-RA	XP_005291929.1
gopAga1_00009795-RA	XP_005291243.1
gopAga1_00009709-RA	XP_008166034.1
gopAga1_00014978-RA	XP_008171727.1
gopAga1_00015749-RA	XP_005281493.1
gopAga1_00007771-RA	XP_005288735.1
gopAga1_00017290-RC	XP_008173975.1
gopAga1_00012586-RA	XP_008167125.1
gopAga1_00001539-RA	XP_005312439.1
gopAga1_00010387-RA	XP_005296687.1
gopAga1_00006216-RB	XP_008173552.1
gopAga1_00001614-RA	XP_005306251.2
gopAga1_00016441-RA	XP_008164877.1
gopAga1_00009525-RA	XP_005294792.1
gopAga1_00007409-RA	XP_005296793.1
gopAga1_00005242-RA	XP_008161532.1
gopAga1_00011946-RA	XP_005307707.1
gopAga1_00008912-RA	XP_005286739.1
gopAga1_00004133-RA	XP_005308106.1
gopAga1_00007171-RA	XP_005292426.1
gopAga1_00004066-RA	XP_005281311.2
gopAga1_00004472-RA	XP_005280748.1
gopAga1_00013029-RA	XP_005280575.1
gopAga1_00003788-RA	XP_005310126.1
gopAga1_00005122-RB	XP_005288005.1
gopAga1_00012785-RA	XP_005295740.1
gopAga1_00019804-RA	XP_008168618.1
gopAga1_00000951-RA	XP_008162493.1
gopAga1_00015958-RB	XP_008173003.1
gopAga1_00018334-RA	XP_005314995.1
gopAga1_00012979-RA	XP_008161967.1
gopAga1_00014359-RA	XP_008161139.1
gopAga1_00003853-RA	XP_005299768.2
gopAga1_00008369-RA	XP_008165799.1
gopAga1_00006604-RA	XP_008164839.1
gopAga1_00014403-RA	XP_005292375.1
gopAga1_00014699-RA	XP_008163503.1
gopAga1_00001316-RB	XP_005297541.1
gopAga1_00013882-RA	XP_005290808.1
gopAga1_00016473-RC	XP_008171824.1
gopAga1_00007401-RA	XP_005309568.1
gopAga1_00007401-RB	XP_008172748.1
gopAga1_00006481-RA	XP_005291340.1
gopAga1_00012152-RA	XP_008170228.1
gopAga1_00007264-RB	XP_005293684.1
gopAga1_00002398-RA	XP_005296544.1
gopAga1_00010548-RC	XP_005305640.1
gopAga1_00006690-RA	XP_005307568.1
gopAga1_00008633-RA	XP_008172817.1
gopAga1_00019185-RA	XP_008172415.1
gopAga1_00017401-RA	XP_005287785.1
gopAga1_00015437-RA	XP_005282175.1
gopAga1_00013454-RA	XP_008166203.1
gopAga1_00018043-RA	XP_005289784.1
gopAga1_00011158-RA	XP_005302640.1
gopAga1_00001416-RA	XP_005303635.1
gopAga1_00015264-RA	XP_008162067.1
gopAga1_00012086-RA	XP_005307558.1
gopAga1_00002644-RA	XP_008162974.1
gopAga1_00014825-RA	XP_005315676.1
gopAga1_00002860-RB	XP_008161499.1
gopAga1_00016765-RA	XP_005279217.1
gopAga1_00012299-RA	XP_005302895.1
gopAga1_00012299-RC	XP_005302894.1
gopAga1_00000540-RB	XP_005306194.1
gopAga1_00000540-RA	XP_005306201.1
gopAga1_00014132-RA	XP_005293861.1
gopAga1_00007026-RA	XP_008175919.1
gopAga1_00003746-RA	XP_005303677.1
gopAga1_00016891-RA	XP_008165761.1
gopAga1_00005783-RA	XP_005314447.1
gopAga1_00003902-RA	XP_005280356.1
gopAga1_00020164-RA	XP_005292238.1
gopAga1_00004168-RA	XP_005283069.1
gopAga1_00009531-RA	XP_008164288.1
gopAga1_00002016-RA	XP_008177548.1
gopAga1_00013626-RA	XP_005306403.1
gopAga1_00011763-RA	XP_005304889.1
gopAga1_00016019-RA	XP_005292083.1
gopAga1_00004804-RA	XP_008169283.1
gopAga1_00017155-RE	XP_008163590.1
gopAga1_00002689-RA	XP_005299485.1
gopAga1_00019143-RA	XP_008171298.1
gopAga1_00003697-RA	XP_005301995.1
gopAga1_00017396-RA	XP_008172425.1
gopAga1_00010862-RA	XP_005294800.1
gopAga1_00000756-RA	XP_005285592.1
gopAga1_00008932-RC	XP_008168164.1
gopAga1_00016867-RA	XP_005291297.1
gopAga1_00002450-RA	XP_008169336.1
gopAga1_00007188-RA	XP_008167310.1
gopAga1_00017389-RA	XP_005284180.1
gopAga1_00007499-RA	XP_008163566.1
gopAga1_00010045-RA	XP_008171358.1
gopAga1_00009950-RA	XP_005292602.1
gopAga1_00006961-RA	XP_005313519.1
gopAga1_00000039-RA	XP_008172841.1
gopAga1_00013749-RB	XP_005293846.1
gopAga1_00011884-RA	XP_005302879.1
gopAga1_00013126-RA	XP_005287017.1
gopAga1_00002723-RA	XP_005306561.1
gopAga1_00011755-RA	XP_008165384.1
gopAga1_00003353-RC	XP_005282296.1
gopAga1_00015038-RA	XP_005297393.1
gopAga1_00004433-RA	XP_005306971.1
gopAga1_00005776-RA	XP_005309267.1
gopAga1_00001900-RA	XP_005292892.1
gopAga1_00002284-RA	XP_005308882.1
gopAga1_00002604-RA	XP_005300295.1
gopAga1_00001829-RA	XP_008169836.1
gopAga1_00019398-RA	XP_008174087.1
gopAga1_00017214-RA	XP_005309409.1
gopAga1_00016689-RC	XP_005285747.1
gopAga1_00020169-RA	XP_008164595.1
gopAga1_00005662-RA	XP_008176943.1
gopAga1_00017471-RA	XP_005308547.1
gopAga1_00004667-RA	XP_005281571.1
gopAga1_00014999-RA	XP_005286996.1
gopAga1_00001933-RA	XP_008164662.1
gopAga1_00002972-RA	XP_005300782.1
gopAga1_00001647-RB	XP_005285550.1
gopAga1_00014559-RA	XP_008169439.1
gopAga1_00008475-RA	XP_005301700.1
gopAga1_00005957-RA	XP_005300785.1
gopAga1_00008673-RA	XP_005308487.1
gopAga1_00004532-RA	XP_005288329.1
gopAga1_00003452-RA	XP_008169661.1
gopAga1_00007583-RA	XP_005298523.1
gopAga1_00009338-RA	XP_005294064.1
gopAga1_00007869-RA	XP_008176533.1
gopAga1_00007391-RA	XP_005289846.1
gopAga1_00018929-RA	XP_005312660.1
gopAga1_00001235-RA	XP_008163814.1
gopAga1_00001990-RA	XP_008163516.1
gopAga1_00014612-RA	XP_005311741.1
gopAga1_00004494-RA	XP_008177164.1
gopAga1_00020087-RA	XP_008176279.1
gopAga1_00019677-RA	XP_005311983.1
gopAga1_00018691-RA	XP_005279553.1
gopAga1_00012541-RA	XP_008175684.1
gopAga1_00013279-RA	XP_005302474.1
gopAga1_00008664-RA	XP_008169103.1
gopAga1_00001780-RA	XP_008160988.1
gopAga1_00001757-RB	XP_005306570.1
gopAga1_00016718-RA	XP_008174402.1
gopAga1_00017362-RA	XP_005295782.2
gopAga1_00017048-RA	XP_005305093.1
gopAga1_00004403-RA	XP_005293700.1
gopAga1_00007196-RA	XP_005302240.1
gopAga1_00016567-RA	XP_005284203.1
gopAga1_00015549-RA	XP_005299633.1
gopAga1_00001119-RA	XP_008172388.1
gopAga1_00003180-RA	XP_005279907.1
gopAga1_00002369-RA	XP_005301252.1
gopAga1_00004890-RA	XP_005296857.2
gopAga1_00008482-RA	XP_005301710.1
gopAga1_00009643-RA	XP_005308750.1
gopAga1_00009210-RA	XP_005295658.1
gopAga1_00016833-RA	XP_008172907.1
gopAga1_00010076-RA	XP_005301471.1
gopAga1_00012042-RD	XP_005301120.1
gopAga1_00000805-RA	XP_005284328.1
gopAga1_00017439-RA	XP_005310499.1
gopAga1_00005303-RA	XP_005298668.1
gopAga1_00010685-RA	XP_005297527.1
gopAga1_00003553-RA	XP_005306325.1
gopAga1_00002335-RA	XP_005285267.1
gopAga1_00012811-RB	XP_008167972.1
gopAga1_00001017-RF	XP_008164706.1
gopAga1_00000409-RA	XP_008167356.1
gopAga1_00008226-RA	XP_005293527.1
gopAga1_00001405-RB	XP_008169959.1
gopAga1_00017380-RA	XP_005306435.1
gopAga1_00018922-RA	XP_005297373.1
gopAga1_00000658-RA	XP_005304960.1
gopAga1_00002189-RA	XP_005307313.1
gopAga1_00012130-RA	XP_005307949.1
gopAga1_00012950-RA	XP_005278495.1
gopAga1_00011268-RA	XP_008177782.1
gopAga1_00002297-RA	XP_005307207.2
gopAga1_00006795-RA	XP_005306759.1
gopAga1_00016984-RA	XP_008167639.1
gopAga1_00008445-RA	XP_005285506.1
gopAga1_00005327-RA	XP_005281791.1
gopAga1_00010865-RA	XP_005307459.1
gopAga1_00015480-RA	XP_005287348.1
gopAga1_00000998-RA	XP_008161712.1
gopAga1_00017256-RA	XP_008162241.1
gopAga1_00008574-RA	XP_005301974.1
gopAga1_00016157-RA	XP_005314724.1
gopAga1_00005491-RA	XP_008174045.1
gopAga1_00000116-RA	XP_005286294.1
gopAga1_00012088-RA	XP_008165980.1
gopAga1_00010759-RA	XP_005280391.1
gopAga1_00014819-RA	XP_005309952.1
gopAga1_00017080-RA	XP_005295360.1
gopAga1_00002880-RA	XP_005301915.1
gopAga1_00011634-RA	XP_008171227.1
gopAga1_00013263-RA	XP_005304740.1
gopAga1_00013196-RA	XP_005288644.1
gopAga1_00013502-RA	XP_005284727.1
gopAga1_00014222-RB	XP_005289377.1
gopAga1_00006380-RA	XP_005310153.1
gopAga1_00016835-RA	XP_008172906.1
gopAga1_00008942-RB	XP_008169205.1
gopAga1_00017432-RA	XP_005305987.1
gopAga1_00003742-RA	XP_008169988.1
gopAga1_00012012-RA	XP_005279053.1
gopAga1_00008690-RA	XP_005290334.1
gopAga1_00008637-RA	XP_008165573.1
gopAga1_00018324-RA	XP_005291187.1
gopAga1_00011281-RA	XP_005294024.1
gopAga1_00017651-RA	XP_005297560.1
gopAga1_00011673-RA	XP_008169331.1
gopAga1_00019357-RA	XP_005307647.1
gopAga1_00010097-RA	XP_005280502.1
gopAga1_00001041-RA	XP_005304721.1
gopAga1_00012351-RA	XP_005297383.1
gopAga1_00007239-RA	XP_005304649.1
gopAga1_00019094-RA	XP_005304831.1
gopAga1_00000142-RA	XP_005292948.1
gopAga1_00004918-RG	XP_008160845.1
gopAga1_00000314-RA	XP_005292925.1
gopAga1_00008193-RA	XP_005286451.1
gopAga1_00003638-RA	XP_005298651.1
gopAga1_00002126-RB	XP_005297296.1
gopAga1_00009769-RA	XP_005285783.2
gopAga1_00010534-RA	XP_005280105.1
gopAga1_00011400-RA	XP_005278899.1
gopAga1_00011980-RB	XP_005303718.1
gopAga1_00015492-RA	XP_005295176.1
gopAga1_00004950-RA	XP_005281761.1
gopAga1_00015111-RA	XP_005302272.1
gopAga1_00003025-RB	XP_005298389.1
gopAga1_00012998-RA	XP_008162665.1
gopAga1_00015226-RA	XP_005297877.1
gopAga1_00017880-RA	XP_005304733.1
gopAga1_00009867-RA	XP_005293244.1
gopAga1_00017124-RA	XP_008171318.1
gopAga1_00014915-RA	XP_005284303.1
gopAga1_00017309-RA	XP_008174580.1
gopAga1_00002840-RA	XP_005288478.1
gopAga1_00017610-RA	XP_005287690.1
gopAga1_00000624-RA	XP_005307413.1
gopAga1_00013956-RA	XP_008161231.1
gopAga1_00004277-RA	XP_005298976.1
gopAga1_00005054-RA	XP_005306900.1
gopAga1_00013387-RA	XP_008173743.1
gopAga1_00013238-RA	XP_005293175.1
gopAga1_00000790-RA	XP_008167887.1
gopAga1_00019467-RA	XP_005314193.1
gopAga1_00006321-RA	XP_008166460.1
gopAga1_00013569-RA	XP_005313027.1
gopAga1_00010933-RA	XP_005290019.1
gopAga1_00015779-RA	XP_005292430.1
gopAga1_00009776-RA	XP_008172298.1
gopAga1_00016285-RA	XP_005304770.1
gopAga1_00008042-RA	XP_008172100.1
gopAga1_00011470-RC	XP_008172999.1
gopAga1_00016533-RA	XP_005300795.1
gopAga1_00000130-RA	XP_008165502.1
gopAga1_00003504-RC	XP_008177926.1
gopAga1_00001387-RA	XP_008168765.1
gopAga1_00014296-RA	XP_005285064.1
gopAga1_00008534-RB	XP_005281048.1
gopAga1_00003900-RA	XP_008160829.1
gopAga1_00002452-RD	XP_008162882.1
gopAga1_00005691-RA	XP_005287814.1
gopAga1_00011591-RA	XP_005297255.1
gopAga1_00015347-RA	XP_008165607.1
gopAga1_00018669-RA	XP_005295649.1
gopAga1_00005906-RA	XP_008171453.1
gopAga1_00004328-RA	XP_005305599.1
gopAga1_00011179-RA	XP_005280982.1
gopAga1_00004747-RA	XP_008162719.1
gopAga1_00009166-RA	XP_005308601.1
gopAga1_00006313-RA	XP_005288917.1
gopAga1_00007175-RA	XP_005291670.1
gopAga1_00001039-RA	XP_005304724.1
gopAga1_00014263-RA	XP_005280659.1
gopAga1_00012606-RA	XP_005303730.1
gopAga1_00016389-RA	XP_005299423.1
gopAga1_00015266-RA	XP_008176847.1
gopAga1_00002642-RA	XP_005289059.1
gopAga1_00004628-RB	XP_005292767.1
gopAga1_00008591-RA	XP_005311509.1
gopAga1_00001161-RA	XP_005308700.1
gopAga1_00003197-RA	XP_005289685.1
gopAga1_00012725-RA	XP_005306929.1
gopAga1_00019098-RA	XP_005312107.1
gopAga1_00002118-RA	XP_005297290.1
gopAga1_00004976-RA	XP_008162763.1
gopAga1_00013757-RA	XP_005299991.1
gopAga1_00016803-RA	XP_005297864.1
gopAga1_00009718-RA	XP_008170437.1
gopAga1_00015981-RA	XP_005290732.1
gopAga1_00019617-RA	XP_008176258.1
gopAga1_00010330-RA	XP_008168355.1
gopAga1_00008990-RA	XP_005310279.1
gopAga1_00016098-RA	XP_005312115.1
gopAga1_00012867-RA	XP_008175960.1
gopAga1_00012843-RB	XP_008165439.1
gopAga1_00013862-RA	XP_008168008.1
gopAga1_00002391-RA	XP_005301466.1
gopAga1_00002364-RA	XP_005300087.1
gopAga1_00002949-RA	XP_008167456.1
gopAga1_00012046-RA	XP_005281068.1
gopAga1_00003243-RA	XP_008174058.1
gopAga1_00015299-RA	XP_008171375.1
gopAga1_00007137-RA	XP_005279993.1
gopAga1_00008652-RA	XP_008169395.1
gopAga1_00007675-RA	XP_005294862.1
gopAga1_00012723-RA	XP_005306418.1
gopAga1_00007727-RA	XP_005302443.1
gopAga1_00003416-RA	XP_008166868.1
gopAga1_00000009-RA	XP_008172255.1
gopAga1_00006870-RA	XP_005290040.1
gopAga1_00016943-RA	XP_005299954.1
gopAga1_00003883-RA	XP_005299390.1
gopAga1_00015399-RA	XP_005303752.1
gopAga1_00000776-RA	XP_008168345.1
gopAga1_00000801-RA	XP_005294719.1
gopAga1_00014253-RA	XP_005304178.1
gopAga1_00007601-RA	XP_005281323.1
gopAga1_00019047-RA	XP_008175559.1
gopAga1_00003557-RA	XP_008171815.1
gopAga1_00004880-RA	XP_008171692.1
gopAga1_00015302-RA	XP_005294848.1
gopAga1_00011888-RA	XP_005309654.1
gopAga1_00002384-RA	XP_005286879.1
gopAga1_00010955-RA	XP_005279950.1
gopAga1_00000510-RB	XP_008167681.1
gopAga1_00008548-RA	XP_005280061.1
gopAga1_00012659-RB	XP_005306592.1
gopAga1_00009143-RA	XP_005293390.1
gopAga1_00004223-RA	XP_008169926.1
gopAga1_00011206-RA	XP_008164848.1
gopAga1_00005486-RA	XP_005297586.1
gopAga1_00006725-RA	XP_008173141.1
gopAga1_00018025-RA	XP_005300173.1
gopAga1_00013434-RA	XP_005285765.1
gopAga1_00004369-RA	XP_005303324.1
gopAga1_00008688-RA	XP_005290406.1
gopAga1_00017975-RA	XP_008175622.1
gopAga1_00003460-RA	XP_008164195.1
gopAga1_00013431-RA	XP_005285756.1
gopAga1_00013706-RA	XP_008177540.1
gopAga1_00015269-RA	XP_005283306.1
gopAga1_00012621-RA	XP_008166037.1
gopAga1_00013789-RA	XP_005307048.1
gopAga1_00001622-RA	XP_005294472.1
gopAga1_00012189-RA	XP_005310734.1
gopAga1_00004842-RA	XP_005308399.1
gopAga1_00001111-RA	XP_005291547.1
gopAga1_00003693-RA	XP_008165270.1
gopAga1_00003693-RB	XP_008165268.1
gopAga1_00018264-RA	XP_008175633.1
gopAga1_00009824-RA	XP_005304983.1
gopAga1_00019558-RA	XP_005287789.1
gopAga1_00017478-RA	XP_008175163.1
gopAga1_00008140-RA	XP_005287210.1
gopAga1_00019626-RA	XP_008173943.1
gopAga1_00011445-RA	XP_008169547.1
gopAga1_00011445-RB	XP_005283903.1
gopAga1_00016086-RA	XP_008169597.1
gopAga1_00013173-RA	XP_008170213.1
gopAga1_00016951-RA	XP_005295480.1
gopAga1_00016951-RB	XP_008166366.1
gopAga1_00008274-RA	XP_005301240.1
gopAga1_00000850-RC	XP_005284553.2
gopAga1_00008213-RA	XP_008164711.1
gopAga1_00012758-RA	XP_005312945.1
gopAga1_00017756-RB	XP_005301815.1
gopAga1_00014768-RA	XP_008169010.1
gopAga1_00003146-RA	XP_005303139.1
gopAga1_00004552-RB	XP_008168116.1
gopAga1_00001869-RA	XP_005290508.1
gopAga1_00017756-RA	XP_008169114.1
gopAga1_00006714-RA	XP_008162610.1
gopAga1_00019568-RA	XP_005282330.1
gopAga1_00005649-RA	XP_005288963.1
gopAga1_00012206-RA	XP_005313856.1
gopAga1_00012081-RA	XP_008164821.1
gopAga1_00015450-RA	XP_008173572.1
gopAga1_00014760-RE	XP_008177221.1
gopAga1_00009504-RA	XP_005300275.1
gopAga1_00010530-RA	XP_008170625.1
gopAga1_00014672-RA	XP_005313581.1
gopAga1_00015551-RA	XP_005291597.1
gopAga1_00000382-RA	XP_005293314.1
gopAga1_00017245-RA	XP_005286324.1
gopAga1_00016308-RA	XP_008173977.1
gopAga1_00012180-RB	XP_008163100.1
gopAga1_00013215-RA	XP_005281605.1
gopAga1_00005119-RA	XP_005304443.1
gopAga1_00009257-RA	XP_005294521.1
gopAga1_00018235-RA	XP_005282305.1
gopAga1_00000608-RA	XP_008167099.1
gopAga1_00019649-RA	XP_008173970.1
gopAga1_00017292-RA	XP_005309675.1
gopAga1_00003176-RA	XP_005286878.1
gopAga1_00013548-RC	XP_005282968.1
gopAga1_00017081-RA	XP_005295514.1
gopAga1_00007033-RA	XP_005303326.1
gopAga1_00014168-RA	XP_005291116.1
gopAga1_00008762-RA	XP_005289133.1
gopAga1_00003329-RA	XP_008173686.1
gopAga1_00001159-RA	XP_005308709.1
gopAga1_00003264-RA	XP_005287383.1
gopAga1_00016318-RA	XP_005291625.1
gopAga1_00014120-RA	XP_005304296.1
gopAga1_00002452-RA	XP_008162883.1
gopAga1_00002320-RB	XP_008167710.1
gopAga1_00002320-RC	XP_008167712.1
gopAga1_00006103-RA	XP_005301955.1
gopAga1_00001850-RA	XP_008163945.1
gopAga1_00005441-RA	XP_008162984.1
gopAga1_00019907-RA	XP_008177549.1
gopAga1_00001840-RA	XP_005292897.1
gopAga1_00020083-RA	XP_005315595.1
gopAga1_00008668-RA	XP_005301783.1
gopAga1_00002425-RA	XP_008167273.1
gopAga1_00008062-RA	XP_008162954.1
gopAga1_00017267-RA	XP_005279991.1
gopAga1_00008062-RB	XP_008162957.1
gopAga1_00002643-RA	XP_008162975.1
gopAga1_00008914-RA	XP_005303203.1
gopAga1_00002228-RA	XP_005300194.1
gopAga1_00008809-RA	XP_008167259.1
gopAga1_00001915-RA	XP_005292869.1
gopAga1_00009542-RA	XP_005287149.1
gopAga1_00013347-RA	XP_008169895.1
gopAga1_00007633-RA	XP_008171668.1
gopAga1_00008595-RA	XP_005280342.1
gopAga1_00012789-RA	XP_008168672.1
gopAga1_00017840-RA	XP_005280465.1
gopAga1_00008692-RA	XP_005284154.1
gopAga1_00006369-RA	XP_005294425.1
gopAga1_00016879-RA	XP_005312979.1
gopAga1_00002454-RA	XP_008162884.1
gopAga1_00009520-RA	XP_008168522.1
gopAga1_00012563-RA	XP_005304510.1
gopAga1_00006768-RA	XP_005299237.1
gopAga1_00016773-RA	XP_005298174.1
gopAga1_00003041-RA	XP_005289452.1
gopAga1_00001897-RA	XP_008167017.1
gopAga1_00014474-RA	XP_008167823.1
gopAga1_00005665-RA	XP_005312429.1
gopAga1_00002366-RA	XP_005300081.1
gopAga1_00018540-RA	XP_005291315.1
gopAga1_00012479-RA	XP_005308798.1
gopAga1_00013866-RA	XP_005306020.1
gopAga1_00008650-RA	XP_008165821.1
gopAga1_00004531-RB	XP_005288328.1
gopAga1_00002797-RA	XP_008177138.1
gopAga1_00016376-RA	XP_008171380.1
gopAga1_00009243-RA	XP_005294362.1
gopAga1_00011078-RA	XP_005312645.1
gopAga1_00006088-RA	XP_005297064.1
gopAga1_00002627-RA	XP_005285403.1
gopAga1_00012836-RA	XP_005303743.1
gopAga1_00009159-RB	XP_005292354.1
gopAga1_00004787-RA	XP_005281099.1
gopAga1_00006521-RA	XP_005293990.1
gopAga1_00011735-RA	XP_008168625.1
gopAga1_00010005-RA	XP_005311765.1
gopAga1_00014467-RA	XP_005291890.1
gopAga1_00016769-RB	XP_008175535.1
gopAga1_00017043-RA	XP_008164640.1
gopAga1_00001973-RA	XP_005301725.1
gopAga1_00019076-RA	XP_008173936.1
gopAga1_00007990-RA	XP_005302866.1
gopAga1_00009663-RC	XP_008177511.1
gopAga1_00000638-RB	XP_005304942.1
gopAga1_00012884-RA	XP_005311036.1
gopAga1_00012884-RB	XP_005311035.1
gopAga1_00019353-RA	XP_005279258.1
gopAga1_00019899-RA	XP_008174332.1
gopAga1_00000222-RA	XP_005284209.1
gopAga1_00014106-RA	XP_008163977.1
gopAga1_00003614-RA	XP_008177379.1
gopAga1_00010949-RA	XP_005295017.1
gopAga1_00011535-RA	XP_008170135.1
gopAga1_00005390-RA	XP_005293585.1
gopAga1_00015959-RB	XP_005286195.1
gopAga1_00019212-RA	XP_008175619.1
gopAga1_00000099-RA	XP_005294290.1
gopAga1_00008031-RA	XP_005308501.2
gopAga1_00011699-RB	XP_008162322.1
gopAga1_00004728-RA	XP_005289348.1
gopAga1_00000107-RA	XP_005309446.1
gopAga1_00005398-RA	XP_008163725.1
gopAga1_00019932-RA	XP_008169909.1
gopAga1_00019420-RA	XP_005314009.1
gopAga1_00008253-RA	XP_005279290.1
gopAga1_00011429-RA	XP_008175641.1
gopAga1_00016678-RA	XP_005280959.2
gopAga1_00013826-RA	XP_005293828.1
gopAga1_00018659-RA	XP_008162399.1
gopAga1_00011940-RA	XP_008168581.1
gopAga1_00008419-RA	XP_008169567.1
gopAga1_00000461-RA	XP_005298381.1
gopAga1_00004430-RA	XP_005306973.1
gopAga1_00002902-RA	XP_005306506.1
gopAga1_00014427-RA	XP_005281486.1
gopAga1_00008398-RB	XP_005279134.1
gopAga1_00005931-RC	XP_005284980.1
gopAga1_00017136-RB	XP_005291000.1
gopAga1_00018344-RA	XP_005312842.1
gopAga1_00006820-RA	XP_005300478.1
gopAga1_00011513-RA	XP_008175356.1
gopAga1_00012579-RA	XP_005315693.2
gopAga1_00009435-RA	XP_005307134.1
gopAga1_00013313-RB	XP_005302488.1
gopAga1_00002139-RA	XP_005298279.1
gopAga1_00001987-RA	XP_008164163.1
gopAga1_00009295-RA	XP_008166268.1
gopAga1_00018067-RA	XP_005303489.1
gopAga1_00000706-RA	XP_008166590.1
gopAga1_00019851-RA	XP_005314965.1
gopAga1_00000393-RA	XP_005293334.1
gopAga1_00003654-RA	XP_008168849.1
gopAga1_00015662-RA	XP_005307804.1
gopAga1_00017067-RA	XP_005284904.1
gopAga1_00016572-RB	XP_008168427.1
gopAga1_00015351-RA	XP_008171796.1
gopAga1_00019368-RA	XP_008163107.1
gopAga1_00017939-RB	XP_005294613.1
gopAga1_00016021-RA	XP_005292079.1
gopAga1_00004888-RB	XP_008164239.1
gopAga1_00016281-RA	XP_005313233.1
gopAga1_00003508-RC	XP_008177925.1
gopAga1_00016281-RB	XP_005313229.1
gopAga1_00003166-RA	XP_005297910.1
gopAga1_00005742-RA	XP_008170442.1
gopAga1_00002469-RA	XP_005298395.1
gopAga1_00005850-RB	XP_005292493.1
gopAga1_00008884-RA	XP_005290013.1
gopAga1_00019171-RA	XP_005279650.1
gopAga1_00010589-RA	XP_008167305.1
gopAga1_00013563-RA	XP_008170845.1
gopAga1_00013797-RA	XP_005278499.1
gopAga1_00005375-RB	XP_005293383.1
gopAga1_00017920-RA	XP_005306220.1
gopAga1_00000604-RA	XP_005289570.1
gopAga1_00017623-RA	XP_005287501.1
gopAga1_00004513-RB	XP_005296651.1
gopAga1_00001237-RA	XP_005299870.1
gopAga1_00007370-RA	XP_008172053.1
gopAga1_00016697-RB	XP_008170421.1
gopAga1_00014524-RA	XP_005305088.1
gopAga1_00012229-RA	XP_005279309.1
gopAga1_00009634-RA	XP_005285720.1
gopAga1_00003711-RA	XP_005301977.2
gopAga1_00000859-RA	XP_008164740.1
gopAga1_00015142-RA	XP_005306374.2
gopAga1_00011548-RA	XP_008161936.1
gopAga1_00006271-RA	XP_005298380.1
gopAga1_00009546-RB	XP_008166252.1
gopAga1_00011337-RA	XP_005298340.1
gopAga1_00014379-RA	XP_005280943.1
gopAga1_00010659-RA	XP_005311461.1
gopAga1_00008953-RA	XP_008171148.1
gopAga1_00002246-RB	XP_005310389.1
gopAga1_00002710-RA	XP_008167250.1
gopAga1_00010798-RA	XP_005295995.1
gopAga1_00020018-RA	XP_008177752.1
gopAga1_00008518-RA	XP_008163006.1
gopAga1_00000654-RA	XP_005304956.1
gopAga1_00015802-RA	XP_005305806.1
gopAga1_00005587-RA	XP_008165489.1
gopAga1_00004314-RB	XP_008177869.1
gopAga1_00015194-RA	XP_005312031.1
gopAga1_00016069-RD	XP_005292725.1
gopAga1_00013539-RA	XP_005298630.1
gopAga1_00004840-RA	XP_005278948.1
gopAga1_00012707-RA	XP_005280781.1
gopAga1_00000153-RA	XP_008165523.1
gopAga1_00009474-RB	XP_005283494.1
gopAga1_00017216-RA	XP_008174810.1
gopAga1_00015562-RA	XP_005290593.1
gopAga1_00008233-RA	XP_005293507.1
gopAga1_00011434-RA	XP_005295528.1
gopAga1_00012311-RA	XP_008167405.1
gopAga1_00003278-RA	XP_008165951.1
gopAga1_00006035-RA	XP_005293218.1
gopAga1_00011759-RA	XP_008167615.1
gopAga1_00009909-RA	XP_005278555.1
gopAga1_00008269-RA	XP_005308232.1
gopAga1_00015245-RA	XP_008174842.1
gopAga1_00016793-RA	XP_008163789.1
gopAga1_00016875-RA	XP_005280809.1
gopAga1_00001118-RA	XP_005308899.1
gopAga1_00015358-RA	XP_005292383.1
gopAga1_00005285-RA	XP_005282116.1
gopAga1_00018437-RA	XP_005311667.1
gopAga1_00019295-RA	XP_008175335.1
gopAga1_00002508-RA	XP_008173042.1
gopAga1_00008059-RA	XP_005289085.1
gopAga1_00015501-RE	XP_005313053.1
gopAga1_00001366-RA	XP_005303432.1
gopAga1_00001366-RB	XP_005303431.1
gopAga1_00013109-RA	XP_005306363.1
gopAga1_00008480-RA	XP_005301709.1
gopAga1_00006968-RA	XP_005286062.1
gopAga1_00006239-RA	XP_005296494.1
gopAga1_00007796-RA	XP_005287511.1
gopAga1_00005085-RA	XP_008161279.1
gopAga1_00004664-RA	XP_008161207.1
gopAga1_00014311-RA	XP_005304584.1
gopAga1_00020127-RA	XP_005291911.1
gopAga1_00013471-RB	XP_008162767.1
gopAga1_00019065-RB	XP_008176116.1
gopAga1_00012772-RA	XP_008171404.1
gopAga1_00010084-RA	XP_005302778.1
gopAga1_00013733-RA	XP_005291172.1
gopAga1_00000165-RA	XP_008169057.1
gopAga1_00001569-RA	XP_005291671.1
gopAga1_00015664-RA	XP_008171517.1
gopAga1_00011840-RA	XP_005292579.1
gopAga1_00009490-RA	XP_005285144.1
gopAga1_00009855-RA	XP_005306025.2
gopAga1_00011300-RA	XP_005304364.1
gopAga1_00015053-RA	XP_005284881.1
gopAga1_00004868-RA	XP_005295910.1
gopAga1_00008407-RA	XP_008169805.1
gopAga1_00007384-RA	XP_008172704.1
gopAga1_00008438-RA	XP_005283912.1
gopAga1_00001307-RA	XP_005298239.1
gopAga1_00001983-RA	XP_005301775.1
gopAga1_00018623-RA	XP_008161856.1
gopAga1_00008205-RB	XP_008162356.1
gopAga1_00013101-RA	XP_008173869.1
gopAga1_00018562-RA	XP_008174201.1
gopAga1_00016843-RA	XP_005291284.1
gopAga1_00018705-RA	XP_008175955.1
gopAga1_00001254-RA	XP_005310307.1
gopAga1_00013764-RA	XP_005287332.1
gopAga1_00003371-RA	XP_005311000.1
gopAga1_00005288-RA	XP_008162820.1
gopAga1_00014893-RB	XP_008167979.1
gopAga1_00009953-RA	XP_008168810.1
gopAga1_00014721-RA	XP_005285170.1
gopAga1_00008794-RA	XP_005289802.1
gopAga1_00010991-RA	XP_008163694.1
gopAga1_00002372-RA	XP_005301263.1
gopAga1_00002286-RA	XP_005308888.1
gopAga1_00005645-RA	XP_005288961.1
gopAga1_00008377-RA	XP_005309742.1
gopAga1_00002444-RA	XP_008169348.1
gopAga1_00013477-RA	XP_005279724.2
gopAga1_00013326-RB	XP_008162028.1
gopAga1_00016640-RA	XP_005295955.1
gopAga1_00001808-RA	XP_005279006.1
gopAga1_00004284-RA	XP_008161645.1
gopAga1_00005227-RA	XP_005296194.1
gopAga1_00008766-RA	XP_005305992.1
gopAga1_00018205-RA	XP_005280729.1
gopAga1_00012268-RA	XP_005286318.1
gopAga1_00006175-RA	XP_005299201.1
gopAga1_00012829-RA	XP_005298175.1
gopAga1_00015854-RA	XP_005301376.1
gopAga1_00005622-RA	XP_008176537.1
gopAga1_00002031-RA	XP_008165340.1
gopAga1_00015773-RC	XP_008173799.1
gopAga1_00014803-RB	XP_005283537.1
gopAga1_00014189-RA	XP_005298414.1
gopAga1_00020139-RA	XP_005314426.1
gopAga1_00006413-RA	XP_005290431.1
gopAga1_00011825-RA	XP_008162713.1
gopAga1_00003949-RA	XP_008177193.1
gopAga1_00013488-RA	XP_008173492.1
gopAga1_00012006-RA	XP_008164971.1
gopAga1_00005854-RA	XP_008176932.1
gopAga1_00016429-RA	XP_008164134.1
gopAga1_00015933-RC	XP_005279717.1
gopAga1_00000410-RA	XP_005292546.1
gopAga1_00008959-RA	XP_005308794.2
gopAga1_00012801-RA	XP_008166727.1
gopAga1_00011910-RA	XP_005283757.1
gopAga1_00010561-RA	XP_008173270.1
gopAga1_00013554-RA	XP_005300453.1
gopAga1_00019861-RA	XP_008174778.1
gopAga1_00015338-RA	XP_008169226.1
gopAga1_00009820-RA	XP_005304972.1
gopAga1_00014023-RA	XP_005312773.2
gopAga1_00002003-RA	XP_005306490.1
gopAga1_00003045-RA	XP_005302967.1
gopAga1_00009714-RA	XP_005293305.1
gopAga1_00012733-RA	XP_005280652.1
gopAga1_00011511-RA	XP_005313510.1
gopAga1_00002601-RA	XP_008178052.1
gopAga1_00014104-RA	XP_005297396.1
gopAga1_00006848-RA	XP_005291473.2
gopAga1_00004207-RA	XP_005309939.1
gopAga1_00008335-RA	XP_005302149.1
gopAga1_00009945-RA	XP_008173875.1
gopAga1_00005786-RA	XP_008169102.1
gopAga1_00012065-RA	XP_005307014.1
gopAga1_00012920-RA	XP_008165281.1
gopAga1_00008923-RA	XP_005305667.1
gopAga1_00003112-RA	XP_008161756.1
gopAga1_00003728-RA	XP_005305940.1
gopAga1_00004399-RA	XP_008178006.1
gopAga1_00006580-RA	XP_008166982.1
gopAga1_00012567-RA	XP_005293859.1
gopAga1_00014478-RA	XP_008177791.1
gopAga1_00002647-RA	XP_008162972.1
gopAga1_00014096-RA	XP_008164659.1
gopAga1_00008678-RA	XP_008161903.1
gopAga1_00011347-RA	XP_005296635.1
gopAga1_00004505-RA	XP_005286515.1
gopAga1_00013652-RA	XP_008175456.1
gopAga1_00012632-RA	XP_005295999.1
gopAga1_00013083-RA	XP_005283200.1
gopAga1_00017893-RA	XP_008161258.1
gopAga1_00019638-RA	XP_005279422.1
gopAga1_00005713-RA	XP_005297689.1
gopAga1_00006804-RA	XP_005278801.1
gopAga1_00002838-RA	XP_008176520.1
gopAga1_00013691-RA	XP_005301571.1
gopAga1_00014482-RA	XP_008177811.1
gopAga1_00017734-RB	XP_008170562.1
gopAga1_00003195-RB	XP_008173696.1
gopAga1_00004177-RD	XP_005283190.1
gopAga1_00010240-RA	XP_005304009.1
gopAga1_00005814-RB	XP_008173667.1
gopAga1_00007579-RA	XP_005284913.1
gopAga1_00007420-RA	XP_005304048.1
gopAga1_00005518-RA	XP_008177685.1
gopAga1_00011257-RA	XP_008171596.1
gopAga1_00017929-RA	XP_008168099.1
gopAga1_00008676-RA	XP_005308486.1
gopAga1_00012703-RB	XP_005280669.1
gopAga1_00014912-RA	XP_005284280.1
gopAga1_00016386-RA	XP_005311796.1
gopAga1_00000498-RB	XP_008169728.1
gopAga1_00011419-RA	XP_008165288.1
gopAga1_00005530-RA	XP_005293940.1
gopAga1_00014572-RB	XP_008174931.1
gopAga1_00008063-RA	XP_005289250.2
gopAga1_00007144-RA	XP_005307123.1
gopAga1_00017564-RA	XP_005304988.1
gopAga1_00010120-RA	XP_005292703.1
gopAga1_00019062-RA	XP_005310897.1
gopAga1_00005191-RA	XP_008177618.1
gopAga1_00005041-RB	XP_008168226.1
gopAga1_00018268-RA	XP_008172736.1
gopAga1_00005159-RA	XP_005311686.1
gopAga1_00005100-RA	XP_005298989.1
gopAga1_00005292-RA	XP_005303156.1
gopAga1_00008640-RA	XP_005293033.1
gopAga1_00017251-RA	XP_008173113.1
gopAga1_00007957-RA	XP_005298850.1
gopAga1_00000834-RA	XP_008166997.1
gopAga1_00005601-RA	XP_008176325.1
gopAga1_00014227-RA	XP_008164747.1
gopAga1_00010765-RA	XP_005279519.1
gopAga1_00003808-RA	XP_005305536.1
gopAga1_00003926-RA	XP_005289167.1
gopAga1_00007235-RA	XP_005283313.1
gopAga1_00011105-RA	XP_005311399.1
gopAga1_00016558-RA	XP_005288311.1
gopAga1_00014689-RA	XP_008168811.1
gopAga1_00002922-RA	XP_005314478.1
gopAga1_00002641-RA	XP_005289056.1
gopAga1_00016028-RA	XP_005310950.1
gopAga1_00018212-RA	XP_008176162.1
gopAga1_00014597-RA	XP_005312410.1
gopAga1_00010895-RA	XP_005287033.1
gopAga1_00011697-RA	XP_005285126.1
gopAga1_00018630-RA	XP_005291666.1
gopAga1_00010278-RA	XP_005289079.1
gopAga1_00004490-RA	XP_005286115.1
gopAga1_00017356-RA	XP_005305683.1
gopAga1_00010335-RA	XP_005289443.1
gopAga1_00016216-RA	XP_008171095.1
gopAga1_00001480-RA	XP_005314309.1
gopAga1_00001428-RA	XP_005302316.1
gopAga1_00018653-RA	XP_005285793.1
gopAga1_00007739-RA	XP_008165548.1
gopAga1_00010857-RA	XP_008178055.1
gopAga1_00002184-RA	XP_005308783.1
gopAga1_00000596-RA	XP_005288196.1
gopAga1_00004400-RA	XP_008178007.1
gopAga1_00009886-RA	XP_005305306.1
gopAga1_00015385-RA	XP_005308489.1
gopAga1_00005072-RA	XP_005300678.1
gopAga1_00018995-RA	XP_008172732.1
gopAga1_00016411-RA	XP_008169871.1
gopAga1_00017450-RA	XP_008173959.1
gopAga1_00010444-RA	XP_005314553.1
gopAga1_00004038-RB	XP_005285068.1
gopAga1_00016277-RA	XP_008166944.1
gopAga1_00001658-RA	XP_005303238.1
gopAga1_00010453-RA	XP_005300822.1
gopAga1_00013966-RA	XP_005314456.1
gopAga1_00016242-RA	XP_008177208.1
gopAga1_00015456-RA	XP_005311212.1
gopAga1_00016381-RA	XP_008171262.1
gopAga1_00004443-RA	XP_005313694.1
gopAga1_00000752-RA	XP_005285590.1
gopAga1_00010393-RC	XP_005284446.1
gopAga1_00016184-RA	XP_008171748.1
gopAga1_00006789-RA	XP_008177105.1
gopAga1_00017518-RA	XP_005311844.1
gopAga1_00013561-RA	XP_005308582.1
gopAga1_00000944-RA	XP_008161375.1
gopAga1_00003002-RA	XP_008173213.1
gopAga1_00011592-RA	XP_005297319.1
gopAga1_00002613-RA	XP_005292027.2
gopAga1_00008957-RA	XP_008162421.1
gopAga1_00008223-RA	XP_008165351.1
gopAga1_00007374-RA	XP_005311656.1
gopAga1_00014117-RA	XP_008166440.1
gopAga1_00009638-RA	XP_005285710.1
gopAga1_00003963-RA	XP_008177983.1
gopAga1_00007430-RD	XP_005299799.1
gopAga1_00000572-RA	XP_008171320.1
gopAga1_00005552-RA	XP_005310629.1
gopAga1_00004191-RA	XP_008171035.1
gopAga1_00002501-RA	XP_008173046.1
gopAga1_00010109-RA	XP_005290590.1
gopAga1_00007193-RA	XP_005302254.1
gopAga1_00012177-RA	XP_005283831.1
gopAga1_00018466-RG	XP_008173699.1
gopAga1_00004203-RA	XP_005291828.1
gopAga1_00009941-RA	XP_008176017.1
gopAga1_00016490-RA	XP_005309760.1
gopAga1_00009310-RA	XP_008160878.1
gopAga1_00002079-RA	XP_005310044.1
gopAga1_00019480-RA	XP_005315185.1
gopAga1_00003556-RA	XP_005284037.1
gopAga1_00009805-RA	XP_005314943.1
gopAga1_00007918-RA	XP_005281061.1
gopAga1_00011523-RA	XP_005304175.1
gopAga1_00015292-RA	XP_005294176.1
gopAga1_00005991-RA	XP_008167500.1
gopAga1_00008726-RA	XP_005309156.1
gopAga1_00011908-RA	XP_005283748.1
gopAga1_00000422-RA	XP_005292566.1
gopAga1_00003516-RA	XP_008172473.1
gopAga1_00011687-RA	XP_005306590.1
gopAga1_00013913-RA	XP_005280070.2
gopAga1_00002470-RB	XP_005298394.1
gopAga1_00009352-RA	XP_005301601.1
gopAga1_00006467-RA	XP_005279047.1
gopAga1_00011558-RA	XP_008172987.1
gopAga1_00010156-RA	XP_005283461.1
gopAga1_00006495-RA	XP_008165887.1
gopAga1_00001045-RB	XP_008170355.1
gopAga1_00001045-RA	XP_005304716.2
gopAga1_00003620-RA	XP_005290148.1
gopAga1_00010102-RA	XP_005293669.1
gopAga1_00006437-RB	XP_005299361.1
gopAga1_00010945-RA	XP_005295013.1
gopAga1_00014315-RA	XP_005296351.1
gopAga1_00011539-RB	XP_008162323.1
gopAga1_00001270-RA	XP_008165323.1
gopAga1_00003060-RA	XP_005285353.1
gopAga1_00019245-RA	XP_008174029.1
gopAga1_00000984-RA	XP_005281991.1
gopAga1_00012528-RA	XP_005305499.1
gopAga1_00011978-RB	XP_005303721.1
gopAga1_00013337-RA	XP_005300220.1
gopAga1_00011836-RA	XP_005283197.1
gopAga1_00011461-RA	XP_005293904.1
gopAga1_00011899-RA	XP_005278737.1
gopAga1_00017408-RA	XP_008163011.1
gopAga1_00013938-RB	XP_008173911.1
gopAga1_00007792-RA	XP_005287557.1
gopAga1_00005565-RA	XP_005296371.1
gopAga1_00018797-RA	XP_008165639.1
gopAga1_00019218-RA	XP_008172129.1
gopAga1_00000446-RA	XP_005281033.1
gopAga1_00000775-RA	XP_008168339.1
gopAga1_00009973-RA	XP_005294247.1
gopAga1_00001534-RA	XP_008171161.1
gopAga1_00014491-RA	XP_005299097.1
gopAga1_00006645-RB	XP_008162055.1
gopAga1_00001377-RC	XP_008176543.1
gopAga1_00010185-RA	XP_008167697.1
gopAga1_00012663-RA	XP_005314083.1
gopAga1_00013464-RA	XP_008175865.1
gopAga1_00011934-RA	XP_008166365.1
gopAga1_00018552-RA	XP_005306415.1
gopAga1_00006846-RA	XP_005303850.1
gopAga1_00014823-RD	XP_005302414.1
gopAga1_00018942-RA	XP_005278925.1
gopAga1_00006113-RA	XP_005304072.1
gopAga1_00014823-RC	XP_008160706.1
gopAga1_00014823-RB	XP_005302297.1
gopAga1_00005083-RA	XP_005297344.1
gopAga1_00013227-RA	XP_008167630.1
gopAga1_00010757-RA	XP_005288469.1
gopAga1_00016309-RA	XP_008173956.1
gopAga1_00010489-RA	XP_008166433.1
gopAga1_00012428-RA	XP_005306970.1
gopAga1_00003792-RA	XP_008173075.1
gopAga1_00010481-RA	XP_005289399.1
gopAga1_00003485-RA	XP_005303381.1
gopAga1_00005968-RA	XP_005289311.1
gopAga1_00012988-RA	XP_008171691.1
gopAga1_00013301-RA	XP_005284058.1
gopAga1_00006349-RA	XP_005288001.1
gopAga1_00011214-RB	XP_008172697.1
gopAga1_00005006-RA	XP_005296232.1
gopAga1_00012400-RA	XP_005301957.1
gopAga1_00016792-RA	XP_005299818.1
gopAga1_00005680-RB	XP_008166159.1
gopAga1_00009478-RB	XP_005283485.1
gopAga1_00016610-RA	XP_008177106.1
gopAga1_00007470-RA	XP_005305634.1
gopAga1_00004601-RA	XP_005282045.1
gopAga1_00017877-RA	XP_005294440.1
gopAga1_00016382-RD	XP_008168378.1
gopAga1_00018261-RA	XP_008163402.1
gopAga1_00012123-RA	XP_005300770.1
gopAga1_00001908-RA	XP_008165447.1
gopAga1_00009681-RA	XP_005302066.1
gopAga1_00003709-RA	XP_005309576.1
gopAga1_00014815-RA	XP_005278539.1
gopAga1_00008121-RA	XP_008162978.1
gopAga1_00014339-RA	XP_005296009.1
gopAga1_00012069-RA	XP_005289123.1
gopAga1_00000217-RA	XP_008168295.1
gopAga1_00008520-RA	XP_005292072.1
gopAga1_00000381-RA	XP_008163128.1
gopAga1_00011322-RA	XP_008167266.1
gopAga1_00001981-RA	XP_005301772.1
gopAga1_00002750-RA	XP_005295817.1
gopAga1_00013884-RA	XP_008172286.1
gopAga1_00011147-RA	XP_008171077.1
gopAga1_00001085-RA	XP_008165952.1
gopAga1_00011373-RD	XP_005281906.1
gopAga1_00009205-RA	XP_005284421.1
gopAga1_00007908-RA	XP_005295319.1
gopAga1_00007201-RA	XP_005302236.1
gopAga1_00011085-RA	XP_005295082.1
gopAga1_00008753-RA	XP_005283548.1
gopAga1_00008811-RC	XP_005299027.1
gopAga1_00008811-RB	XP_005299024.1
gopAga1_00016922-RA	XP_005300789.1
gopAga1_00007702-RA	XP_005278924.1
gopAga1_00013876-RB	XP_005292476.1
gopAga1_00001717-RA	XP_008164967.1
gopAga1_00004519-RA	XP_005281727.1
gopAga1_00001654-RA	XP_005279832.1
gopAga1_00005763-RA	XP_005287995.1
gopAga1_00004849-RA	XP_005284525.1
gopAga1_00005323-RA	XP_008168026.1
gopAga1_00018690-RA	XP_005279550.1
gopAga1_00019501-RB	XP_008175781.1
gopAga1_00009279-RA	XP_005311575.1
gopAga1_00018698-RA	XP_008176345.1
gopAga1_00001489-RB	XP_005303506.1
gopAga1_00015258-RA	XP_005314176.1
gopAga1_00000094-RB	XP_008168278.1
gopAga1_00002456-RA	XP_005289209.1
gopAga1_00007197-RA	XP_005302242.1
gopAga1_00005976-RA	XP_005289317.1
gopAga1_00000903-RA	XP_008167175.1
gopAga1_00016082-RA	XP_008177051.1
gopAga1_00015327-RA	XP_005308362.1
gopAga1_00004778-RA	XP_008163420.1
gopAga1_00014217-RA	XP_005289368.1
gopAga1_00002498-RA	XP_005300700.1
gopAga1_00019945-RA	XP_008163234.1
gopAga1_00019757-RA	XP_005295344.1
gopAga1_00017580-RA	XP_008174328.1
gopAga1_00016508-RA	XP_008169945.1
gopAga1_00008265-RA	XP_008163532.1
gopAga1_00012548-RA	XP_005313181.1
gopAga1_00000248-RA	XP_008167173.1
gopAga1_00000841-RA	XP_008167006.1
gopAga1_00005124-RA	XP_005292964.1
gopAga1_00018850-RB	XP_008161564.1
gopAga1_00017330-RA	XP_005299575.1
gopAga1_00008720-RA	XP_005281320.2
gopAga1_00012749-RA	XP_008176972.1
gopAga1_00011459-RA	XP_005279179.1
gopAga1_00008892-RA	XP_005295488.1
gopAga1_00000272-RA	XP_005307675.1
gopAga1_00014352-RA	XP_005288082.1
gopAga1_00013432-RC	XP_005285754.1
gopAga1_00019863-RA	XP_005290169.1
gopAga1_00006469-RA	XP_008168176.1
gopAga1_00001785-RA	XP_005294158.1
gopAga1_00017560-RA	XP_008174145.1
gopAga1_00010244-RA	XP_008170645.1
gopAga1_00009118-RA	XP_005311052.1
gopAga1_00004275-RA	XP_005280692.1
gopAga1_00014468-RA	XP_005291889.1
gopAga1_00004076-RA	XP_005286968.1
gopAga1_00014714-RA	XP_008173597.1
gopAga1_00007976-RA	XP_005282231.1
gopAga1_00014528-RA	XP_005299038.1
gopAga1_00014261-RA	XP_005280780.1
gopAga1_00007916-RC	XP_008165061.1
gopAga1_00019042-RA	XP_005287631.1
gopAga1_00005109-RA	XP_008171131.1
gopAga1_00006138-RA	XP_005296888.1
gopAga1_00003457-RA	XP_008164192.1
gopAga1_00007016-RA	XP_005286563.1
gopAga1_00001518-RK	XP_008170275.1
gopAga1_00012221-RA	XP_008164962.1
gopAga1_00015821-RA	XP_008176758.1
gopAga1_00015149-RB	XP_005284615.1
gopAga1_00001760-RB	XP_005285670.1
gopAga1_00018199-RA	XP_008171021.1
gopAga1_00014426-RA	XP_005281551.2
gopAga1_00005542-RA	XP_005295634.1
gopAga1_00007758-RA	XP_008172772.1
gopAga1_00002309-RA	XP_005298604.1
gopAga1_00007215-RA	XP_008170966.1
gopAga1_00000742-RA	XP_005306742.1
gopAga1_00006881-RA	XP_008168505.1
gopAga1_00007975-RA	XP_008166936.1
gopAga1_00014466-RA	XP_005291891.1
gopAga1_00015540-RA	XP_005285805.1
gopAga1_00001315-RA	XP_008162139.1
gopAga1_00009046-RA	XP_008169433.1
gopAga1_00004831-RC	XP_005310934.1
gopAga1_00010410-RA	XP_008177998.1
gopAga1_00007275-RA	XP_005295463.1
gopAga1_00015120-RA	XP_008168661.1
gopAga1_00019180-RA	XP_008173810.1
gopAga1_00012936-RA	XP_005292382.1
gopAga1_00001422-RA	XP_008161315.1
gopAga1_00001130-RB	XP_005298114.1
gopAga1_00019459-RA	XP_005315363.1
gopAga1_00007730-RA	XP_008161217.1
gopAga1_00016715-RA	XP_008172442.1
gopAga1_00012487-RA	XP_005280018.1
gopAga1_00007694-RA	XP_005291196.1
gopAga1_00011786-RA	XP_008164501.1
gopAga1_00003794-RA	XP_005313975.1
gopAga1_00006624-RA	XP_008167766.1
gopAga1_00014644-RA	XP_005307068.1
gopAga1_00019363-RA	XP_008167100.1
gopAga1_00010273-RA	XP_008167747.1
gopAga1_00003047-RA	XP_005309395.1
gopAga1_00002800-RA	XP_008177248.1
gopAga1_00015188-RA	XP_005312012.1
gopAga1_00003174-RA	XP_005282834.1
gopAga1_00012648-RA	XP_005285844.1
gopAga1_00006297-RA	XP_005300952.1
gopAga1_00017454-RA	XP_008172372.1
gopAga1_00007083-RA	XP_008163649.1
gopAga1_00000732-RA	XP_005284962.1
gopAga1_00000592-RA	XP_005305847.1
gopAga1_00018151-RA	XP_005279607.1
gopAga1_00009147-RA	XP_008168208.1
gopAga1_00009491-RA	XP_008169060.1
gopAga1_00002303-RA	XP_005298586.1
gopAga1_00018521-RB	XP_005312003.1
gopAga1_00016404-RA	XP_008177630.1
gopAga1_00018893-RA	XP_005278481.1
gopAga1_00009556-RA	XP_005308610.1
gopAga1_00000985-RA	XP_005281992.1
gopAga1_00014156-RB	XP_008167932.1
gopAga1_00011976-RA	XP_005290824.1
gopAga1_00000528-RA	XP_005279463.1
gopAga1_00006590-RA	XP_005286907.1
gopAga1_00008562-RB	XP_005310637.1
gopAga1_00007296-RA	XP_005282577.1
gopAga1_00001581-RA	XP_005302378.1
gopAga1_00019810-RA	XP_005280519.2
gopAga1_00002655-RC	XP_008163070.1
gopAga1_00002871-RB	XP_005287548.1
gopAga1_00004633-RB	XP_005292781.1
gopAga1_00013982-RB	XP_008165973.1
gopAga1_00008498-RA	XP_005294197.1
gopAga1_00017642-RA	XP_005298627.1
gopAga1_00018046-RA	XP_008167147.1
gopAga1_00011019-RA	XP_005291564.2
gopAga1_00010290-RE	XP_005289272.1
gopAga1_00001049-RA	XP_005304731.1
gopAga1_00010290-RC	XP_005289271.1
gopAga1_00007852-RB	XP_005309223.1
gopAga1_00010720-RA	XP_008171715.1
gopAga1_00014638-RA	XP_005280993.1
gopAga1_00018408-RA	XP_008174262.1
gopAga1_00016838-RA	XP_005284273.1
gopAga1_00013919-RA	XP_005280305.1
gopAga1_00018141-RA	XP_008174269.1
gopAga1_00009817-RA	XP_005305010.2
gopAga1_00006583-RA	XP_005312160.1
gopAga1_00003400-RB	XP_008177284.1
gopAga1_00015853-RA	XP_005301375.1
gopAga1_00003400-RA	XP_008177285.1
gopAga1_00013492-RA	XP_005311129.1
gopAga1_00007138-RA	XP_005280063.1
gopAga1_00005257-RB	XP_008161556.1
gopAga1_00003024-RB	XP_008167235.1
gopAga1_00010319-RA	XP_005310678.1
gopAga1_00010280-RA	XP_008162730.1
gopAga1_00007539-RA	XP_005303758.1
gopAga1_00009660-RA	XP_005309337.1
gopAga1_00000463-RA	XP_005298321.1
gopAga1_00001168-RA	XP_008173495.1
gopAga1_00015400-RA	XP_008162752.1
gopAga1_00009145-RA	XP_008167498.1
gopAga1_00017865-RA	XP_005310830.1
gopAga1_00004937-RA	XP_005303714.1
gopAga1_00011810-RA	XP_005304565.1
gopAga1_00012946-RA	XP_005307350.1
gopAga1_00001106-RA	XP_005291570.1
[truncated: 13,220 more rows]
