# Supplementary material for: The Agassiz’s desert tortoise genome provides a resource for the conservation of a threatened species
Source: PLoS One. 2017 May 31;12(5):e0177708. doi: 10.1371/journal.pone.0177708 (PMC5451010; doi:10.1371/journal.pone.0177708)
Supplement: S2 Dataset — (XLS) [file pone.0177708.s016.xls]

## Sheet: gopaga-peldis.RBH.out
gopAga1_00009937-RA	ENSPSIP00000010815
gopAga1_00012868-RA	ENSPSIP00000009209
gopAga1_00000875-RA	ENSPSIP00000013732
gopAga1_00015661-RA	ENSPSIP00000015015
gopAga1_00002532-RA	ENSPSIP00000020459
gopAga1_00003272-RA	ENSPSIP00000015825
gopAga1_00003647-RA	ENSPSIP00000017955
gopAga1_00016418-RA	ENSPSIP00000007104
gopAga1_00007271-RA	ENSPSIP00000012821
gopAga1_00008793-RD	ENSPSIP00000003659
gopAga1_00016410-RC	ENSPSIP00000020472
gopAga1_00000702-RA	ENSPSIP00000003873
gopAga1_00019194-RA	ENSPSIP00000002539
gopAga1_00016142-RD	ENSPSIP00000014251
gopAga1_00005287-RA	ENSPSIP00000020291
gopAga1_00013421-RA	ENSPSIP00000015641
gopAga1_00015623-RA	ENSPSIP00000013479
gopAga1_00013286-RA	ENSPSIP00000007084
gopAga1_00013680-RA	ENSPSIP00000012416
gopAga1_00003171-RA	ENSPSIP00000006885
gopAga1_00013820-RA	ENSPSIP00000019005
gopAga1_00010837-RA	ENSPSIP00000007065
gopAga1_00005843-RA	ENSPSIP00000018184
gopAga1_00002436-RA	ENSPSIP00000018529
gopAga1_00004004-RA	ENSPSIP00000009840
gopAga1_00004154-RA	ENSPSIP00000008155
gopAga1_00008115-RA	ENSPSIP00000014446
gopAga1_00001794-RB	ENSPSIP00000008701
gopAga1_00012402-RA	ENSPSIP00000006977
gopAga1_00010038-RA	ENSPSIP00000000048
gopAga1_00015363-RA	ENSPSIP00000002954
gopAga1_00012570-RA	ENSPSIP00000014907
gopAga1_00008182-RA	ENSPSIP00000002022
gopAga1_00012988-RA	ENSPSIP00000006274
gopAga1_00005265-RA	ENSPSIP00000007224
gopAga1_00005421-RA	ENSPSIP00000006743
gopAga1_00007012-RA	ENSPSIP00000012438
gopAga1_00013851-RA	ENSPSIP00000018355
gopAga1_00003133-RA	ENSPSIP00000004472
gopAga1_00001379-RA	ENSPSIP00000002900
gopAga1_00009369-RA	ENSPSIP00000018623
gopAga1_00003335-RA	ENSPSIP00000000597
gopAga1_00019774-RA	ENSPSIP00000010297
gopAga1_00003935-RA	ENSPSIP00000000066
gopAga1_00012328-RA	ENSPSIP00000020057
gopAga1_00002780-RA	ENSPSIP00000016155
gopAga1_00016343-RA	ENSPSIP00000020572
gopAga1_00010962-RA	ENSPSIP00000001039
gopAga1_00004967-RA	ENSPSIP00000002978
gopAga1_00005153-RA	ENSPSIP00000004302
gopAga1_00003837-RC	ENSPSIP00000012141
gopAga1_00015531-RA	ENSPSIP00000016344
gopAga1_00002625-RA	ENSPSIP00000014963
gopAga1_00007122-RA	ENSPSIP00000005035
gopAga1_00004581-RE	ENSPSIP00000015593
gopAga1_00007622-RA	ENSPSIP00000004166
gopAga1_00013248-RA	ENSPSIP00000002513
gopAga1_00010504-RA	ENSPSIP00000007453
gopAga1_00016806-RA	ENSPSIP00000011725
gopAga1_00003387-RA	ENSPSIP00000009374
gopAga1_00003621-RA	ENSPSIP00000016702
gopAga1_00017941-RB	ENSPSIP00000008680
gopAga1_00011889-RA	ENSPSIP00000015611
gopAga1_00004422-RA	ENSPSIP00000013432
gopAga1_00000067-RA	ENSPSIP00000015230
gopAga1_00004043-RA	ENSPSIP00000006921
gopAga1_00001738-RB	ENSPSIP00000016577
gopAga1_00000103-RB	ENSPSIP00000013279
gopAga1_00010199-RA	ENSPSIP00000019664
gopAga1_00008607-RA	ENSPSIP00000006531
gopAga1_00005490-RA	ENSPSIP00000008095
gopAga1_00006713-RA	ENSPSIP00000007964
gopAga1_00004326-RA	ENSPSIP00000012478
gopAga1_00019521-RA	ENSPSIP00000012388
gopAga1_00004331-RA	ENSPSIP00000013875
gopAga1_00017150-RA	ENSPSIP00000001284
gopAga1_00002690-RA	ENSPSIP00000015965
gopAga1_00010265-RA	ENSPSIP00000011855
gopAga1_00017033-RA	ENSPSIP00000019571
gopAga1_00015754-RB	ENSPSIP00000003708
gopAga1_00004688-RA	ENSPSIP00000011486
gopAga1_00000094-RB	ENSPSIP00000010357
gopAga1_00014276-RA	ENSPSIP00000007349
gopAga1_00010338-RB	ENSPSIP00000010833
gopAga1_00000371-RA	ENSPSIP00000017295
gopAga1_00011839-RA	ENSPSIP00000019256
gopAga1_00002748-RA	ENSPSIP00000012313
gopAga1_00008075-RA	ENSPSIP00000009577
gopAga1_00011765-RA	ENSPSIP00000012726
gopAga1_00008273-RA	ENSPSIP00000000106
gopAga1_00007550-RA	ENSPSIP00000016942
gopAga1_00005973-RB	ENSPSIP00000016544
gopAga1_00006006-RC	ENSPSIP00000019227
gopAga1_00010383-RA	ENSPSIP00000016186
gopAga1_00008212-RA	ENSPSIP00000016654
gopAga1_00019056-RA	ENSPSIP00000002782
gopAga1_00008357-RA	ENSPSIP00000012905
gopAga1_00001224-RB	ENSPSIP00000016357
gopAga1_00015232-RA	ENSPSIP00000006573
gopAga1_00016885-RA	ENSPSIP00000014085
gopAga1_00016500-RA	ENSPSIP00000019791
gopAga1_00013242-RA	ENSPSIP00000014052
gopAga1_00000832-RA	ENSPSIP00000006337
gopAga1_00014665-RA	ENSPSIP00000000348
gopAga1_00005980-RA	ENSPSIP00000013557
gopAga1_00002151-RA	ENSPSIP00000004717
gopAga1_00017071-RA	ENSPSIP00000006922
gopAga1_00009441-RA	ENSPSIP00000011505
gopAga1_00014157-RB	ENSPSIP00000015735
gopAga1_00002010-RA	ENSPSIP00000008420
gopAga1_00009585-RA	ENSPSIP00000015423
gopAga1_00009386-RA	ENSPSIP00000007632
gopAga1_00017371-RA	ENSPSIP00000014369
gopAga1_00011946-RA	ENSPSIP00000015609
gopAga1_00015680-RA	ENSPSIP00000015980
gopAga1_00016578-RA	ENSPSIP00000001718
gopAga1_00009412-RA	ENSPSIP00000003857
gopAga1_00013721-RC	ENSPSIP00000015662
gopAga1_00005688-RA	ENSPSIP00000004744
gopAga1_00001076-RA	ENSPSIP00000010917
gopAga1_00010448-RA	ENSPSIP00000011896
gopAga1_00014533-RA	ENSPSIP00000007145
gopAga1_00016680-RA	ENSPSIP00000015625
gopAga1_00007055-RA	ENSPSIP00000009327
gopAga1_00003109-RD	ENSPSIP00000017440
gopAga1_00007572-RA	ENSPSIP00000012391
gopAga1_00008082-RA	ENSPSIP00000007878
gopAga1_00001780-RA	ENSPSIP00000002737
gopAga1_00001800-RA	ENSPSIP00000009860
gopAga1_00011219-RA	ENSPSIP00000011495
gopAga1_00008695-RB	ENSPSIP00000007942
gopAga1_00003267-RA	ENSPSIP00000001480
gopAga1_00007156-RA	ENSPSIP00000012304
gopAga1_00019571-RA	ENSPSIP00000010028
gopAga1_00002255-RA	ENSPSIP00000018778
gopAga1_00015178-RA	ENSPSIP00000011421
gopAga1_00014056-RA	ENSPSIP00000007441
gopAga1_00008186-RA	ENSPSIP00000013097
gopAga1_00008028-RA	ENSPSIP00000019117
gopAga1_00017905-RA	ENSPSIP00000010360
gopAga1_00011152-RA	ENSPSIP00000019065
gopAga1_00002573-RA	ENSPSIP00000007083
gopAga1_00008620-RA	ENSPSIP00000009253
gopAga1_00001954-RA	ENSPSIP00000015820
gopAga1_00014117-RA	ENSPSIP00000006324
gopAga1_00012466-RA	ENSPSIP00000012723
gopAga1_00010070-RA	ENSPSIP00000007603
gopAga1_00016487-RA	ENSPSIP00000012701
gopAga1_00010521-RA	ENSPSIP00000014377
gopAga1_00016097-RA	ENSPSIP00000017072
gopAga1_00018729-RA	ENSPSIP00000004566
gopAga1_00002445-RA	ENSPSIP00000008297
gopAga1_00014081-RA	ENSPSIP00000006616
gopAga1_00001732-RA	ENSPSIP00000017659
gopAga1_00002384-RA	ENSPSIP00000003160
gopAga1_00011342-RA	ENSPSIP00000006884
gopAga1_00011690-RB	ENSPSIP00000011470
gopAga1_00012793-RA	ENSPSIP00000019942
gopAga1_00018183-RB	ENSPSIP00000004740
gopAga1_00015506-RA	ENSPSIP00000011337
gopAga1_00006442-RA	ENSPSIP00000006805
gopAga1_00004951-RB	ENSPSIP00000013975
gopAga1_00012180-RB	ENSPSIP00000017480
gopAga1_00001850-RA	ENSPSIP00000001233
gopAga1_00000010-RA	ENSPSIP00000012828
gopAga1_00006213-RA	ENSPSIP00000008578
gopAga1_00013444-RA	ENSPSIP00000002476
gopAga1_00012135-RA	ENSPSIP00000006089
gopAga1_00013551-RA	ENSPSIP00000012652
gopAga1_00012371-RA	ENSPSIP00000017911
gopAga1_00011981-RA	ENSPSIP00000013606
gopAga1_00015785-RA	ENSPSIP00000010825
gopAga1_00015211-RA	ENSPSIP00000018759
gopAga1_00005517-RA	ENSPSIP00000018071
gopAga1_00003179-RA	ENSPSIP00000003481
gopAga1_00000110-RA	ENSPSIP00000018917
gopAga1_00015999-RA	ENSPSIP00000005271
gopAga1_00003759-RA	ENSPSIP00000000060
gopAga1_00014205-RA	ENSPSIP00000009166
gopAga1_00019663-RA	ENSPSIP00000001523
gopAga1_00018973-RA	ENSPSIP00000004673
gopAga1_00018148-RA	ENSPSIP00000017120
gopAga1_00015491-RA	ENSPSIP00000019830
gopAga1_00012063-RA	ENSPSIP00000008235
gopAga1_00001994-RA	ENSPSIP00000010070
gopAga1_00019697-RA	ENSPSIP00000004823
gopAga1_00003701-RA	ENSPSIP00000007521
gopAga1_00015802-RA	ENSPSIP00000015013
gopAga1_00015835-RA	ENSPSIP00000006254
gopAga1_00015887-RC	ENSPSIP00000011118
gopAga1_00003814-RA	ENSPSIP00000003015
gopAga1_00005285-RA	ENSPSIP00000019800
gopAga1_00010025-RA	ENSPSIP00000014147
gopAga1_00018897-RA	ENSPSIP00000020285
gopAga1_00006855-RA	ENSPSIP00000019083
gopAga1_00013597-RA	ENSPSIP00000009112
gopAga1_00006370-RA	ENSPSIP00000003691
gopAga1_00007756-RA	ENSPSIP00000009562
gopAga1_00003939-RA	ENSPSIP00000005168
gopAga1_00012192-RA	ENSPSIP00000016903
gopAga1_00003743-RA	ENSPSIP00000019122
gopAga1_00001128-RA	ENSPSIP00000016436
gopAga1_00017117-RA	ENSPSIP00000006096
gopAga1_00001521-RA	ENSPSIP00000011745
gopAga1_00014812-RA	ENSPSIP00000012338
gopAga1_00018201-RA	ENSPSIP00000013082
gopAga1_00006328-RA	ENSPSIP00000002206
gopAga1_00006925-RA	ENSPSIP00000009972
gopAga1_00002097-RA	ENSPSIP00000010895
gopAga1_00002838-RA	ENSPSIP00000002116
gopAga1_00012235-RA	ENSPSIP00000013226
gopAga1_00003030-RA	ENSPSIP00000014944
gopAga1_00020111-RA	ENSPSIP00000002254
gopAga1_00014899-RA	ENSPSIP00000016189
gopAga1_00005724-RA	ENSPSIP00000016661
gopAga1_00004097-RA	ENSPSIP00000019455
gopAga1_00006178-RA	ENSPSIP00000015123
gopAga1_00000834-RA	ENSPSIP00000001799
gopAga1_00003078-RA	ENSPSIP00000007256
gopAga1_00003131-RD	ENSPSIP00000004483
gopAga1_00019976-RC	ENSPSIP00000004958
gopAga1_00008951-RA	ENSPSIP00000020171
gopAga1_00014806-RA	ENSPSIP00000018668
gopAga1_00010607-RB	ENSPSIP00000013025
gopAga1_00003488-RA	ENSPSIP00000005067
gopAga1_00005915-RB	ENSPSIP00000003093
gopAga1_00018345-RA	ENSPSIP00000000356
gopAga1_00010178-RA	ENSPSIP00000018533
gopAga1_00005552-RA	ENSPSIP00000013124
gopAga1_00002145-RB	ENSPSIP00000009879
gopAga1_00000551-RA	ENSPSIP00000015834
gopAga1_00019241-RA	ENSPSIP00000003519
gopAga1_00006686-RA	ENSPSIP00000009641
gopAga1_00006495-RA	ENSPSIP00000018692
gopAga1_00015109-RA	ENSPSIP00000006434
gopAga1_00010081-RA	ENSPSIP00000004805
gopAga1_00010576-RC	ENSPSIP00000011377
gopAga1_00011136-RA	ENSPSIP00000008984
gopAga1_00003943-RA	ENSPSIP00000005579
gopAga1_00000741-RA	ENSPSIP00000012353
gopAga1_00008762-RA	ENSPSIP00000011917
gopAga1_00015364-RA	ENSPSIP00000002924
gopAga1_00016284-RB	ENSPSIP00000014127
gopAga1_00017942-RA	ENSPSIP00000012209
gopAga1_00011581-RA	ENSPSIP00000007758
gopAga1_00008329-RA	ENSPSIP00000019226
gopAga1_00010893-RA	ENSPSIP00000005761
gopAga1_00003228-RA	ENSPSIP00000014382
gopAga1_00007389-RA	ENSPSIP00000008228
gopAga1_00003457-RA	ENSPSIP00000016683
gopAga1_00011728-RA	ENSPSIP00000009226
gopAga1_00009713-RA	ENSPSIP00000009648
gopAga1_00010952-RA	ENSPSIP00000005207
gopAga1_00008040-RB	ENSPSIP00000002981
gopAga1_00000577-RA	ENSPSIP00000008899
gopAga1_00002486-RA	ENSPSIP00000015197
gopAga1_00004640-RA	ENSPSIP00000020202
gopAga1_00003159-RI	ENSPSIP00000014733
gopAga1_00002199-RA	ENSPSIP00000009954
gopAga1_00000773-RA	ENSPSIP00000020476
gopAga1_00014925-RB	ENSPSIP00000009988
gopAga1_00004252-RA	ENSPSIP00000017462
gopAga1_00004164-RA	ENSPSIP00000005386
gopAga1_00005208-RA	ENSPSIP00000002771
gopAga1_00013396-RA	ENSPSIP00000019515
gopAga1_00002785-RA	ENSPSIP00000010115
gopAga1_00005525-RA	ENSPSIP00000005815
gopAga1_00019126-RA	ENSPSIP00000015818
gopAga1_00011222-RA	ENSPSIP00000015312
gopAga1_00002434-RA	ENSPSIP00000018863
gopAga1_00007154-RC	ENSPSIP00000012902
gopAga1_00001458-RA	ENSPSIP00000010478
gopAga1_00006116-RA	ENSPSIP00000014935
gopAga1_00004386-RA	ENSPSIP00000015904
gopAga1_00001239-RA	ENSPSIP00000019614
gopAga1_00004199-RA	ENSPSIP00000011390
gopAga1_00019714-RA	ENSPSIP00000019806
gopAga1_00017599-RA	ENSPSIP00000005874
gopAga1_00007871-RA	ENSPSIP00000007932
gopAga1_00010137-RA	ENSPSIP00000007511
gopAga1_00013352-RA	ENSPSIP00000004054
gopAga1_00007326-RA	ENSPSIP00000018473
gopAga1_00008310-RA	ENSPSIP00000003632
gopAga1_00000319-RA	ENSPSIP00000004490
gopAga1_00008931-RA	ENSPSIP00000012499
gopAga1_00010923-RA	ENSPSIP00000009316
gopAga1_00004197-RA	ENSPSIP00000010460
gopAga1_00016976-RA	ENSPSIP00000000737
gopAga1_00009524-RA	ENSPSIP00000017335
gopAga1_00014118-RA	ENSPSIP00000000628
gopAga1_00019775-RB	ENSPSIP00000011022
gopAga1_00007249-RA	ENSPSIP00000006603
gopAga1_00008999-RA	ENSPSIP00000012476
gopAga1_00003980-RA	ENSPSIP00000019697
gopAga1_00001841-RC	ENSPSIP00000009201
gopAga1_00007426-RA	ENSPSIP00000013398
gopAga1_00014499-RA	ENSPSIP00000018243
gopAga1_00011847-RA	ENSPSIP00000004469
gopAga1_00018284-RA	ENSPSIP00000003536
gopAga1_00009986-RA	ENSPSIP00000002121
gopAga1_00010693-RA	ENSPSIP00000005391
gopAga1_00003252-RA	ENSPSIP00000019049
gopAga1_00009688-RA	ENSPSIP00000018398
gopAga1_00009698-RA	ENSPSIP00000010960
gopAga1_00006016-RA	ENSPSIP00000001288
gopAga1_00000589-RA	ENSPSIP00000013565
gopAga1_00012120-RB	ENSPSIP00000010462
gopAga1_00012427-RA	ENSPSIP00000006118
gopAga1_00006629-RA	ENSPSIP00000017862
gopAga1_00013949-RA	ENSPSIP00000016003
gopAga1_00008452-RA	ENSPSIP00000003900
gopAga1_00014863-RA	ENSPSIP00000014825
gopAga1_00014831-RA	ENSPSIP00000009357
gopAga1_00002259-RA	ENSPSIP00000010287
gopAga1_00019083-RA	ENSPSIP00000014632
gopAga1_00017425-RA	ENSPSIP00000000539
gopAga1_00015559-RA	ENSPSIP00000016688
gopAga1_00009858-RA	ENSPSIP00000008409
gopAga1_00017519-RA	ENSPSIP00000012573
gopAga1_00012094-RA	ENSPSIP00000006554
gopAga1_00014802-RA	ENSPSIP00000016820
gopAga1_00001453-RA	ENSPSIP00000008417
gopAga1_00013911-RA	ENSPSIP00000011742
gopAga1_00015416-RA	ENSPSIP00000018634
gopAga1_00002112-RA	ENSPSIP00000019676
gopAga1_00004462-RA	ENSPSIP00000013669
gopAga1_00005598-RA	ENSPSIP00000007566
gopAga1_00000814-RA	ENSPSIP00000015835
gopAga1_00011028-RA	ENSPSIP00000003931
gopAga1_00009377-RA	ENSPSIP00000013412
gopAga1_00014769-RA	ENSPSIP00000007143
gopAga1_00011965-RA	ENSPSIP00000010241
gopAga1_00015243-RA	ENSPSIP00000016614
gopAga1_00011792-RA	ENSPSIP00000016934
gopAga1_00010666-RB	ENSPSIP00000013641
gopAga1_00001532-RA	ENSPSIP00000010902
gopAga1_00010666-RD	ENSPSIP00000012965
gopAga1_00012800-RA	ENSPSIP00000005842
gopAga1_00012683-RA	ENSPSIP00000017435
gopAga1_00019328-RA	ENSPSIP00000007929
gopAga1_00014673-RA	ENSPSIP00000017663
gopAga1_00014781-RA	ENSPSIP00000014881
gopAga1_00008272-RA	ENSPSIP00000020112
gopAga1_00008892-RA	ENSPSIP00000018561
gopAga1_00009810-RB	ENSPSIP00000003880
gopAga1_00015714-RA	ENSPSIP00000008785
gopAga1_00003066-RA	ENSPSIP00000018064
gopAga1_00013400-RA	ENSPSIP00000008956
gopAga1_00007970-RA	ENSPSIP00000015403
gopAga1_00009365-RA	ENSPSIP00000007999
gopAga1_00017944-RA	ENSPSIP00000006759
gopAga1_00014328-RA	ENSPSIP00000009096
gopAga1_00005515-RA	ENSPSIP00000003450
gopAga1_00000891-RA	ENSPSIP00000016341
gopAga1_00006985-RA	ENSPSIP00000018583
gopAga1_00018404-RA	ENSPSIP00000010046
gopAga1_00009800-RA	ENSPSIP00000017117
gopAga1_00015417-RA	ENSPSIP00000016700
gopAga1_00012825-RA	ENSPSIP00000016176
gopAga1_00006663-RA	ENSPSIP00000017791
gopAga1_00004905-RA	ENSPSIP00000005979
gopAga1_00011694-RA	ENSPSIP00000011361
gopAga1_00012462-RC	ENSPSIP00000007872
gopAga1_00002966-RA	ENSPSIP00000008260
gopAga1_00005885-RA	ENSPSIP00000004457
gopAga1_00009017-RA	ENSPSIP00000017931
gopAga1_00014957-RA	ENSPSIP00000004493
gopAga1_00013623-RA	ENSPSIP00000011478
gopAga1_00003170-RA	ENSPSIP00000006746
gopAga1_00014780-RA	ENSPSIP00000015757
gopAga1_00014852-RA	ENSPSIP00000019241
gopAga1_00013146-RA	ENSPSIP00000008844
gopAga1_00008565-RA	ENSPSIP00000010652
gopAga1_00006941-RA	ENSPSIP00000002942
gopAga1_00019186-RA	ENSPSIP00000001468
gopAga1_00005919-RA	ENSPSIP00000002992
gopAga1_00011828-RA	ENSPSIP00000014007
gopAga1_00018114-RA	ENSPSIP00000005038
gopAga1_00017891-RA	ENSPSIP00000018706
gopAga1_00006859-RA	ENSPSIP00000005700
gopAga1_00004212-RA	ENSPSIP00000015707
gopAga1_00010503-RA	ENSPSIP00000006708
gopAga1_00008203-RA	ENSPSIP00000019176
gopAga1_00007763-RA	ENSPSIP00000005935
gopAga1_00005837-RA	ENSPSIP00000012019
gopAga1_00007496-RA	ENSPSIP00000013219
gopAga1_00008755-RA	ENSPSIP00000004699
gopAga1_00013154-RA	ENSPSIP00000015009
gopAga1_00004312-RA	ENSPSIP00000019016
gopAga1_00008166-RC	ENSPSIP00000014062
gopAga1_00005413-RB	ENSPSIP00000014364
gopAga1_00009657-RB	ENSPSIP00000005976
gopAga1_00017627-RA	ENSPSIP00000011308
gopAga1_00000868-RA	ENSPSIP00000011726
gopAga1_00009200-RA	ENSPSIP00000012279
gopAga1_00004051-RA	ENSPSIP00000009872
gopAga1_00010096-RB	ENSPSIP00000019234
gopAga1_00014822-RB	ENSPSIP00000014756
gopAga1_00005101-RA	ENSPSIP00000015156
gopAga1_00016724-RA	ENSPSIP00000012393
gopAga1_00018527-RA	ENSPSIP00000007212
gopAga1_00006851-RA	ENSPSIP00000007772
gopAga1_00015832-RA	ENSPSIP00000014208
gopAga1_00013362-RA	ENSPSIP00000006785
gopAga1_00013234-RA	ENSPSIP00000017720
gopAga1_00005045-RA	ENSPSIP00000016293
gopAga1_00012158-RA	ENSPSIP00000015599
gopAga1_00000781-RB	ENSPSIP00000011336
gopAga1_00012415-RA	ENSPSIP00000003137
gopAga1_00008740-RB	ENSPSIP00000010907
gopAga1_00011611-RA	ENSPSIP00000019452
gopAga1_00006331-RA	ENSPSIP00000015774
gopAga1_00004221-RA	ENSPSIP00000002301
gopAga1_00015883-RC	ENSPSIP00000018380
gopAga1_00006406-RA	ENSPSIP00000002271
gopAga1_00010915-RA	ENSPSIP00000010633
gopAga1_00018424-RA	ENSPSIP00000018187
gopAga1_00018500-RA	ENSPSIP00000016874
gopAga1_00009747-RB	ENSPSIP00000002089
gopAga1_00011595-RA	ENSPSIP00000005893
gopAga1_00004861-RA	ENSPSIP00000012619
gopAga1_00007687-RA	ENSPSIP00000000471
gopAga1_00007738-RA	ENSPSIP00000005871
gopAga1_00006306-RA	ENSPSIP00000007455
gopAga1_00003540-RA	ENSPSIP00000002769
gopAga1_00011999-RA	ENSPSIP00000018339
gopAga1_00013138-RA	ENSPSIP00000016814
gopAga1_00013287-RC	ENSPSIP00000007178
gopAga1_00006633-RA	ENSPSIP00000008518
gopAga1_00006199-RA	ENSPSIP00000006025
gopAga1_00000185-RA	ENSPSIP00000009272
gopAga1_00011762-RA	ENSPSIP00000009981
gopAga1_00012212-RA	ENSPSIP00000015716
gopAga1_00008483-RA	ENSPSIP00000013647
gopAga1_00008689-RA	ENSPSIP00000007310
gopAga1_00000633-RA	ENSPSIP00000004244
gopAga1_00019798-RA	ENSPSIP00000003753
gopAga1_00009209-RA	ENSPSIP00000013109
gopAga1_00010697-RA	ENSPSIP00000010352
gopAga1_00017396-RA	ENSPSIP00000018139
gopAga1_00011635-RA	ENSPSIP00000014514
gopAga1_00012349-RA	ENSPSIP00000002467
gopAga1_00008332-RA	ENSPSIP00000017075
gopAga1_00002985-RA	ENSPSIP00000008770
gopAga1_00017314-RA	ENSPSIP00000017937
gopAga1_00001479-RB	ENSPSIP00000018689
gopAga1_00005941-RA	ENSPSIP00000015196
gopAga1_00004506-RA	ENSPSIP00000002935
gopAga1_00004647-RA	ENSPSIP00000003738
gopAga1_00015313-RA	ENSPSIP00000017328
gopAga1_00006114-RA	ENSPSIP00000013339
gopAga1_00012975-RC	ENSPSIP00000018939
gopAga1_00003345-RA	ENSPSIP00000002855
gopAga1_00016879-RA	ENSPSIP00000016188
gopAga1_00012706-RA	ENSPSIP00000017017
gopAga1_00002262-RE	ENSPSIP00000007496
gopAga1_00005903-RA	ENSPSIP00000006868
gopAga1_00006248-RA	ENSPSIP00000008154
gopAga1_00016152-RA	ENSPSIP00000006232
gopAga1_00000398-RA	ENSPSIP00000011045
gopAga1_00012196-RA	ENSPSIP00000015684
gopAga1_00012054-RA	ENSPSIP00000013861
gopAga1_00019271-RA	ENSPSIP00000003808
gopAga1_00014748-RA	ENSPSIP00000008246
gopAga1_00018400-RA	ENSPSIP00000018376
gopAga1_00001612-RA	ENSPSIP00000013580
gopAga1_00012986-RC	ENSPSIP00000011597
gopAga1_00017045-RA	ENSPSIP00000002568
gopAga1_00001470-RB	ENSPSIP00000016799
gopAga1_00015642-RA	ENSPSIP00000014271
gopAga1_00003343-RA	ENSPSIP00000002795
gopAga1_00013800-RA	ENSPSIP00000008083
gopAga1_00005248-RA	ENSPSIP00000009847
gopAga1_00011264-RB	ENSPSIP00000005937
gopAga1_00010649-RA	ENSPSIP00000020549
gopAga1_00015694-RA	ENSPSIP00000010525
gopAga1_00003475-RA	ENSPSIP00000000551
gopAga1_00002553-RA	ENSPSIP00000014093
gopAga1_00006270-RA	ENSPSIP00000007183
gopAga1_00017757-RA	ENSPSIP00000009739
gopAga1_00000329-RB	ENSPSIP00000019244
gopAga1_00017999-RA	ENSPSIP00000006574
gopAga1_00006294-RA	ENSPSIP00000019009
gopAga1_00004559-RA	ENSPSIP00000018799
gopAga1_00001561-RA	ENSPSIP00000013390
gopAga1_00007979-RA	ENSPSIP00000007960
gopAga1_00001706-RA	ENSPSIP00000010253
gopAga1_00013456-RA	ENSPSIP00000001778
gopAga1_00008792-RA	ENSPSIP00000001124
gopAga1_00012254-RA	ENSPSIP00000011029
gopAga1_00010800-RA	ENSPSIP00000015026
gopAga1_00008502-RA	ENSPSIP00000000248
gopAga1_00016978-RA	ENSPSIP00000010637
gopAga1_00001978-RA	ENSPSIP00000010394
gopAga1_00012425-RA	ENSPSIP00000006055
gopAga1_00005694-RA	ENSPSIP00000017476
gopAga1_00002451-RA	ENSPSIP00000008831
gopAga1_00007206-RA	ENSPSIP00000014570
gopAga1_00012894-RA	ENSPSIP00000012532
gopAga1_00011097-RA	ENSPSIP00000019383
gopAga1_00007289-RA	ENSPSIP00000005275
gopAga1_00013538-RA	ENSPSIP00000006463
gopAga1_00014413-RA	ENSPSIP00000010106
gopAga1_00014175-RA	ENSPSIP00000015687
gopAga1_00004289-RA	ENSPSIP00000019351
gopAga1_00012913-RA	ENSPSIP00000018194
gopAga1_00008935-RA	ENSPSIP00000013726
gopAga1_00008235-RA	ENSPSIP00000011515
gopAga1_00012119-RB	ENSPSIP00000009180
gopAga1_00001036-RA	ENSPSIP00000016159
gopAga1_00010304-RA	ENSPSIP00000014481
gopAga1_00014080-RA	ENSPSIP00000006634
gopAga1_00006587-RA	ENSPSIP00000005193
gopAga1_00001145-RA	ENSPSIP00000020109
gopAga1_00000386-RA	ENSPSIP00000016364
gopAga1_00016590-RA	ENSPSIP00000004967
gopAga1_00014125-RA	ENSPSIP00000014528
gopAga1_00015404-RA	ENSPSIP00000004642
gopAga1_00000835-RA	ENSPSIP00000006203
gopAga1_00018807-RA	ENSPSIP00000016254
gopAga1_00013322-RA	ENSPSIP00000017818
gopAga1_00011969-RB	ENSPSIP00000010746
gopAga1_00012681-RA	ENSPSIP00000017573
gopAga1_00003338-RA	ENSPSIP00000018556
gopAga1_00016244-RA	ENSPSIP00000002149
gopAga1_00010653-RA	ENSPSIP00000004644
gopAga1_00004995-RA	ENSPSIP00000017520
gopAga1_00009068-RA	ENSPSIP00000005857
gopAga1_00002060-RA	ENSPSIP00000004378
gopAga1_00004106-RA	ENSPSIP00000005903
gopAga1_00004381-RA	ENSPSIP00000005417
gopAga1_00005865-RA	ENSPSIP00000011286
gopAga1_00016892-RA	ENSPSIP00000018765
gopAga1_00002172-RA	ENSPSIP00000019397
gopAga1_00019948-RA	ENSPSIP00000013660
gopAga1_00012722-RA	ENSPSIP00000005537
gopAga1_00016367-RA	ENSPSIP00000014488
gopAga1_00012343-RA	ENSPSIP00000004094
gopAga1_00000008-RA	ENSPSIP00000016456
gopAga1_00011628-RA	ENSPSIP00000019724
gopAga1_00011238-RA	ENSPSIP00000009500
gopAga1_00008818-RA	ENSPSIP00000012194
gopAga1_00001523-RA	ENSPSIP00000014637
gopAga1_00012026-RA	ENSPSIP00000002895
gopAga1_00005064-RA	ENSPSIP00000018740
gopAga1_00011877-RA	ENSPSIP00000010936
gopAga1_00015818-RA	ENSPSIP00000008862
gopAga1_00011447-RA	ENSPSIP00000002330
gopAga1_00010159-RA	ENSPSIP00000014418
gopAga1_00002668-RA	ENSPSIP00000014228
gopAga1_00001176-RA	ENSPSIP00000003402
gopAga1_00008599-RA	ENSPSIP00000001563
gopAga1_00011371-RA	ENSPSIP00000004503
gopAga1_00003674-RA	ENSPSIP00000016849
gopAga1_00018385-RB	ENSPSIP00000006413
gopAga1_00007226-RA	ENSPSIP00000010702
gopAga1_00017831-RA	ENSPSIP00000011116
gopAga1_00011061-RA	ENSPSIP00000014455
gopAga1_00017818-RA	ENSPSIP00000004702
gopAga1_00011536-RA	ENSPSIP00000006671
gopAga1_00002418-RA	ENSPSIP00000017106
gopAga1_00008204-RA	ENSPSIP00000010134
gopAga1_00000810-RF	ENSPSIP00000019090
gopAga1_00008569-RA	ENSPSIP00000019170
gopAga1_00014739-RD	ENSPSIP00000014157
gopAga1_00010283-RA	ENSPSIP00000002673
gopAga1_00013726-RA	ENSPSIP00000008833
gopAga1_00015626-RA	ENSPSIP00000020074
gopAga1_00008972-RA	ENSPSIP00000015578
gopAga1_00007647-RA	ENSPSIP00000015001
gopAga1_00002227-RA	ENSPSIP00000019168
gopAga1_00010608-RA	ENSPSIP00000010812
gopAga1_00016101-RA	ENSPSIP00000004502
gopAga1_00011056-RA	ENSPSIP00000015509
gopAga1_00011207-RA	ENSPSIP00000018908
gopAga1_00019027-RA	ENSPSIP00000004565
gopAga1_00011743-RA	ENSPSIP00000018638
gopAga1_00005666-RA	ENSPSIP00000007722
gopAga1_00004663-RA	ENSPSIP00000020347
gopAga1_00005328-RA	ENSPSIP00000012232
gopAga1_00005475-RA	ENSPSIP00000015360
gopAga1_00000473-RA	ENSPSIP00000012251
gopAga1_00001937-RB	ENSPSIP00000018122
gopAga1_00004829-RA	ENSPSIP00000019625
gopAga1_00015291-RA	ENSPSIP00000002500
gopAga1_00002374-RA	ENSPSIP00000020162
gopAga1_00004779-RA	ENSPSIP00000006963
gopAga1_00006544-RA	ENSPSIP00000001847
gopAga1_00005855-RA	ENSPSIP00000011969
gopAga1_00010397-RB	ENSPSIP00000008062
gopAga1_00019000-RA	ENSPSIP00000004211
gopAga1_00014862-RA	ENSPSIP00000014866
gopAga1_00000076-RA	ENSPSIP00000013864
gopAga1_00005238-RA	ENSPSIP00000013451
gopAga1_00011643-RA	ENSPSIP00000009780
gopAga1_00012964-RE	ENSPSIP00000011098
gopAga1_00002109-RA	ENSPSIP00000020306
gopAga1_00008360-RA	ENSPSIP00000014276
gopAga1_00000469-RA	ENSPSIP00000010218
gopAga1_00000904-RA	ENSPSIP00000015187
gopAga1_00019963-RA	ENSPSIP00000011665
gopAga1_00013777-RA	ENSPSIP00000002636
gopAga1_00009571-RC	ENSPSIP00000007220
gopAga1_00000827-RA	ENSPSIP00000017152
gopAga1_00002767-RA	ENSPSIP00000004069
gopAga1_00014275-RA	ENSPSIP00000019144
gopAga1_00013803-RB	ENSPSIP00000008946
gopAga1_00005321-RC	ENSPSIP00000015442
gopAga1_00015312-RA	ENSPSIP00000001416
gopAga1_00019808-RA	ENSPSIP00000011129
gopAga1_00009653-RA	ENSPSIP00000004776
gopAga1_00006068-RA	ENSPSIP00000017798
gopAga1_00017191-RA	ENSPSIP00000019477
gopAga1_00007894-RA	ENSPSIP00000013188
gopAga1_00012833-RA	ENSPSIP00000014140
gopAga1_00008076-RA	ENSPSIP00000017662
gopAga1_00001035-RC	ENSPSIP00000016495
gopAga1_00014607-RA	ENSPSIP00000006399
gopAga1_00017235-RA	ENSPSIP00000007976
gopAga1_00009712-RA	ENSPSIP00000009801
gopAga1_00017502-RA	ENSPSIP00000002668
gopAga1_00004942-RA	ENSPSIP00000012322
gopAga1_00011823-RA	ENSPSIP00000002751
gopAga1_00001399-RA	ENSPSIP00000003843
gopAga1_00005626-RA	ENSPSIP00000008273
gopAga1_00016460-RB	ENSPSIP00000011417
gopAga1_00012162-RA	ENSPSIP00000001341
gopAga1_00020045-RA	ENSPSIP00000011716
gopAga1_00010898-RA	ENSPSIP00000017863
gopAga1_00009120-RA	ENSPSIP00000013674
gopAga1_00017514-RA	ENSPSIP00000007991
gopAga1_00001129-RA	ENSPSIP00000015519
gopAga1_00008209-RA	ENSPSIP00000015128
gopAga1_00002594-RA	ENSPSIP00000009295
gopAga1_00014813-RA	ENSPSIP00000011947
gopAga1_00015939-RA	ENSPSIP00000009503
gopAga1_00000886-RA	ENSPSIP00000008435
gopAga1_00001957-RA	ENSPSIP00000010306
gopAga1_00013845-RA	ENSPSIP00000013648
gopAga1_00008987-RA	ENSPSIP00000001497
gopAga1_00010826-RA	ENSPSIP00000006783
gopAga1_00002327-RA	ENSPSIP00000002090
gopAga1_00002455-RC	ENSPSIP00000004873
gopAga1_00000340-RA	ENSPSIP00000019812
gopAga1_00011232-RA	ENSPSIP00000004346
gopAga1_00014484-RA	ENSPSIP00000017642
gopAga1_00008318-RE	ENSPSIP00000003673
gopAga1_00012815-RA	ENSPSIP00000016184
gopAga1_00001013-RA	ENSPSIP00000013654
gopAga1_00002450-RA	ENSPSIP00000009703
gopAga1_00010809-RA	ENSPSIP00000003059
gopAga1_00007613-RA	ENSPSIP00000014472
gopAga1_00010809-RB	ENSPSIP00000003051
gopAga1_00005835-RA	ENSPSIP00000010100
gopAga1_00011038-RA	ENSPSIP00000012513
gopAga1_00012216-RB	ENSPSIP00000011775
gopAga1_00004993-RB	ENSPSIP00000017257
gopAga1_00003339-RA	ENSPSIP00000018512
gopAga1_00005702-RA	ENSPSIP00000007715
gopAga1_00016390-RA	ENSPSIP00000020438
gopAga1_00019020-RA	ENSPSIP00000001385
gopAga1_00018711-RA	ENSPSIP00000003567
gopAga1_00004287-RA	ENSPSIP00000018048
gopAga1_00004389-RA	ENSPSIP00000000049
gopAga1_00012539-RA	ENSPSIP00000015217
gopAga1_00000321-RA	ENSPSIP00000015998
gopAga1_00000181-RA	ENSPSIP00000013465
gopAga1_00007594-RB	ENSPSIP00000004426
gopAga1_00006717-RA	ENSPSIP00000006429
gopAga1_00005561-RA	ENSPSIP00000009457
gopAga1_00011681-RA	ENSPSIP00000010117
gopAga1_00001818-RA	ENSPSIP00000016079
gopAga1_00001474-RA	ENSPSIP00000017637
gopAga1_00014369-RA	ENSPSIP00000003945
gopAga1_00017343-RA	ENSPSIP00000006579
gopAga1_00009471-RA	ENSPSIP00000001749
gopAga1_00007297-RA	ENSPSIP00000015865
gopAga1_00006153-RA	ENSPSIP00000012778
gopAga1_00006095-RA	ENSPSIP00000006241
gopAga1_00010853-RA	ENSPSIP00000007734
gopAga1_00003722-RC	ENSPSIP00000008554
gopAga1_00018612-RA	ENSPSIP00000012604
gopAga1_00003890-RA	ENSPSIP00000020305
gopAga1_00013528-RA	ENSPSIP00000010180
gopAga1_00015158-RA	ENSPSIP00000007604
gopAga1_00003018-RA	ENSPSIP00000012826
gopAga1_00000597-RA	ENSPSIP00000014432
gopAga1_00010755-RA	ENSPSIP00000012364
gopAga1_00004129-RA	ENSPSIP00000016402
gopAga1_00015150-RA	ENSPSIP00000020429
gopAga1_00013256-RA	ENSPSIP00000007605
gopAga1_00015884-RA	ENSPSIP00000018107
gopAga1_00006362-RA	ENSPSIP00000011860
gopAga1_00001048-RA	ENSPSIP00000013884
gopAga1_00008734-RA	ENSPSIP00000003861
gopAga1_00006507-RA	ENSPSIP00000019047
gopAga1_00015622-RA	ENSPSIP00000016443
gopAga1_00018381-RA	ENSPSIP00000016363
gopAga1_00019643-RA	ENSPSIP00000018279
gopAga1_00001637-RA	ENSPSIP00000016912
gopAga1_00002479-RA	ENSPSIP00000009430
gopAga1_00007521-RA	ENSPSIP00000007209
gopAga1_00018658-RA	ENSPSIP00000006522
gopAga1_00001439-RA	ENSPSIP00000000540
gopAga1_00010625-RA	ENSPSIP00000005489
gopAga1_00007085-RB	ENSPSIP00000016342
gopAga1_00006531-RA	ENSPSIP00000002335
gopAga1_00018004-RA	ENSPSIP00000009215
gopAga1_00000916-RA	ENSPSIP00000016872
gopAga1_00003840-RA	ENSPSIP00000011872
gopAga1_00004268-RA	ENSPSIP00000008248
gopAga1_00008701-RA	ENSPSIP00000018111
gopAga1_00001429-RA	ENSPSIP00000006332
gopAga1_00012397-RA	ENSPSIP00000004198
gopAga1_00015798-RA	ENSPSIP00000010417
gopAga1_00002519-RB	ENSPSIP00000015111
gopAga1_00007039-RA	ENSPSIP00000018527
gopAga1_00012911-RA	ENSPSIP00000009663
gopAga1_00003367-RA	ENSPSIP00000009237
gopAga1_00002335-RA	ENSPSIP00000008653
gopAga1_00017168-RA	ENSPSIP00000002885
gopAga1_00007884-RA	ENSPSIP00000005001
gopAga1_00006210-RA	ENSPSIP00000004906
gopAga1_00000421-RA	ENSPSIP00000007359
gopAga1_00010065-RA	ENSPSIP00000013930
gopAga1_00015056-RA	ENSPSIP00000010720
gopAga1_00010320-RA	ENSPSIP00000000182
gopAga1_00016651-RA	ENSPSIP00000008218
gopAga1_00010986-RB	ENSPSIP00000011952
gopAga1_00003918-RA	ENSPSIP00000002540
gopAga1_00006538-RA	ENSPSIP00000015224
gopAga1_00017688-RA	ENSPSIP00000009038
gopAga1_00009795-RA	ENSPSIP00000010475
gopAga1_00014978-RA	ENSPSIP00000011152
gopAga1_00015749-RA	ENSPSIP00000005758
gopAga1_00007771-RA	ENSPSIP00000014685
gopAga1_00012586-RA	ENSPSIP00000007146
gopAga1_00001539-RA	ENSPSIP00000014042
gopAga1_00006216-RE	ENSPSIP00000008748
gopAga1_00001342-RA	ENSPSIP00000013160
gopAga1_00016441-RA	ENSPSIP00000013003
gopAga1_00015342-RA	ENSPSIP00000020601
gopAga1_00007409-RA	ENSPSIP00000012182
gopAga1_00005242-RA	ENSPSIP00000011468
gopAga1_00019166-RC	ENSPSIP00000016452
gopAga1_00008912-RA	ENSPSIP00000011967
gopAga1_00004133-RA	ENSPSIP00000013729
gopAga1_00002411-RA	ENSPSIP00000014447
gopAga1_00004472-RA	ENSPSIP00000005654
gopAga1_00001905-RA	ENSPSIP00000007165
gopAga1_00003788-RA	ENSPSIP00000018981
gopAga1_00005122-RB	ENSPSIP00000013572
gopAga1_00012785-RA	ENSPSIP00000000447
gopAga1_00019804-RA	ENSPSIP00000007874
gopAga1_00019213-RA	ENSPSIP00000005513
gopAga1_00000951-RA	ENSPSIP00000011636
gopAga1_00015958-RB	ENSPSIP00000010196
gopAga1_00018334-RA	ENSPSIP00000011235
gopAga1_00012979-RA	ENSPSIP00000013736
gopAga1_00016677-RA	ENSPSIP00000001445
gopAga1_00003853-RA	ENSPSIP00000012153
gopAga1_00014386-RA	ENSPSIP00000005929
gopAga1_00014403-RA	ENSPSIP00000004089
gopAga1_00014699-RA	ENSPSIP00000015638
gopAga1_00013882-RA	ENSPSIP00000008183
gopAga1_00010598-RA	ENSPSIP00000011717
gopAga1_00007401-RA	ENSPSIP00000005783
gopAga1_00012152-RA	ENSPSIP00000013782
gopAga1_00007264-RB	ENSPSIP00000005046
gopAga1_00002398-RA	ENSPSIP00000013601
gopAga1_00010548-RC	ENSPSIP00000003360
gopAga1_00006690-RA	ENSPSIP00000012225
gopAga1_00008633-RA	ENSPSIP00000009332
gopAga1_00017401-RA	ENSPSIP00000010386
gopAga1_00010157-RA	ENSPSIP00000014660
gopAga1_00013454-RA	ENSPSIP00000003075
gopAga1_00011158-RA	ENSPSIP00000007490
gopAga1_00001144-RA	ENSPSIP00000020138
gopAga1_00015264-RA	ENSPSIP00000012911
gopAga1_00001720-RA	ENSPSIP00000013697
gopAga1_00002644-RA	ENSPSIP00000006187
gopAga1_00014825-RA	ENSPSIP00000001771
gopAga1_00011739-RA	ENSPSIP00000016966
gopAga1_00016765-RA	ENSPSIP00000014968
gopAga1_00012299-RC	ENSPSIP00000014370
gopAga1_00000540-RB	ENSPSIP00000014274
gopAga1_00000092-RA	ENSPSIP00000018564
gopAga1_00014132-RA	ENSPSIP00000009975
gopAga1_00007026-RA	ENSPSIP00000012750
gopAga1_00003746-RA	ENSPSIP00000018177
gopAga1_00005783-RA	ENSPSIP00000017982
gopAga1_00003902-RA	ENSPSIP00000003875
gopAga1_00004168-RA	ENSPSIP00000002794
gopAga1_00002016-RA	ENSPSIP00000012491
gopAga1_00013626-RA	ENSPSIP00000011027
gopAga1_00001544-RA	ENSPSIP00000016064
gopAga1_00016019-RA	ENSPSIP00000015466
gopAga1_00004804-RA	ENSPSIP00000019348
gopAga1_00003697-RA	ENSPSIP00000017555
gopAga1_00002316-RB	ENSPSIP00000010859
gopAga1_00015814-RA	ENSPSIP00000017754
gopAga1_00000756-RA	ENSPSIP00000009263
gopAga1_00008932-RC	ENSPSIP00000011671
gopAga1_00016867-RA	ENSPSIP00000018055
gopAga1_00012297-RA	ENSPSIP00000014551
gopAga1_00007188-RA	ENSPSIP00000013518
gopAga1_00003901-RA	ENSPSIP00000003948
gopAga1_00010045-RA	ENSPSIP00000002780
gopAga1_00009950-RA	ENSPSIP00000011426
gopAga1_00016968-RA	ENSPSIP00000002436
gopAga1_00019956-RB	ENSPSIP00000009186
gopAga1_00000039-RA	ENSPSIP00000006855
gopAga1_00013749-RB	ENSPSIP00000004731
gopAga1_00013126-RA	ENSPSIP00000000874
gopAga1_00002723-RA	ENSPSIP00000018624
gopAga1_00011755-RA	ENSPSIP00000011369
gopAga1_00010193-RA	ENSPSIP00000011995
gopAga1_00003353-RC	ENSPSIP00000007427
gopAga1_00007298-RA	ENSPSIP00000009185
gopAga1_00004433-RA	ENSPSIP00000013206
gopAga1_00005776-RA	ENSPSIP00000010259
gopAga1_00002936-RA	ENSPSIP00000000012
gopAga1_00002604-RA	ENSPSIP00000014213
gopAga1_00013174-RA	ENSPSIP00000019992
gopAga1_00015876-RA	ENSPSIP00000000376
gopAga1_00007527-RA	ENSPSIP00000016441
gopAga1_00009096-RA	ENSPSIP00000019449
gopAga1_00019398-RA	ENSPSIP00000002218
gopAga1_00017742-RA	ENSPSIP00000008025
gopAga1_00005066-RA	ENSPSIP00000004551
gopAga1_00016689-RC	ENSPSIP00000004174
gopAga1_00001549-RA	ENSPSIP00000006658
gopAga1_00016689-RG	ENSPSIP00000013866
gopAga1_00005662-RA	ENSPSIP00000015383
gopAga1_00004667-RA	ENSPSIP00000000987
gopAga1_00014999-RA	ENSPSIP00000008636
gopAga1_00002378-RA	ENSPSIP00000006748
gopAga1_00002972-RA	ENSPSIP00000011835
gopAga1_00001647-RB	ENSPSIP00000010802
gopAga1_00014559-RA	ENSPSIP00000009635
gopAga1_00008475-RA	ENSPSIP00000004817
gopAga1_00001726-RA	ENSPSIP00000012218
gopAga1_00004532-RA	ENSPSIP00000000751
gopAga1_00003452-RA	ENSPSIP00000013952
gopAga1_00009338-RA	ENSPSIP00000005137
gopAga1_00007869-RA	ENSPSIP00000005605
gopAga1_00007391-RA	ENSPSIP00000008175
gopAga1_00001990-RA	ENSPSIP00000020463
gopAga1_00014612-RA	ENSPSIP00000002304
gopAga1_00003910-RA	ENSPSIP00000007691
gopAga1_00007551-RA	ENSPSIP00000004294
gopAga1_00008467-RA	ENSPSIP00000012127
gopAga1_00019677-RA	ENSPSIP00000014059
gopAga1_00012541-RA	ENSPSIP00000014445
gopAga1_00013279-RA	ENSPSIP00000009279
gopAga1_00008664-RA	ENSPSIP00000015460
gopAga1_00008944-RF	ENSPSIP00000013166
gopAga1_00001757-RB	ENSPSIP00000016741
gopAga1_00016718-RA	ENSPSIP00000009843
gopAga1_00017048-RA	ENSPSIP00000015840
gopAga1_00004403-RA	ENSPSIP00000010653
gopAga1_00007196-RA	ENSPSIP00000013918
gopAga1_00003909-RA	ENSPSIP00000006825
gopAga1_00016567-RA	ENSPSIP00000010438
gopAga1_00015549-RA	ENSPSIP00000003334
gopAga1_00001119-RA	ENSPSIP00000002240
gopAga1_00002272-RA	ENSPSIP00000011905
gopAga1_00006556-RB	ENSPSIP00000005516
gopAga1_00009643-RA	ENSPSIP00000000743
gopAga1_00009210-RA	ENSPSIP00000015163
gopAga1_00013651-RC	ENSPSIP00000017837
gopAga1_00019836-RA	ENSPSIP00000011020
gopAga1_00010076-RA	ENSPSIP00000005377
gopAga1_00012042-RD	ENSPSIP00000010213
gopAga1_00000805-RA	ENSPSIP00000010502
gopAga1_00017439-RA	ENSPSIP00000002027
gopAga1_00005303-RA	ENSPSIP00000016383
gopAga1_00010685-RA	ENSPSIP00000006876
gopAga1_00003001-RA	ENSPSIP00000009802
gopAga1_00007123-RA	ENSPSIP00000005175
gopAga1_00012811-RB	ENSPSIP00000014661
gopAga1_00001017-RF	ENSPSIP00000017514
gopAga1_00001405-RB	ENSPSIP00000003828
gopAga1_00018922-RA	ENSPSIP00000013002
gopAga1_00000658-RA	ENSPSIP00000020308
gopAga1_00002189-RA	ENSPSIP00000020392
gopAga1_00012950-RA	ENSPSIP00000007373
gopAga1_00011268-RA	ENSPSIP00000009303
gopAga1_00002921-RA	ENSPSIP00000011363
gopAga1_00014647-RA	ENSPSIP00000015210
gopAga1_00016984-RA	ENSPSIP00000018336
gopAga1_00005327-RA	ENSPSIP00000013469
gopAga1_00000998-RA	ENSPSIP00000009123
gopAga1_00007077-RA	ENSPSIP00000014765
gopAga1_00001047-RA	ENSPSIP00000013893
gopAga1_00016409-RA	ENSPSIP00000012134
gopAga1_00009129-RA	ENSPSIP00000011044
gopAga1_00000116-RA	ENSPSIP00000017091
gopAga1_00012088-RA	ENSPSIP00000016390
gopAga1_00010759-RA	ENSPSIP00000006775
gopAga1_00014819-RA	ENSPSIP00000008623
gopAga1_00017080-RA	ENSPSIP00000015903
gopAga1_00001929-RA	ENSPSIP00000010442
gopAga1_00002880-RA	ENSPSIP00000008148
gopAga1_00011634-RA	ENSPSIP00000020082
gopAga1_00013263-RA	ENSPSIP00000017307
gopAga1_00013196-RA	ENSPSIP00000016181
gopAga1_00013502-RA	ENSPSIP00000014230
gopAga1_00016835-RA	ENSPSIP00000013063
gopAga1_00013998-RA	ENSPSIP00000001016
gopAga1_00007260-RA	ENSPSIP00000003901
gopAga1_00003742-RA	ENSPSIP00000006235
gopAga1_00012012-RA	ENSPSIP00000012967
gopAga1_00001785-RA	ENSPSIP00000002764
gopAga1_00011281-RA	ENSPSIP00000010137
gopAga1_00011123-RA	ENSPSIP00000004449
gopAga1_00011673-RA	ENSPSIP00000005359
gopAga1_00019357-RA	ENSPSIP00000019300
gopAga1_00001041-RA	ENSPSIP00000014138
gopAga1_00012351-RA	ENSPSIP00000007565
gopAga1_00000142-RA	ENSPSIP00000015854
gopAga1_00004918-RG	ENSPSIP00000009600
gopAga1_00000314-RA	ENSPSIP00000006482
gopAga1_00018105-RA	ENSPSIP00000005324
gopAga1_00003638-RA	ENSPSIP00000002632
gopAga1_00000284-RA	ENSPSIP00000019129
gopAga1_00011980-RG	ENSPSIP00000019926
gopAga1_00011400-RA	ENSPSIP00000005186
gopAga1_00011980-RB	ENSPSIP00000019563
gopAga1_00015492-RA	ENSPSIP00000019746
gopAga1_00003670-RA	ENSPSIP00000014303
gopAga1_00015111-RA	ENSPSIP00000018426
gopAga1_00010594-RA	ENSPSIP00000014422
gopAga1_00015226-RA	ENSPSIP00000015200
gopAga1_00017880-RA	ENSPSIP00000004091
gopAga1_00008419-RA	ENSPSIP00000016235
gopAga1_00017124-RA	ENSPSIP00000008978
gopAga1_00002840-RA	ENSPSIP00000009775
gopAga1_00017610-RA	ENSPSIP00000001202
gopAga1_00004218-RB	ENSPSIP00000002290
gopAga1_00014676-RA	ENSPSIP00000006704
gopAga1_00008039-RA	ENSPSIP00000002985
gopAga1_00013387-RA	ENSPSIP00000002532
gopAga1_00013238-RA	ENSPSIP00000001756
gopAga1_00000790-RA	ENSPSIP00000014011
gopAga1_00010954-RA	ENSPSIP00000007825
gopAga1_00006321-RA	ENSPSIP00000015845
gopAga1_00010933-RA	ENSPSIP00000009876
gopAga1_00009731-RA	ENSPSIP00000017883
gopAga1_00016285-RA	ENSPSIP00000013487
gopAga1_00008514-RA	ENSPSIP00000019418
gopAga1_00009521-RA	ENSPSIP00000003980
gopAga1_00011470-RC	ENSPSIP00000002249
gopAga1_00019309-RA	ENSPSIP00000005565
gopAga1_00003504-RC	ENSPSIP00000003783
gopAga1_00001387-RA	ENSPSIP00000005008
gopAga1_00014296-RA	ENSPSIP00000019757
gopAga1_00003456-RA	ENSPSIP00000019643
gopAga1_00014868-RA	ENSPSIP00000007572
gopAga1_00011591-RA	ENSPSIP00000016732
gopAga1_00003888-RA	ENSPSIP00000019795
gopAga1_00018669-RA	ENSPSIP00000011897
gopAga1_00005906-RA	ENSPSIP00000019319
gopAga1_00004011-RA	ENSPSIP00000013845
gopAga1_00006645-RB	ENSPSIP00000005618
gopAga1_00006655-RA	ENSPSIP00000018656
gopAga1_00006313-RA	ENSPSIP00000010685
gopAga1_00007175-RA	ENSPSIP00000005846
gopAga1_00001039-RA	ENSPSIP00000014365
gopAga1_00013811-RA	ENSPSIP00000006969
gopAga1_00012606-RA	ENSPSIP00000018415
gopAga1_00016389-RA	ENSPSIP00000007865
gopAga1_00015266-RA	ENSPSIP00000004149
gopAga1_00002866-RA	ENSPSIP00000001156
gopAga1_00004628-RB	ENSPSIP00000017329
gopAga1_00011831-RA	ENSPSIP00000014363
gopAga1_00001161-RA	ENSPSIP00000020482
gopAga1_00003197-RA	ENSPSIP00000020314
gopAga1_00012725-RA	ENSPSIP00000008590
gopAga1_00003656-RB	ENSPSIP00000009966
gopAga1_00013757-RA	ENSPSIP00000020259
gopAga1_00016803-RA	ENSPSIP00000015812
gopAga1_00009718-RA	ENSPSIP00000010890
gopAga1_00015981-RA	ENSPSIP00000003433
gopAga1_00010330-RA	ENSPSIP00000003467
gopAga1_00002869-RA	ENSPSIP00000018820
gopAga1_00016098-RA	ENSPSIP00000017073
gopAga1_00012867-RA	ENSPSIP00000010392
gopAga1_00005002-RA	ENSPSIP00000007040
gopAga1_00013862-RA	ENSPSIP00000015147
gopAga1_00002391-RA	ENSPSIP00000004348
gopAga1_00002364-RA	ENSPSIP00000003966
gopAga1_00002949-RA	ENSPSIP00000019929
gopAga1_00012046-RA	ENSPSIP00000002233
gopAga1_00003243-RA	ENSPSIP00000004470
gopAga1_00015299-RA	ENSPSIP00000017156
gopAga1_00007675-RA	ENSPSIP00000000666
gopAga1_00012723-RA	ENSPSIP00000005238
gopAga1_00007727-RA	ENSPSIP00000012638
gopAga1_00003416-RA	ENSPSIP00000003462
gopAga1_00000009-RA	ENSPSIP00000015905
gopAga1_00006870-RA	ENSPSIP00000014211
gopAga1_00004728-RA	ENSPSIP00000014111
gopAga1_00003735-RA	ENSPSIP00000013779
gopAga1_00015399-RA	ENSPSIP00000014955
gopAga1_00011630-RA	ENSPSIP00000008088
gopAga1_00000801-RA	ENSPSIP00000015817
gopAga1_00014253-RA	ENSPSIP00000016125
gopAga1_00006960-RB	ENSPSIP00000008225
gopAga1_00019731-RA	ENSPSIP00000003327
gopAga1_00003557-RA	ENSPSIP00000007129
gopAga1_00016029-RA	ENSPSIP00000005130
gopAga1_00004700-RA	ENSPSIP00000016691
gopAga1_00011096-RA	ENSPSIP00000019032
gopAga1_00000492-RA	ENSPSIP00000009851
gopAga1_00000510-RB	ENSPSIP00000004284
gopAga1_00012659-RB	ENSPSIP00000002145
gopAga1_00009143-RA	ENSPSIP00000007299
gopAga1_00004223-RA	ENSPSIP00000002317
gopAga1_00007524-RA	ENSPSIP00000020497
gopAga1_00005486-RA	ENSPSIP00000002529
gopAga1_00011814-RA	ENSPSIP00000015489
gopAga1_00018025-RA	ENSPSIP00000001275
gopAga1_00004369-RA	ENSPSIP00000007928
gopAga1_00008688-RA	ENSPSIP00000018671
gopAga1_00003460-RA	ENSPSIP00000016975
gopAga1_00014423-RA	ENSPSIP00000012205
gopAga1_00013706-RA	ENSPSIP00000015560
gopAga1_00012621-RA	ENSPSIP00000002586
gopAga1_00013789-RA	ENSPSIP00000017287
gopAga1_00001622-RA	ENSPSIP00000013293
gopAga1_00016747-RA	ENSPSIP00000017769
gopAga1_00004842-RA	ENSPSIP00000008840
gopAga1_00001111-RA	ENSPSIP00000018744
gopAga1_00003693-RA	ENSPSIP00000016374
gopAga1_00011660-RA	ENSPSIP00000017962
gopAga1_00011188-RA	ENSPSIP00000007818
gopAga1_00007967-RA	ENSPSIP00000015925
gopAga1_00015855-RA	ENSPSIP00000008395
gopAga1_00017478-RA	ENSPSIP00000018152
gopAga1_00011445-RA	ENSPSIP00000016466
gopAga1_00019626-RB	ENSPSIP00000009583
gopAga1_00015059-RA	ENSPSIP00000019879
gopAga1_00000850-RC	ENSPSIP00000010968
gopAga1_00006909-RA	ENSPSIP00000010085
gopAga1_00018252-RB	ENSPSIP00000006367
gopAga1_00005641-RA	ENSPSIP00000010003
gopAga1_00013105-RA	ENSPSIP00000007842
gopAga1_00018924-RA	ENSPSIP00000004293
gopAga1_00009001-RA	ENSPSIP00000006638
gopAga1_00012206-RA	ENSPSIP00000005710
gopAga1_00012081-RA	ENSPSIP00000012061
gopAga1_00018474-RA	ENSPSIP00000001670
gopAga1_00009504-RA	ENSPSIP00000014219
gopAga1_00010530-RA	ENSPSIP00000018168
gopAga1_00015551-RA	ENSPSIP00000020261
gopAga1_00000382-RA	ENSPSIP00000019030
gopAga1_00009257-RA	ENSPSIP00000016578
gopAga1_00018235-RA	ENSPSIP00000020641
gopAga1_00017292-RA	ENSPSIP00000014324
gopAga1_00003176-RA	ENSPSIP00000001588
gopAga1_00009531-RA	ENSPSIP00000003003
gopAga1_00017081-RA	ENSPSIP00000015744
gopAga1_00002513-RA	ENSPSIP00000006906
gopAga1_00014168-RA	ENSPSIP00000009452
gopAga1_00003329-RA	ENSPSIP00000018753
gopAga1_00001159-RA	ENSPSIP00000020056
gopAga1_00002452-RD	ENSPSIP00000004580
gopAga1_00013793-RA	ENSPSIP00000004964
gopAga1_00014120-RA	ENSPSIP00000002828
gopAga1_00015240-RA	ENSPSIP00000014954
gopAga1_00018189-RA	ENSPSIP00000005817
gopAga1_00006103-RA	ENSPSIP00000007777
gopAga1_00017804-RA	ENSPSIP00000016873
gopAga1_00005441-RA	ENSPSIP00000008779
gopAga1_00019907-RA	ENSPSIP00000006808
gopAga1_00000328-RA	ENSPSIP00000019250
gopAga1_00008668-RA	ENSPSIP00000016511
gopAga1_00018947-RA	ENSPSIP00000018836
gopAga1_00008062-RB	ENSPSIP00000015756
gopAga1_00008914-RA	ENSPSIP00000014885
gopAga1_00002228-RA	ENSPSIP00000019429
gopAga1_00008809-RA	ENSPSIP00000008534
gopAga1_00004609-RA	ENSPSIP00000015771
gopAga1_00006275-RA	ENSPSIP00000005360
gopAga1_00013347-RA	ENSPSIP00000004117
gopAga1_00007633-RA	ENSPSIP00000016628
gopAga1_00008595-RA	ENSPSIP00000016754
gopAga1_00012789-RA	ENSPSIP00000005278
gopAga1_00017840-RA	ENSPSIP00000001260
gopAga1_00008160-RA	ENSPSIP00000012786
gopAga1_00006369-RA	ENSPSIP00000003675
gopAga1_00002326-RA	ENSPSIP00000002093
gopAga1_00009520-RA	ENSPSIP00000003750
gopAga1_00012563-RA	ENSPSIP00000011071
gopAga1_00016773-RA	ENSPSIP00000000419
gopAga1_00003041-RA	ENSPSIP00000007974
gopAga1_00003499-RA	ENSPSIP00000003709
gopAga1_00014474-RA	ENSPSIP00000004373
gopAga1_00005665-RA	ENSPSIP00000007857
gopAga1_00002366-RA	ENSPSIP00000014270
gopAga1_00018540-RA	ENSPSIP00000012823
gopAga1_00012479-RA	ENSPSIP00000007166
gopAga1_00013866-RA	ENSPSIP00000006238
gopAga1_00008122-RA	ENSPSIP00000012274
gopAga1_00008542-RA	ENSPSIP00000017171
gopAga1_00002973-RA	ENSPSIP00000012411
gopAga1_00016376-RA	ENSPSIP00000014579
gopAga1_00011078-RA	ENSPSIP00000020535
gopAga1_00006088-RA	ENSPSIP00000017463
gopAga1_00012836-RA	ENSPSIP00000015794
gopAga1_00009159-RB	ENSPSIP00000016022
gopAga1_00004787-RA	ENSPSIP00000002960
gopAga1_00005329-RA	ENSPSIP00000011763
gopAga1_00011735-RA	ENSPSIP00000014068
gopAga1_00010005-RA	ENSPSIP00000005523
gopAga1_00014467-RA	ENSPSIP00000010375
gopAga1_00016769-RB	ENSPSIP00000012802
gopAga1_00004654-RA	ENSPSIP00000016058
gopAga1_00002162-RA	ENSPSIP00000002859
gopAga1_00009663-RC	ENSPSIP00000011372
gopAga1_00016051-RA	ENSPSIP00000005953
gopAga1_00012884-RA	ENSPSIP00000019991
gopAga1_00012884-RB	ENSPSIP00000019996
gopAga1_00012957-RA	ENSPSIP00000015714
gopAga1_00000222-RA	ENSPSIP00000017944
gopAga1_00014106-RA	ENSPSIP00000009858
gopAga1_00003614-RA	ENSPSIP00000011537
gopAga1_00010949-RA	ENSPSIP00000005522
gopAga1_00011535-RA	ENSPSIP00000019673
gopAga1_00005390-RA	ENSPSIP00000009667
gopAga1_00015959-RB	ENSPSIP00000011718
gopAga1_00019212-RA	ENSPSIP00000007656
gopAga1_00015707-RA	ENSPSIP00000017616
gopAga1_00008031-RA	ENSPSIP00000003064
gopAga1_00011699-RB	ENSPSIP00000006306
gopAga1_00000107-RA	ENSPSIP00000019438
gopAga1_00005398-RA	ENSPSIP00000017002
gopAga1_00006729-RA	ENSPSIP00000016666
gopAga1_00010913-RA	ENSPSIP00000010878
gopAga1_00008253-RA	ENSPSIP00000015663
gopAga1_00006577-RA	ENSPSIP00000003170
gopAga1_00019369-RA	ENSPSIP00000009701
gopAga1_00013826-RA	ENSPSIP00000010563
gopAga1_00018659-RA	ENSPSIP00000001128
gopAga1_00011940-RA	ENSPSIP00000004885
gopAga1_00001456-RA	ENSPSIP00000020020
gopAga1_00008641-RA	ENSPSIP00000001883
gopAga1_00017669-RA	ENSPSIP00000001093
gopAga1_00001519-RA	ENSPSIP00000014827
gopAga1_00002803-RA	ENSPSIP00000016576
gopAga1_00005931-RC	ENSPSIP00000005701
gopAga1_00013439-RA	ENSPSIP00000008031
gopAga1_00017136-RB	ENSPSIP00000019913
gopAga1_00006820-RA	ENSPSIP00000019823
gopAga1_00007231-RA	ENSPSIP00000000498
gopAga1_00012579-RA	ENSPSIP00000007681
gopAga1_00009435-RA	ENSPSIP00000018841
gopAga1_00013313-RB	ENSPSIP00000011117
gopAga1_00018486-RA	ENSPSIP00000013300
gopAga1_00007386-RB	ENSPSIP00000002674
gopAga1_00000258-RA	ENSPSIP00000002519
gopAga1_00012447-RB	ENSPSIP00000017942
gopAga1_00008156-RA	ENSPSIP00000010975
gopAga1_00003654-RA	ENSPSIP00000010334
gopAga1_00017067-RA	ENSPSIP00000003040
gopAga1_00005155-RA	ENSPSIP00000004252
gopAga1_00016572-RA	ENSPSIP00000002730
gopAga1_00001263-RB	ENSPSIP00000013116
gopAga1_00016021-RA	ENSPSIP00000011842
gopAga1_00004888-RB	ENSPSIP00000017724
gopAga1_00016281-RA	ENSPSIP00000015885
gopAga1_00003508-RC	ENSPSIP00000003908
gopAga1_00010817-RA	ENSPSIP00000012154
gopAga1_00003166-RA	ENSPSIP00000002878
gopAga1_00005742-RA	ENSPSIP00000004954
gopAga1_00007109-RA	ENSPSIP00000007461
gopAga1_00005850-RB	ENSPSIP00000010035
gopAga1_00008884-RA	ENSPSIP00000015093
gopAga1_00001481-RA	ENSPSIP00000019710
gopAga1_00010589-RA	ENSPSIP00000010418
gopAga1_00013563-RA	ENSPSIP00000012151
gopAga1_00017920-RA	ENSPSIP00000017090
gopAga1_00004513-RB	ENSPSIP00000003155
gopAga1_00007370-RA	ENSPSIP00000007783
gopAga1_00014524-RA	ENSPSIP00000015750
gopAga1_00016697-RA	ENSPSIP00000005559
gopAga1_00002588-RA	ENSPSIP00000018305
gopAga1_00012229-RA	ENSPSIP00000012851
gopAga1_00009634-RA	ENSPSIP00000003933
gopAga1_00003711-RA	ENSPSIP00000004829
gopAga1_00000859-RA	ENSPSIP00000013444
gopAga1_00011548-RA	ENSPSIP00000007534
gopAga1_00009230-RA	ENSPSIP00000009345
gopAga1_00009546-RB	ENSPSIP00000009955
gopAga1_00011337-RA	ENSPSIP00000015422
gopAga1_00013419-RA	ENSPSIP00000014538
gopAga1_00012189-RA	ENSPSIP00000018196
gopAga1_00008953-RA	ENSPSIP00000000588
gopAga1_00002246-RB	ENSPSIP00000020458
gopAga1_00002710-RA	ENSPSIP00000020233
gopAga1_00000654-RA	ENSPSIP00000001276
gopAga1_00005587-RA	ENSPSIP00000014519
gopAga1_00004314-RB	ENSPSIP00000018860
gopAga1_00016069-RD	ENSPSIP00000013242
gopAga1_00013539-RA	ENSPSIP00000002646
gopAga1_00000153-RA	ENSPSIP00000008758
gopAga1_00009474-RB	ENSPSIP00000014812
gopAga1_00015562-RA	ENSPSIP00000015285
gopAga1_00012311-RA	ENSPSIP00000006417
gopAga1_00006427-RA	ENSPSIP00000020499
gopAga1_00006035-RA	ENSPSIP00000016112
gopAga1_00011759-RA	ENSPSIP00000010712
gopAga1_00009909-RA	ENSPSIP00000010000
gopAga1_00000322-RA	ENSPSIP00000003562
gopAga1_00009243-RA	ENSPSIP00000020322
gopAga1_00016793-RA	ENSPSIP00000002269
gopAga1_00018193-RA	ENSPSIP00000004155
gopAga1_00001118-RA	ENSPSIP00000002256
gopAga1_00015358-RA	ENSPSIP00000004121
gopAga1_00002157-RA	ENSPSIP00000019124
gopAga1_00008681-RA	ENSPSIP00000008096
gopAga1_00019295-RA	ENSPSIP00000014993
gopAga1_00007028-RA	ENSPSIP00000018425
gopAga1_00008059-RA	ENSPSIP00000017935
gopAga1_00008233-RA	ENSPSIP00000011101
gopAga1_00000728-RA	ENSPSIP00000016048
gopAga1_00013109-RA	ENSPSIP00000015857
gopAga1_00006968-RA	ENSPSIP00000019364
gopAga1_00006239-RA	ENSPSIP00000008073
gopAga1_00018331-RA	ENSPSIP00000012657
gopAga1_00005085-RA	ENSPSIP00000004984
gopAga1_00004664-RA	ENSPSIP00000020133
gopAga1_00014311-RA	ENSPSIP00000011561
gopAga1_00013471-RB	ENSPSIP00000002344
gopAga1_00012366-RA	ENSPSIP00000017127
gopAga1_00012772-RA	ENSPSIP00000008415
gopAga1_00010084-RA	ENSPSIP00000015844
gopAga1_00000165-RA	ENSPSIP00000016110
gopAga1_00011840-RA	ENSPSIP00000014174
gopAga1_00009490-RA	ENSPSIP00000015999
gopAga1_00018513-RA	ENSPSIP00000005985
gopAga1_00004868-RA	ENSPSIP00000001277
gopAga1_00014578-RA	ENSPSIP00000006262
gopAga1_00007384-RA	ENSPSIP00000002746
gopAga1_00008438-RA	ENSPSIP00000013048
gopAga1_00001307-RA	ENSPSIP00000020100
gopAga1_00001983-RA	ENSPSIP00000009023
gopAga1_00001332-RA	ENSPSIP00000008385
gopAga1_00008205-RB	ENSPSIP00000010181
gopAga1_00013101-RA	ENSPSIP00000005915
gopAga1_00017390-RA	ENSPSIP00000004489
gopAga1_00016843-RA	ENSPSIP00000002949
gopAga1_00010288-RA	ENSPSIP00000009809
gopAga1_00001254-RA	ENSPSIP00000019647
gopAga1_00003371-RA	ENSPSIP00000008014
gopAga1_00005288-RA	ENSPSIP00000014072
gopAga1_00014893-RB	ENSPSIP00000016819
gopAga1_00009953-RA	ENSPSIP00000014480
gopAga1_00014721-RA	ENSPSIP00000006894
gopAga1_00008794-RA	ENSPSIP00000003648
gopAga1_00015163-RA	ENSPSIP00000014268
gopAga1_00002286-RA	ENSPSIP00000018136
gopAga1_00011305-RB	ENSPSIP00000006975
gopAga1_00005645-RA	ENSPSIP00000007130
gopAga1_00008377-RA	ENSPSIP00000005228
gopAga1_00018793-RA	ENSPSIP00000011406
gopAga1_00016640-RA	ENSPSIP00000013614
gopAga1_00008997-RB	ENSPSIP00000012013
gopAga1_00004284-RA	ENSPSIP00000004893
gopAga1_00005227-RA	ENSPSIP00000010691
gopAga1_00008766-RA	ENSPSIP00000013684
gopAga1_00018205-RA	ENSPSIP00000010125
gopAga1_00014716-RA	ENSPSIP00000006477
gopAga1_00005622-RA	ENSPSIP00000009478
gopAga1_00002031-RA	ENSPSIP00000019796
gopAga1_00015773-RC	ENSPSIP00000008993
gopAga1_00014803-RB	ENSPSIP00000016273
gopAga1_00014189-RA	ENSPSIP00000010120
gopAga1_00006413-RA	ENSPSIP00000002887
gopAga1_00011825-RA	ENSPSIP00000002744
gopAga1_00015588-RA	ENSPSIP00000013984
gopAga1_00013488-RA	ENSPSIP00000003196
gopAga1_00005854-RA	ENSPSIP00000020576
gopAga1_00016429-RA	ENSPSIP00000004908
gopAga1_00015933-RC	ENSPSIP00000019399
gopAga1_00012808-RA	ENSPSIP00000016165
gopAga1_00008959-RA	ENSPSIP00000018308
gopAga1_00012801-RA	ENSPSIP00000012106
gopAga1_00006482-RA	ENSPSIP00000017035
gopAga1_00011910-RA	ENSPSIP00000011080
gopAga1_00010561-RA	ENSPSIP00000006053
gopAga1_00013554-RA	ENSPSIP00000016348
gopAga1_00015669-RA	ENSPSIP00000009270
gopAga1_00009396-RA	ENSPSIP00000016969
gopAga1_00005577-RA	ENSPSIP00000018346
gopAga1_00002003-RA	ENSPSIP00000003285
gopAga1_00003045-RA	ENSPSIP00000004646
gopAga1_00009714-RA	ENSPSIP00000008784
gopAga1_00007233-RA	ENSPSIP00000014556
gopAga1_00007000-RA	ENSPSIP00000015602
gopAga1_00014104-RA	ENSPSIP00000019269
gopAga1_00006848-RA	ENSPSIP00000016579
gopAga1_00009121-RA	ENSPSIP00000013730
gopAga1_00009945-RA	ENSPSIP00000010419
gopAga1_00005786-RA	ENSPSIP00000011067
gopAga1_00001921-RA	ENSPSIP00000010897
gopAga1_00012065-RA	ENSPSIP00000007997
gopAga1_00000358-RA	ENSPSIP00000004442
gopAga1_00010938-RA	ENSPSIP00000019127
gopAga1_00003728-RA	ENSPSIP00000009076
gopAga1_00009321-RA	ENSPSIP00000002408
gopAga1_00012567-RA	ENSPSIP00000010265
gopAga1_00014478-RA	ENSPSIP00000012098
gopAga1_00002647-RA	ENSPSIP00000010555
gopAga1_00014096-RA	ENSPSIP00000019151
gopAga1_00011347-RA	ENSPSIP00000002916
gopAga1_00008518-RA	ENSPSIP00000007841
gopAga1_00005079-RA	ENSPSIP00000007569
gopAga1_00013083-RA	ENSPSIP00000004525
gopAga1_00000157-RA	ENSPSIP00000012968
gopAga1_00005713-RA	ENSPSIP00000008545
gopAga1_00006804-RA	ENSPSIP00000019458
gopAga1_00017533-RA	ENSPSIP00000019247
gopAga1_00013691-RA	ENSPSIP00000016152
gopAga1_00005459-RC	ENSPSIP00000018768
gopAga1_00001194-RA	ENSPSIP00000002010
gopAga1_00015847-RA	ENSPSIP00000013133
gopAga1_00017734-RB	ENSPSIP00000016713
gopAga1_00008636-RA	ENSPSIP00000005955
gopAga1_00004177-RD	ENSPSIP00000015160
gopAga1_00010240-RA	ENSPSIP00000001891
gopAga1_00005814-RB	ENSPSIP00000016010
gopAga1_00007579-RA	ENSPSIP00000003088
gopAga1_00007420-RA	ENSPSIP00000006860
gopAga1_00005518-RA	ENSPSIP00000014518
gopAga1_00011257-RA	ENSPSIP00000000313
gopAga1_00002427-RB	ENSPSIP00000017890
gopAga1_00008676-RA	ENSPSIP00000019971
gopAga1_00017871-RA	ENSPSIP00000016384
gopAga1_00014440-RA	ENSPSIP00000017722
gopAga1_00016386-RA	ENSPSIP00000003336
gopAga1_00000498-RB	ENSPSIP00000009353
gopAga1_00011419-RA	ENSPSIP00000004480
gopAga1_00005530-RA	ENSPSIP00000018814
gopAga1_00017564-RA	ENSPSIP00000008707
gopAga1_00015336-RA	ENSPSIP00000019236
gopAga1_00005191-RA	ENSPSIP00000012613
gopAga1_00002665-RB	ENSPSIP00000014642
gopAga1_00017764-RA	ENSPSIP00000011752
gopAga1_00005100-RA	ENSPSIP00000014622
gopAga1_00005292-RA	ENSPSIP00000019762
gopAga1_00019809-RA	ENSPSIP00000003022
gopAga1_00012536-RC	ENSPSIP00000007610
gopAga1_00000346-RA	ENSPSIP00000006480
gopAga1_00005601-RA	ENSPSIP00000007274
gopAga1_00014227-RA	ENSPSIP00000003492
gopAga1_00003808-RA	ENSPSIP00000003063
gopAga1_00003926-RA	ENSPSIP00000007379
gopAga1_00007235-RA	ENSPSIP00000007816
gopAga1_00007339-RA	ENSPSIP00000011987
gopAga1_00016558-RA	ENSPSIP00000015902
gopAga1_00014689-RA	ENSPSIP00000019264
gopAga1_00002922-RA	ENSPSIP00000011177
gopAga1_00016028-RA	ENSPSIP00000005229
gopAga1_00010419-RA	ENSPSIP00000012215
gopAga1_00014597-RA	ENSPSIP00000009998
gopAga1_00010895-RA	ENSPSIP00000005539
gopAga1_00011697-RA	ENSPSIP00000006686
gopAga1_00006315-RA	ENSPSIP00000004338
gopAga1_00004490-RA	ENSPSIP00000002836
gopAga1_00010335-RA	ENSPSIP00000010110
gopAga1_00016216-RA	ENSPSIP00000017204
gopAga1_00012029-RA	ENSPSIP00000011760
gopAga1_00013816-RA	ENSPSIP00000006572
gopAga1_00007739-RA	ENSPSIP00000005763
gopAga1_00002184-RA	ENSPSIP00000020402
gopAga1_00000596-RA	ENSPSIP00000013758
gopAga1_00003360-RA	ENSPSIP00000011285
gopAga1_00001217-RA	ENSPSIP00000007682
gopAga1_00018223-RA	ENSPSIP00000017332
gopAga1_00017982-RA	ENSPSIP00000006877
gopAga1_00004038-RB	ENSPSIP00000016483
gopAga1_00016277-RA	ENSPSIP00000020624
gopAga1_00001658-RA	ENSPSIP00000008801
gopAga1_00010453-RA	ENSPSIP00000019341
gopAga1_00013966-RA	ENSPSIP00000016195
gopAga1_00016242-RA	ENSPSIP00000001033
gopAga1_00016381-RA	ENSPSIP00000016132
gopAga1_00012099-RD	ENSPSIP00000011915
gopAga1_00006789-RA	ENSPSIP00000008853
gopAga1_00013561-RA	ENSPSIP00000010324
gopAga1_00000944-RA	ENSPSIP00000011115
gopAga1_00003550-RA	ENSPSIP00000013053
gopAga1_00011592-RA	ENSPSIP00000016682
gopAga1_00002613-RA	ENSPSIP00000013766
gopAga1_00008957-RA	ENSPSIP00000018128
gopAga1_00007374-RA	ENSPSIP00000014802
gopAga1_00009638-RA	ENSPSIP00000003869
gopAga1_00003963-RA	ENSPSIP00000011076
gopAga1_00007430-RD	ENSPSIP00000014459
gopAga1_00003518-RB	ENSPSIP00000018085
gopAga1_00015535-RA	ENSPSIP00000019510
gopAga1_00004191-RA	ENSPSIP00000002637
gopAga1_00002501-RA	ENSPSIP00000005621
gopAga1_00007193-RA	ENSPSIP00000015268
gopAga1_00004203-RA	ENSPSIP00000015589
gopAga1_00009765-RA	ENSPSIP00000002970
gopAga1_00009009-RA	ENSPSIP00000009871
gopAga1_00016490-RA	ENSPSIP00000018260
gopAga1_00009310-RA	ENSPSIP00000004070
gopAga1_00002079-RA	ENSPSIP00000017424
gopAga1_00019480-RA	ENSPSIP00000000971
gopAga1_00003004-RA	ENSPSIP00000000898
gopAga1_00009805-RA	ENSPSIP00000005449
gopAga1_00017861-RA	ENSPSIP00000006729
gopAga1_00007918-RA	ENSPSIP00000019821
gopAga1_00011523-RA	ENSPSIP00000015995
gopAga1_00006119-RA	ENSPSIP00000001814
gopAga1_00005991-RA	ENSPSIP00000015375
gopAga1_00008726-RA	ENSPSIP00000012813
gopAga1_00000422-RA	ENSPSIP00000006754
gopAga1_00003516-RA	ENSPSIP00000017643
gopAga1_00011687-RA	ENSPSIP00000016034
gopAga1_00012784-RA	ENSPSIP00000006803
gopAga1_00002470-RB	ENSPSIP00000004519
gopAga1_00009600-RA	ENSPSIP00000012525
gopAga1_00008705-RA	ENSPSIP00000015693
gopAga1_00002528-RA	ENSPSIP00000002285
gopAga1_00009762-RA	ENSPSIP00000013325
gopAga1_00001045-RB	ENSPSIP00000013910
gopAga1_00018567-RA	ENSPSIP00000006016
gopAga1_00018447-RA	ENSPSIP00000010528
gopAga1_00008138-RC	ENSPSIP00000016706
gopAga1_00017434-RA	ENSPSIP00000000858
gopAga1_00015133-RA	ENSPSIP00000007776
gopAga1_00014315-RA	ENSPSIP00000013653
gopAga1_00011539-RB	ENSPSIP00000012126
gopAga1_00008981-RA	ENSPSIP00000019675
gopAga1_00015997-RA	ENSPSIP00000014008
gopAga1_00013823-RA	ENSPSIP00000005989
gopAga1_00009450-RA	ENSPSIP00000014527
gopAga1_00015544-RA	ENSPSIP00000006459
gopAga1_00011461-RA	ENSPSIP00000003291
gopAga1_00011899-RA	ENSPSIP00000012017
gopAga1_00017408-RA	ENSPSIP00000009410
gopAga1_00015801-RA	ENSPSIP00000005403
gopAga1_00009329-RA	ENSPSIP00000000224
gopAga1_00007792-RA	ENSPSIP00000007344
gopAga1_00015528-RA	ENSPSIP00000007377
gopAga1_00015225-RA	ENSPSIP00000015150
gopAga1_00004288-RA	ENSPSIP00000018178
gopAga1_00000775-RA	ENSPSIP00000007921
gopAga1_00009757-RA	ENSPSIP00000000387
gopAga1_00004550-RB	ENSPSIP00000009893
gopAga1_00001377-RC	ENSPSIP00000013670
gopAga1_00012663-RA	ENSPSIP00000006165
gopAga1_00018552-RA	ENSPSIP00000005835
gopAga1_00006846-RA	ENSPSIP00000016571
gopAga1_00011247-RA	ENSPSIP00000003460
gopAga1_00019067-RA	ENSPSIP00000006791
gopAga1_00014823-RB	ENSPSIP00000014880
gopAga1_00005083-RA	ENSPSIP00000005178
gopAga1_00013227-RA	ENSPSIP00000011510
gopAga1_00003792-RA	ENSPSIP00000017689
gopAga1_00015115-RA	ENSPSIP00000004048
gopAga1_00010481-RA	ENSPSIP00000014798
gopAga1_00010037-RA	ENSPSIP00000008507
gopAga1_00005968-RA	ENSPSIP00000000994
gopAga1_00013301-RA	ENSPSIP00000009553
gopAga1_00006349-RA	ENSPSIP00000002594
gopAga1_00005006-RA	ENSPSIP00000019179
gopAga1_00012400-RA	ENSPSIP00000007752
gopAga1_00016792-RA	ENSPSIP00000002110
gopAga1_00005680-RB	ENSPSIP00000003608
gopAga1_00009478-RB	ENSPSIP00000013480
gopAga1_00016610-RA	ENSPSIP00000009459
gopAga1_00007470-RA	ENSPSIP00000014106
gopAga1_00004601-RA	ENSPSIP00000017667
gopAga1_00017877-RA	ENSPSIP00000003496
gopAga1_00016382-RD	ENSPSIP00000017547
gopAga1_00012123-RA	ENSPSIP00000015979
gopAga1_00001908-RA	ENSPSIP00000006580
gopAga1_00009681-RA	ENSPSIP00000004347
gopAga1_00003709-RA	ENSPSIP00000005197
gopAga1_00014815-RA	ENSPSIP00000006005
gopAga1_00000968-RA	ENSPSIP00000000456
gopAga1_00001406-RA	ENSPSIP00000003824
gopAga1_00012069-RA	ENSPSIP00000012119
gopAga1_00018042-RA	ENSPSIP00000005139
gopAga1_00000381-RA	ENSPSIP00000002732
gopAga1_00011322-RA	ENSPSIP00000018232
gopAga1_00001981-RA	ENSPSIP00000010041
gopAga1_00002750-RA	ENSPSIP00000011054
gopAga1_00013884-RA	ENSPSIP00000018707
gopAga1_00010209-RA	ENSPSIP00000016229
gopAga1_00011411-RA	ENSPSIP00000009805
gopAga1_00001085-RA	ENSPSIP00000020557
gopAga1_00011373-RD	ENSPSIP00000015950
gopAga1_00008053-RA	ENSPSIP00000018588
gopAga1_00007908-RA	ENSPSIP00000016919
gopAga1_00004146-RB	ENSPSIP00000014869
gopAga1_00004527-RA	ENSPSIP00000010446
gopAga1_00011085-RA	ENSPSIP00000000145
gopAga1_00008753-RA	ENSPSIP00000004549
gopAga1_00008811-RB	ENSPSIP00000019535
gopAga1_00016922-RA	ENSPSIP00000010935
gopAga1_00013876-RB	ENSPSIP00000011078
gopAga1_00001717-RA	ENSPSIP00000014136
gopAga1_00008297-RB	ENSPSIP00000010155
gopAga1_00001654-RA	ENSPSIP00000009314
gopAga1_00018690-RA	ENSPSIP00000002263
gopAga1_00019501-RB	ENSPSIP00000005012
gopAga1_00007608-RA	ENSPSIP00000018261
gopAga1_00018698-RA	ENSPSIP00000012229
gopAga1_00001489-RB	ENSPSIP00000015253
gopAga1_00000546-RA	ENSPSIP00000014720
gopAga1_00015585-RA	ENSPSIP00000012055
gopAga1_00007136-RA	ENSPSIP00000018848
gopAga1_00007197-RA	ENSPSIP00000013853
gopAga1_00005976-RA	ENSPSIP00000000986
gopAga1_00000903-RA	ENSPSIP00000015061
gopAga1_00016082-RA	ENSPSIP00000012089
gopAga1_00004778-RA	ENSPSIP00000006978
gopAga1_00014217-RA	ENSPSIP00000007483
gopAga1_00019945-RA	ENSPSIP00000010124
gopAga1_00019757-RA	ENSPSIP00000006275
gopAga1_00008356-RA	ENSPSIP00000014056
gopAga1_00003083-RA	ENSPSIP00000005212
gopAga1_00001604-RA	ENSPSIP00000017784
gopAga1_00012548-RA	ENSPSIP00000014160
gopAga1_00000248-RA	ENSPSIP00000009710
gopAga1_00000841-RA	ENSPSIP00000005422
gopAga1_00001614-RA	ENSPSIP00000013165
gopAga1_00018506-RB	ENSPSIP00000012688
gopAga1_00017330-RA	ENSPSIP00000011703
gopAga1_00008720-RA	ENSPSIP00000014821
gopAga1_00015601-RA	ENSPSIP00000013113
gopAga1_00019063-RA	ENSPSIP00000015809
gopAga1_00000272-RA	ENSPSIP00000014929
gopAga1_00014420-RA	ENSPSIP00000001810
gopAga1_00014031-RA	ENSPSIP00000006074
gopAga1_00006469-RA	ENSPSIP00000015958
gopAga1_00017560-RA	ENSPSIP00000008850
gopAga1_00001338-RA	ENSPSIP00000002588
gopAga1_00010244-RA	ENSPSIP00000011568
gopAga1_00000236-RA	ENSPSIP00000018344
gopAga1_00011335-RB	ENSPSIP00000013983
gopAga1_00010760-RA	ENSPSIP00000018784
gopAga1_00007976-RA	ENSPSIP00000007606
gopAga1_00014528-RA	ENSPSIP00000019181
gopAga1_00007916-RC	ENSPSIP00000019976
gopAga1_00019042-RA	ENSPSIP00000003212
gopAga1_00005109-RA	ENSPSIP00000011684
gopAga1_00006138-RA	ENSPSIP00000014747
gopAga1_00004485-RA	ENSPSIP00000002804
gopAga1_00007016-RA	ENSPSIP00000006512
gopAga1_00001518-RK	ENSPSIP00000016154
gopAga1_00012221-RA	ENSPSIP00000012603
gopAga1_00015821-RA	ENSPSIP00000006503
gopAga1_00011287-RA	ENSPSIP00000016415
gopAga1_00006962-RA	ENSPSIP00000006835
gopAga1_00018199-RA	ENSPSIP00000014874
gopAga1_00013434-RA	ENSPSIP00000014413
gopAga1_00006834-RA	ENSPSIP00000013466
gopAga1_00007758-RA	ENSPSIP00000020546
gopAga1_00002309-RA	ENSPSIP00000005586
gopAga1_00000742-RA	ENSPSIP00000013891
gopAga1_00006881-RA	ENSPSIP00000007998
gopAga1_00007975-RA	ENSPSIP00000005477
gopAga1_00014466-RA	ENSPSIP00000010410
gopAga1_00008226-RA	ENSPSIP00000020270
gopAga1_00006069-RA	ENSPSIP00000008117
gopAga1_00015899-RA	ENSPSIP00000010026
gopAga1_00010410-RA	ENSPSIP00000004216
gopAga1_00015120-RA	ENSPSIP00000000667
gopAga1_00001422-RA	ENSPSIP00000005285
gopAga1_00001130-RB	ENSPSIP00000015209
gopAga1_00007730-RA	ENSPSIP00000009649
gopAga1_00016715-RA	ENSPSIP00000019786
gopAga1_00012487-RA	ENSPSIP00000008969
gopAga1_00007694-RA	ENSPSIP00000015020
gopAga1_00006624-RA	ENSPSIP00000015248
gopAga1_00014644-RA	ENSPSIP00000013287
gopAga1_00000628-RA	ENSPSIP00000002068
gopAga1_00010273-RA	ENSPSIP00000019867
gopAga1_00015188-RA	ENSPSIP00000009436
gopAga1_00012648-RA	ENSPSIP00000019945
gopAga1_00006297-RA	ENSPSIP00000011814
gopAga1_00017828-RA	ENSPSIP00000016598
gopAga1_00000732-RA	ENSPSIP00000020097
gopAga1_00002180-RA	ENSPSIP00000019875
gopAga1_00000592-RA	ENSPSIP00000010941
gopAga1_00018403-RA	ENSPSIP00000002043
gopAga1_00009147-RA	ENSPSIP00000016805
gopAga1_00006113-RA	ENSPSIP00000012922
gopAga1_00002303-RA	ENSPSIP00000019501
gopAga1_00018521-RB	ENSPSIP00000007856
gopAga1_00016404-RA	ENSPSIP00000020105
gopAga1_00009224-RA	ENSPSIP00000001798
gopAga1_00011976-RA	ENSPSIP00000012104
gopAga1_00000528-RA	ENSPSIP00000007721
gopAga1_00006590-RA	ENSPSIP00000014510
gopAga1_00014346-RA	ENSPSIP00000007391
gopAga1_00007296-RA	ENSPSIP00000007471
gopAga1_00001581-RA	ENSPSIP00000004391
gopAga1_00002871-RB	ENSPSIP00000015725
gopAga1_00013982-RB	ENSPSIP00000015748
gopAga1_00002655-RD	ENSPSIP00000006588
gopAga1_00008498-RA	ENSPSIP00000010705
gopAga1_00010499-RA	ENSPSIP00000011339
gopAga1_00018046-RA	ENSPSIP00000003893
gopAga1_00011019-RA	ENSPSIP00000012202
gopAga1_00010290-RE	ENSPSIP00000017003
gopAga1_00001049-RA	ENSPSIP00000013739
gopAga1_00012834-RA	ENSPSIP00000014156
gopAga1_00007852-RB	ENSPSIP00000013271
gopAga1_00010720-RA	ENSPSIP00000015288
gopAga1_00008140-RC	ENSPSIP00000007519
gopAga1_00013731-RB	ENSPSIP00000003282
gopAga1_00013919-RA	ENSPSIP00000001403
gopAga1_00004355-RA	ENSPSIP00000010680
gopAga1_00006583-RA	ENSPSIP00000009146
gopAga1_00003400-RB	ENSPSIP00000012843
gopAga1_00015853-RA	ENSPSIP00000015305
gopAga1_00007418-RA	ENSPSIP00000010699
gopAga1_00010319-RA	ENSPSIP00000013999
gopAga1_00010280-RA	ENSPSIP00000002731
gopAga1_00007539-RA	ENSPSIP00000015371
gopAga1_00009660-RA	ENSPSIP00000019028
gopAga1_00000463-RA	ENSPSIP00000006779
gopAga1_00001168-RA	ENSPSIP00000003252
gopAga1_00015400-RA	ENSPSIP00000015700
gopAga1_00000068-RB	ENSPSIP00000014897
gopAga1_00017865-RA	ENSPSIP00000010549
gopAga1_00008881-RA	ENSPSIP00000015265
gopAga1_00004937-RA	ENSPSIP00000007326
gopAga1_00009253-RA	ENSPSIP00000013435
gopAga1_00012946-RA	ENSPSIP00000011944
gopAga1_00001106-RA	ENSPSIP00000007767
gopAga1_00010398-RA	ENSPSIP00000014585
gopAga1_00010878-RA	ENSPSIP00000017402
gopAga1_00006149-RA	ENSPSIP00000003902
gopAga1_00008127-RA	ENSPSIP00000017843
gopAga1_00009824-RA	ENSPSIP00000011973
gopAga1_00001327-RD	ENSPSIP00000010522
gopAga1_00000494-RA	ENSPSIP00000000752
gopAga1_00001694-RA	ENSPSIP00000003620
gopAga1_00005215-RA	ENSPSIP00000005191
gopAga1_00016504-RA	ENSPSIP00000002807
gopAga1_00009666-RA	ENSPSIP00000003677
gopAga1_00005387-RA	ENSPSIP00000012580
gopAga1_00012613-RA	ENSPSIP00000010042
gopAga1_00015845-RA	ENSPSIP00000002480
gopAga1_00013670-RA	ENSPSIP00000012295
gopAga1_00004729-RA	ENSPSIP00000013186
gopAga1_00008308-RA	ENSPSIP00000003605
gopAga1_00000364-RA	ENSPSIP00000005794
gopAga1_00002774-RA	ENSPSIP00000014233
gopAga1_00013836-RA	ENSPSIP00000007889
gopAga1_00004721-RA	ENSPSIP00000004775
gopAga1_00003077-RA	ENSPSIP00000007432
gopAga1_00003230-RA	ENSPSIP00000005153
gopAga1_00019021-RA	ENSPSIP00000004573
gopAga1_00019730-RA	ENSPSIP00000003451
gopAga1_00005261-RA	ENSPSIP00000020545
gopAga1_00016401-RA	ENSPSIP00000015596
gopAga1_00000344-RA	ENSPSIP00000005990
gopAga1_00018906-RA	ENSPSIP00000013707
gopAga1_00004900-RA	ENSPSIP00000001828
gopAga1_00018091-RA	ENSPSIP00000013255
gopAga1_00014546-RA	ENSPSIP00000019524
gopAga1_00005635-RA	ENSPSIP00000017453
gopAga1_00016554-RA	ENSPSIP00000000734
gopAga1_00017378-RA	ENSPSIP00000004862
gopAga1_00017931-RA	ENSPSIP00000017774
gopAga1_00012014-RA	ENSPSIP00000003150
gopAga1_00010599-RA	ENSPSIP00000016899
gopAga1_00007361-RA	ENSPSIP00000012775
gopAga1_00019174-RA	ENSPSIP00000001929
gopAga1_00017830-RA	ENSPSIP00000001977
gopAga1_00017457-RA	ENSPSIP00000012582
gopAga1_00008198-RA	ENSPSIP00000013632
gopAga1_00004605-RA	ENSPSIP00000017051
gopAga1_00011308-RB	ENSPSIP00000015406
gopAga1_00002107-RB	ENSPSIP00000005329
gopAga1_00019084-RB	ENSPSIP00000014847
gopAga1_00016022-RA	ENSPSIP00000019219
gopAga1_00011418-RA	ENSPSIP00000004622
gopAga1_00010806-RA	ENSPSIP00000020079
gopAga1_00014657-RA	ENSPSIP00000002856
gopAga1_00010866-RA	ENSPSIP00000004371
gopAga1_00012039-RA	ENSPSIP00000010499
gopAga1_00009416-RA	ENSPSIP00000004011
gopAga1_00005840-RA	ENSPSIP00000019921
gopAga1_00000896-RA	ENSPSIP00000014340
gopAga1_00011666-RA	ENSPSIP00000005688
gopAga1_00016428-RA	ENSPSIP00000019747
gopAga1_00010668-RB	ENSPSIP00000009976
gopAga1_00004169-RA	ENSPSIP00000002784
gopAga1_00015587-RA	ENSPSIP00000011994
gopAga1_00009932-RA	ENSPSIP00000007044
gopAga1_00000710-RA	ENSPSIP00000004766
gopAga1_00008851-RA	ENSPSIP00000013718
gopAga1_00012370-RA	ENSPSIP00000004268
gopAga1_00012550-RA	ENSPSIP00000017122
gopAga1_00016265-RA	ENSPSIP00000013576
gopAga1_00019367-RA	ENSPSIP00000002620
gopAga1_00009011-RA	ENSPSIP00000005740
gopAga1_00010525-RA	ENSPSIP00000016524
gopAga1_00009122-RA	ENSPSIP00000013744
gopAga1_00016000-RA	ENSPSIP00000005704
gopAga1_00013684-RA	ENSPSIP00000010099
gopAga1_00003596-RA	ENSPSIP00000005279
gopAga1_00001938-RA	ENSPSIP00000012100
gopAga1_00011607-RB	ENSPSIP00000010778
gopAga1_00008111-RA	ENSPSIP00000014294
gopAga1_00008988-RA	ENSPSIP00000001478
gopAga1_00011632-RA	ENSPSIP00000007820
gopAga1_00007441-RA	ENSPSIP00000014390
gopAga1_00001562-RA	ENSPSIP00000018407
gopAga1_00013984-RA	ENSPSIP00000011714
gopAga1_00002147-RA	ENSPSIP00000002792
gopAga1_00017718-RA	ENSPSIP00000012876
gopAga1_00000229-RA	ENSPSIP00000007798
gopAga1_00000978-RA	ENSPSIP00000001546
gopAga1_00015282-RB	ENSPSIP00000002319
gopAga1_00015930-RA	ENSPSIP00000003434
gopAga1_00002960-RA	ENSPSIP00000016280
gopAga1_00004187-RA	ENSPSIP00000008525
gopAga1_00005767-RA	ENSPSIP00000016492
gopAga1_00014586-RA	ENSPSIP00000012545
gopAga1_00010380-RA	ENSPSIP00000002604
gopAga1_00002671-RA	ENSPSIP00000012929
gopAga1_00011391-RA	ENSPSIP00000016856
gopAga1_00015457-RA	ENSPSIP00000010542
gopAga1_00000311-RA	ENSPSIP00000007815
gopAga1_00005361-RA	ENSPSIP00000014293
gopAga1_00004451-RA	ENSPSIP00000016925
gopAga1_00012184-RA	ENSPSIP00000007629
gopAga1_00010161-RA	ENSPSIP00000004520
gopAga1_00000026-RA	ENSPSIP00000009800
gopAga1_00007842-RA	ENSPSIP00000007482
gopAga1_00017069-RB	ENSPSIP00000003062
gopAga1_00006174-RB	ENSPSIP00000014686
gopAga1_00002791-RA	ENSPSIP00000020139
gopAga1_00014731-RA	ENSPSIP00000002212
gopAga1_00002413-RB	ENSPSIP00000015465
gopAga1_00001847-RA	ENSPSIP00000006338
gopAga1_00015233-RA	ENSPSIP00000006600
gopAga1_00017580-RA	ENSPSIP00000003576
gopAga1_00009516-RA	ENSPSIP00000000541
gopAga1_00005914-RA	ENSPSIP00000003144
gopAga1_00008123-RA	ENSPSIP00000011936
gopAga1_00003020-RA	ENSPSIP00000011861
gopAga1_00007986-RA	ENSPSIP00000019375
gopAga1_00016719-RA	ENSPSIP00000009745
gopAga1_00011448-RA	ENSPSIP00000002333
gopAga1_00006475-RA	ENSPSIP00000001104
gopAga1_00016292-RA	ENSPSIP00000000825
gopAga1_00017909-RA	ENSPSIP00000016207
gopAga1_00014875-RA	ENSPSIP00000007700
gopAga1_00000923-RA	ENSPSIP00000008763
gopAga1_00015229-RA	ENSPSIP00000009402
gopAga1_00015744-RA	ENSPSIP00000014861
gopAga1_00007607-RA	ENSPSIP00000009199
gopAga1_00013830-RA	ENSPSIP00000016275
gopAga1_00000632-RA	ENSPSIP00000004260
gopAga1_00007081-RA	ENSPSIP00000011133
gopAga1_00005440-RA	ENSPSIP00000014931
gopAga1_00012107-RA	ENSPSIP00000019081
gopAga1_00018986-RA	ENSPSIP00000005493
gopAga1_00008763-RA	ENSPSIP00000011759
gopAga1_00019120-RA	ENSPSIP00000007443
gopAga1_00000713-RA	ENSPSIP00000018367
gopAga1_00004857-RA	ENSPSIP00000013922
gopAga1_00004585-RB	ENSPSIP00000007832
gopAga1_00001538-RA	ENSPSIP00000013522
gopAga1_00001426-RA	ENSPSIP00000007649
gopAga1_00000535-RA	ENSPSIP00000006679
gopAga1_00003377-RA	ENSPSIP00000020098
gopAga1_00014147-RB	ENSPSIP00000020400
gopAga1_00001016-RA	ENSPSIP00000008489
gopAga1_00016864-RA	ENSPSIP00000007978
gopAga1_00001233-RA	ENSPSIP00000003337
gopAga1_00004725-RA	ENSPSIP00000009767
gopAga1_00006364-RA	ENSPSIP00000019950
gopAga1_00008306-RA	ENSPSIP00000003574
gopAga1_00019306-RA	ENSPSIP00000010486
gopAga1_00007416-RA	ENSPSIP00000019134
gopAga1_00013328-RA	ENSPSIP00000011630
gopAga1_00012277-RA	ENSPSIP00000018730
gopAga1_00009697-RA	ENSPSIP00000006910
gopAga1_00008619-RA	ENSPSIP00000008670
gopAga1_00012161-RA	ENSPSIP00000015344
gopAga1_00003994-RA	ENSPSIP00000005170
gopAga1_00015654-RC	ENSPSIP00000013673
gopAga1_00010144-RB	ENSPSIP00000008836
gopAga1_00013447-RA	ENSPSIP00000006256
gopAga1_00014327-RC	ENSPSIP00000009361
gopAga1_00007365-RA	ENSPSIP00000007121
gopAga1_00011867-RC	ENSPSIP00000018219
gopAga1_00002059-RA	ENSPSIP00000004384
gopAga1_00016798-RA	ENSPSIP00000016822
gopAga1_00018102-RA	ENSPSIP00000015355
gopAga1_00018715-RA	ENSPSIP00000009399
gopAga1_00008943-RA	ENSPSIP00000013163
gopAga1_00017075-RB	ENSPSIP00000018990
gopAga1_00004080-RA	ENSPSIP00000009933
gopAga1_00002223-RA	ENSPSIP00000018815
gopAga1_00000014-RA	ENSPSIP00000015054
gopAga1_00012474-RA	ENSPSIP00000008393
gopAga1_00003631-RC	ENSPSIP00000003674
gopAga1_00000280-RA	ENSPSIP00000007851
gopAga1_00014941-RA	ENSPSIP00000005236
gopAga1_00009289-RA	ENSPSIP00000013678
gopAga1_00007176-RA	ENSPSIP00000014879
gopAga1_00006773-RA	ENSPSIP00000013420
gopAga1_00000143-RA	ENSPSIP00000015083
gopAga1_00010251-RA	ENSPSIP00000006699
gopAga1_00001699-RA	ENSPSIP00000003484
gopAga1_00004816-RA	ENSPSIP00000008510
gopAga1_00015058-RA	ENSPSIP00000019941
gopAga1_00015032-RC	ENSPSIP00000016797
gopAga1_00008826-RA	ENSPSIP00000017519
gopAga1_00013639-RA	ENSPSIP00000013361
gopAga1_00015657-RA	ENSPSIP00000010260
gopAga1_00009746-RA	ENSPSIP00000000055
gopAga1_00001997-RB	ENSPSIP00000010689
gopAga1_00000586-RA	ENSPSIP00000016434
gopAga1_00008383-RA	ENSPSIP00000019526
gopAga1_00008086-RA	ENSPSIP00000007826
gopAga1_00008924-RB	ENSPSIP00000009054
gopAga1_00003301-RA	ENSPSIP00000014991
gopAga1_00004152-RA	ENSPSIP00000005650
gopAga1_00010072-RA	ENSPSIP00000011502
gopAga1_00003813-RA	ENSPSIP00000003027
gopAga1_00007658-RA	ENSPSIP00000003233
gopAga1_00005769-RB	ENSPSIP00000016310
gopAga1_00002778-RA	ENSPSIP00000015237
gopAga1_00014684-RB	ENSPSIP00000005016
gopAga1_00005035-RA	ENSPSIP00000003218
gopAga1_00016696-RA	ENSPSIP00000005777
gopAga1_00010359-RA	ENSPSIP00000018197
gopAga1_00018255-RC	ENSPSIP00000009064
gopAga1_00005808-RB	ENSPSIP00000011218
gopAga1_00001430-RD	ENSPSIP00000004946
gopAga1_00005071-RA	ENSPSIP00000005501
gopAga1_00000588-RA	ENSPSIP00000013855
gopAga1_00009258-RA	ENSPSIP00000016320
gopAga1_00000101-RB	ENSPSIP00000015824
gopAga1_00001920-RA	ENSPSIP00000012102
gopAga1_00002715-RA	ENSPSIP00000000784
gopAga1_00003889-RA	ENSPSIP00000020256
gopAga1_00005548-RA	ENSPSIP00000013430
gopAga1_00014679-RA	ENSPSIP00000013986
gopAga1_00008462-RB	ENSPSIP00000019304
gopAga1_00014970-RA	ENSPSIP00000011165
gopAga1_00018681-RA	ENSPSIP00000009261
gopAga1_00012338-RA	ENSPSIP00000007118
gopAga1_00009087-RA	ENSPSIP00000013804
gopAga1_00005953-RA	ENSPSIP00000008729
gopAga1_00018451-RA	ENSPSIP00000018123
gopAga1_00015756-RA	ENSPSIP00000018432
gopAga1_00002770-RA	ENSPSIP00000008952
gopAga1_00001298-RA	ENSPSIP00000003340
gopAga1_00012743-RA	ENSPSIP00000007103
gopAga1_00016452-RA	ENSPSIP00000008599
gopAga1_00004303-RA	ENSPSIP00000002808
gopAga1_00002195-RA	ENSPSIP00000007240
gopAga1_00015617-RA	ENSPSIP00000008299
gopAga1_00007718-RA	ENSPSIP00000004401
gopAga1_00008967-RA	ENSPSIP00000001830
gopAga1_00008476-RA	ENSPSIP00000004659
gopAga1_00003911-RA	ENSPSIP00000004860
gopAga1_00005800-RA	ENSPSIP00000011111
gopAga1_00008218-RA	ENSPSIP00000012706
gopAga1_00001393-RA	ENSPSIP00000014425
gopAga1_00003775-RA	ENSPSIP00000005018
gopAga1_00015247-RA	ENSPSIP00000004299
gopAga1_00004092-RA	ENSPSIP00000013295
gopAga1_00006074-RA	ENSPSIP00000001955
gopAga1_00013130-RA	ENSPSIP00000012671
gopAga1_00003846-RA	ENSPSIP00000020140
gopAga1_00017441-RA	ENSPSIP00000011587
gopAga1_00012291-RA	ENSPSIP00000020299
gopAga1_00014201-RA	ENSPSIP00000015082
gopAga1_00003826-RA	ENSPSIP00000002740
gopAga1_00013493-RA	ENSPSIP00000003167
gopAga1_00010590-RA	ENSPSIP00000010420
gopAga1_00013134-RA	ENSPSIP00000013028
gopAga1_00002628-RA	ENSPSIP00000007194
gopAga1_00012103-RA	ENSPSIP00000016138
gopAga1_00004466-RA	ENSPSIP00000010718
gopAga1_00003385-RA	ENSPSIP00000016509
gopAga1_00019610-RA	ENSPSIP00000008602
gopAga1_00007752-RA	ENSPSIP00000009074
gopAga1_00009373-RA	ENSPSIP00000007667
gopAga1_00006348-RA	ENSPSIP00000007261
gopAga1_00007464-RA	ENSPSIP00000005123
gopAga1_00004108-RA	ENSPSIP00000009708
gopAga1_00001255-RA	ENSPSIP00000019794
gopAga1_00005380-RD	ENSPSIP00000009127
gopAga1_00013410-RA	ENSPSIP00000010804
gopAga1_00019652-RA	ENSPSIP00000020609
gopAga1_00009679-RB	ENSPSIP00000003656
gopAga1_00004645-RA	ENSPSIP00000020058
gopAga1_00012947-RA	ENSPSIP00000020127
gopAga1_00017236-RA	ENSPSIP00000017286
gopAga1_00006012-RA	ENSPSIP00000017800
gopAga1_00004160-RA	ENSPSIP00000009069
gopAga1_00018323-RA	ENSPSIP00000002185
gopAga1_00011770-RA	ENSPSIP00000013536
gopAga1_00014366-RA	ENSPSIP00000018979
gopAga1_00003275-RA	ENSPSIP00000010527
gopAga1_00000974-RB	ENSPSIP00000009288
gopAga1_00004185-RA	ENSPSIP00000010949
gopAga1_00013643-RA	ENSPSIP00000019977
gopAga1_00003030-RD	ENSPSIP00000014937
gopAga1_00005637-RB	ENSPSIP00000010687
gopAga1_00011551-RA	ENSPSIP00000015576
gopAga1_00016004-RA	ENSPSIP00000013403
gopAga1_00003461-RA	ENSPSIP00000017378
gopAga1_00001502-RA	ENSPSIP00000019414
gopAga1_00013292-RA	ENSPSIP00000012644
gopAga1_00006725-RA	ENSPSIP00000016526
gopAga1_00016746-RA	ENSPSIP00000007778
gopAga1_00016475-RA	ENSPSIP00000007987
gopAga1_00011034-RA	ENSPSIP00000009764
gopAga1_00011854-RA	ENSPSIP00000009496
gopAga1_00012650-RA	ENSPSIP00000007397
gopAga1_00000870-RA	ENSPSIP00000011769
gopAga1_00011756-RA	ENSPSIP00000011381
gopAga1_00011677-RA	ENSPSIP00000017193
gopAga1_00013560-RA	ENSPSIP00000001967
gopAga1_00010746-RA	ENSPSIP00000005356
gopAga1_00002280-RA	ENSPSIP00000014410
gopAga1_00002932-RB	ENSPSIP00000020157
gopAga1_00006489-RA	ENSPSIP00000018204
gopAga1_00011993-RA	ENSPSIP00000012299
gopAga1_00019840-RA	ENSPSIP00000016643
gopAga1_00003605-RA	ENSPSIP00000009604
gopAga1_00009144-RA	ENSPSIP00000007294
gopAga1_00008605-RB	ENSPSIP00000017265
gopAga1_00010255-RA	ENSPSIP00000018737
gopAga1_00009878-RA	ENSPSIP00000018738
gopAga1_00008430-RA	ENSPSIP00000012670
gopAga1_00015169-RA	ENSPSIP00000005548
gopAga1_00006479-RA	ENSPSIP00000016979
gopAga1_00005029-RA	ENSPSIP00000000373
gopAga1_00019178-RA	ENSPSIP00000000137
gopAga1_00012501-RA	ENSPSIP00000005233
gopAga1_00009330-RA	ENSPSIP00000009572
gopAga1_00014948-RA	ENSPSIP00000008549
gopAga1_00018312-RA	ENSPSIP00000016465
gopAga1_00000663-RA	ENSPSIP00000019878
gopAga1_00019381-RB	ENSPSIP00000014678
gopAga1_00018310-RA	ENSPSIP00000004955
gopAga1_00002430-RA	ENSPSIP00000008968
gopAga1_00017293-RA	ENSPSIP00000012744
gopAga1_00019960-RA	ENSPSIP00000016225
gopAga1_00010014-RA	ENSPSIP00000017143
gopAga1_00005182-RA	ENSPSIP00000014315
gopAga1_00004769-RA	ENSPSIP00000000097
gopAga1_00016081-RA	ENSPSIP00000011768
gopAga1_00001033-RA	ENSPSIP00000013050
gopAga1_00014050-RA	ENSPSIP00000007465
gopAga1_00007008-RA	ENSPSIP00000012277
gopAga1_00006259-RB	ENSPSIP00000015229
gopAga1_00008413-RA	ENSPSIP00000009548
gopAga1_00018684-RA	ENSPSIP00000015345
gopAga1_00005909-RA	ENSPSIP00000018833
gopAga1_00002659-RA	ENSPSIP00000011895
gopAga1_00009357-RA	ENSPSIP00000013351
gopAga1_00012915-RA	ENSPSIP00000005917
gopAga1_00009767-RA	ENSPSIP00000002921
gopAga1_00008065-RA	ENSPSIP00000017968
gopAga1_00011354-RA	ENSPSIP00000011504
gopAga1_00008594-RC	ENSPSIP00000006663
gopAga1_00010050-RA	ENSPSIP00000015412
gopAga1_00012819-RC	ENSPSIP00000004339
gopAga1_00005519-RA	ENSPSIP00000014665
gopAga1_00005480-RB	ENSPSIP00000014737
gopAga1_00003184-RF	ENSPSIP00000003650
gopAga1_00009250-RB	ENSPSIP00000011097
gopAga1_00014517-RA	ENSPSIP00000015608
gopAga1_00014711-RA	ENSPSIP00000019568
gopAga1_00005760-RA	ENSPSIP00000002483
gopAga1_00000957-RA	ENSPSIP00000013453
gopAga1_00013835-RB	ENSPSIP00000005748
gopAga1_00016394-RA	ENSPSIP00000004765
gopAga1_00012359-RA	ENSPSIP00000012278
gopAga1_00002191-RA	ENSPSIP00000006264
gopAga1_00013497-RA	ENSPSIP00000018033
gopAga1_00007157-RA	ENSPSIP00000011179
gopAga1_00019601-RA	ENSPSIP00000019468
gopAga1_00008963-RA	ENSPSIP00000010059
gopAga1_00002670-RB	ENSPSIP00000012945
gopAga1_00001174-RA	ENSPSIP00000003348
gopAga1_00012478-RA	ENSPSIP00000007280
[truncated: 10,505 more rows]
