# Supplementary material for: The Agassiz’s desert tortoise genome provides a resource for the conservation of a threatened species
Source: PLoS One. 2017 May 31;12(5):e0177708. doi: 10.1371/journal.pone.0177708 (PMC5451010; doi:10.1371/journal.pone.0177708)
Supplement: S4 Dataset — (XLS) [file pone.0177708.s018.xls]

## Sheet: gopaga-anocar.RBH.out
gopAga1_00004004-RA	ENSACAP00000013845
gopAga1_00009937-RA	ENSACAP00000000905
gopAga1_00010932-RA	ENSACAP00000003279
gopAga1_00000875-RA	ENSACAP00000000296
gopAga1_00010837-RA	ENSACAP00000011919
gopAga1_00007012-RA	ENSACAP00000012682
gopAga1_00017831-RA	ENSACAP00000016147
gopAga1_00005588-RA	ENSACAP00000011117
gopAga1_00003647-RA	ENSACAP00000014822
gopAga1_00016418-RA	ENSACAP00000003768
gopAga1_00011553-RA	ENSACAP00000015059
gopAga1_00000088-RA	ENSACAP00000012407
gopAga1_00010823-RA	ENSACAP00000005615
gopAga1_00016410-RC	ENSACAP00000002847
gopAga1_00000702-RA	ENSACAP00000008128
gopAga1_00019194-RA	ENSACAP00000015885
gopAga1_00016142-RD	ENSACAP00000009052
gopAga1_00005287-RA	ENSACAP00000006762
gopAga1_00014437-RA	ENSACAP00000005702
gopAga1_00010956-RA	ENSACAP00000004457
gopAga1_00013680-RA	ENSACAP00000007293
gopAga1_00013286-RB	ENSACAP00000016818
gopAga1_00003171-RA	ENSACAP00000000166
gopAga1_00013820-RA	ENSACAP00000016365
gopAga1_00015845-RA	ENSACAP00000001168
gopAga1_00005843-RA	ENSACAP00000011327
gopAga1_00007156-RA	ENSACAP00000017799
gopAga1_00010070-RA	ENSACAP00000013047
gopAga1_00008266-RA	ENSACAP00000012886
gopAga1_00004154-RA	ENSACAP00000004813
gopAga1_00000109-RA	ENSACAP00000019128
gopAga1_00010077-RA	ENSACAP00000005502
gopAga1_00008115-RA	ENSACAP00000002339
gopAga1_00018183-RB	ENSACAP00000005216
gopAga1_00008369-RA	ENSACAP00000016195
gopAga1_00012402-RA	ENSACAP00000006247
gopAga1_00015363-RA	ENSACAP00000020819
gopAga1_00012570-RA	ENSACAP00000009374
gopAga1_00008182-RA	ENSACAP00000016010
gopAga1_00003074-RA	ENSACAP00000021904
gopAga1_00000842-RA	ENSACAP00000002155
gopAga1_00005265-RA	ENSACAP00000002593
gopAga1_00014467-RA	ENSACAP00000006110
gopAga1_00005897-RA	ENSACAP00000006192
gopAga1_00007827-RA	ENSACAP00000005649
gopAga1_00003133-RA	ENSACAP00000008097
gopAga1_00014535-RA	ENSACAP00000012568
gopAga1_00009369-RA	ENSACAP00000007829
gopAga1_00004455-RA	ENSACAP00000008343
gopAga1_00019774-RA	ENSACAP00000012174
gopAga1_00003935-RA	ENSACAP00000009263
gopAga1_00016126-RA	ENSACAP00000004675
gopAga1_00002780-RA	ENSACAP00000001910
gopAga1_00016343-RA	ENSACAP00000014175
gopAga1_00019437-RA	ENSACAP00000005920
gopAga1_00004967-RA	ENSACAP00000022589
gopAga1_00002625-RA	ENSACAP00000004004
gopAga1_00007900-RA	ENSACAP00000011578
gopAga1_00004581-RE	ENSACAP00000023361
gopAga1_00006629-RA	ENSACAP00000015677
gopAga1_00013248-RA	ENSACAP00000006480
gopAga1_00000144-RA	ENSACAP00000001523
gopAga1_00002998-RA	ENSACAP00000011890
gopAga1_00016806-RA	ENSACAP00000018397
gopAga1_00003387-RA	ENSACAP00000010903
gopAga1_00003621-RA	ENSACAP00000002349
gopAga1_00011889-RA	ENSACAP00000012395
gopAga1_00009532-RA	ENSACAP00000002029
gopAga1_00003342-RA	ENSACAP00000021011
gopAga1_00007271-RA	ENSACAP00000005060
gopAga1_00004043-RA	ENSACAP00000004827
gopAga1_00005249-RA	ENSACAP00000003710
gopAga1_00000103-RB	ENSACAP00000014222
gopAga1_00008607-RA	ENSACAP00000007694
gopAga1_00005490-RA	ENSACAP00000015878
gopAga1_00006713-RA	ENSACAP00000003480
gopAga1_00018424-RA	ENSACAP00000015553
gopAga1_00019521-RA	ENSACAP00000007436
gopAga1_00004331-RA	ENSACAP00000000287
gopAga1_00017150-RA	ENSACAP00000010968
gopAga1_00015932-RA	ENSACAP00000002564
gopAga1_00002690-RA	ENSACAP00000012200
gopAga1_00010265-RA	ENSACAP00000014934
gopAga1_00017033-RA	ENSACAP00000013913
gopAga1_00015754-RB	ENSACAP00000002937
gopAga1_00012196-RB	ENSACAP00000016820
gopAga1_00014276-RA	ENSACAP00000000556
gopAga1_00003670-RA	ENSACAP00000005542
gopAga1_00017799-RA	ENSACAP00000019157
gopAga1_00001561-RA	ENSACAP00000007838
gopAga1_00014422-RA	ENSACAP00000010288
gopAga1_00016724-RA	ENSACAP00000014891
gopAga1_00002748-RA	ENSACAP00000000759
gopAga1_00008075-RA	ENSACAP00000013931
gopAga1_00011765-RA	ENSACAP00000002607
gopAga1_00002814-RA	ENSACAP00000013517
gopAga1_00008273-RA	ENSACAP00000017716
gopAga1_00011500-RA	ENSACAP00000008669
gopAga1_00006006-RB	ENSACAP00000006836
gopAga1_00014718-RA	ENSACAP00000018416
gopAga1_00008212-RA	ENSACAP00000016826
gopAga1_00000779-RA	ENSACAP00000008383
gopAga1_00008357-RA	ENSACAP00000013734
gopAga1_00001224-RB	ENSACAP00000016892
gopAga1_00008990-RA	ENSACAP00000008054
gopAga1_00016500-RB	ENSACAP00000017300
gopAga1_00000832-RA	ENSACAP00000002639
gopAga1_00013945-RA	ENSACAP00000009775
gopAga1_00005980-RA	ENSACAP00000000852
gopAga1_00008787-RA	ENSACAP00000011828
gopAga1_00009441-RA	ENSACAP00000000051
gopAga1_00014157-RB	ENSACAP00000008386
gopAga1_00002010-RA	ENSACAP00000014245
gopAga1_00009585-RA	ENSACAP00000002903
gopAga1_00009386-RA	ENSACAP00000022162
gopAga1_00009194-RA	ENSACAP00000017549
gopAga1_00018598-RA	ENSACAP00000005632
gopAga1_00017371-RA	ENSACAP00000007096
gopAga1_00019166-RC	ENSACAP00000008165
gopAga1_00015680-RA	ENSACAP00000001279
gopAga1_00009412-RA	ENSACAP00000022436
gopAga1_00011555-RA	ENSACAP00000015113
gopAga1_00001076-RA	ENSACAP00000015816
gopAga1_00016680-RA	ENSACAP00000005383
gopAga1_00007055-RA	ENSACAP00000014514
gopAga1_00003109-RD	ENSACAP00000015474
gopAga1_00007572-RA	ENSACAP00000022502
gopAga1_00008082-RA	ENSACAP00000008931
gopAga1_00001780-RA	ENSACAP00000017606
gopAga1_00001800-RA	ENSACAP00000017686
gopAga1_00011219-RA	ENSACAP00000015755
gopAga1_00008695-RB	ENSACAP00000001803
gopAga1_00004815-RA	ENSACAP00000011307
gopAga1_00016833-RA	ENSACAP00000008889
gopAga1_00008242-RA	ENSACAP00000019387
gopAga1_00002436-RA	ENSACAP00000011945
gopAga1_00002255-RA	ENSACAP00000003663
gopAga1_00015178-RA	ENSACAP00000017413
gopAga1_00014056-RA	ENSACAP00000015701
gopAga1_00004262-RA	ENSACAP00000011247
gopAga1_00017905-RA	ENSACAP00000010559
gopAga1_00011152-RA	ENSACAP00000013921
gopAga1_00002573-RA	ENSACAP00000012342
gopAga1_00001954-RB	ENSACAP00000004752
gopAga1_00010594-RA	ENSACAP00000006986
gopAga1_00014117-RA	ENSACAP00000011582
gopAga1_00015550-RA	ENSACAP00000004682
gopAga1_00016487-RA	ENSACAP00000017453
gopAga1_00010521-RA	ENSACAP00000015756
gopAga1_00011184-RA	ENSACAP00000011539
gopAga1_00018729-RA	ENSACAP00000004190
gopAga1_00001732-RA	ENSACAP00000012800
gopAga1_00002384-RA	ENSACAP00000001681
gopAga1_00011342-RA	ENSACAP00000003795
gopAga1_00012621-RA	ENSACAP00000004178
gopAga1_00012793-RA	ENSACAP00000006538
gopAga1_00001794-RB	ENSACAP00000016702
gopAga1_00013204-RA	ENSACAP00000020192
gopAga1_00012180-RB	ENSACAP00000001908
gopAga1_00001850-RA	ENSACAP00000009602
gopAga1_00000010-RA	ENSACAP00000005404
gopAga1_00011120-RA	ENSACAP00000007945
gopAga1_00009520-RA	ENSACAP00000015160
gopAga1_00013444-RA	ENSACAP00000003234
gopAga1_00012135-RA	ENSACAP00000010790
gopAga1_00011981-RA	ENSACAP00000007382
gopAga1_00019076-RA	ENSACAP00000013672
gopAga1_00015785-RA	ENSACAP00000014390
gopAga1_00015211-RA	ENSACAP00000015513
gopAga1_00005517-RA	ENSACAP00000002897
gopAga1_00003179-RA	ENSACAP00000009293
gopAga1_00000110-RA	ENSACAP00000015319
gopAga1_00011165-RB	ENSACAP00000005195
gopAga1_00003759-RA	ENSACAP00000015861
gopAga1_00011298-RA	ENSACAP00000022435
gopAga1_00014205-RA	ENSACAP00000007758
gopAga1_00013836-RA	ENSACAP00000000016
gopAga1_00018973-RA	ENSACAP00000007835
gopAga1_00018148-RA	ENSACAP00000006978
gopAga1_00004725-RA	ENSACAP00000016382
gopAga1_00002469-RA	ENSACAP00000016838
gopAga1_00003701-RA	ENSACAP00000005181
gopAga1_00015802-RA	ENSACAP00000002064
gopAga1_00002746-RA	ENSACAP00000001074
gopAga1_00015887-RC	ENSACAP00000020153
gopAga1_00017294-RB	ENSACAP00000015103
gopAga1_00007028-RA	ENSACAP00000004811
gopAga1_00006378-RA	ENSACAP00000002185
gopAga1_00006855-RA	ENSACAP00000013644
gopAga1_00008438-RA	ENSACAP00000016785
gopAga1_00007756-RA	ENSACAP00000014979
gopAga1_00012192-RA	ENSACAP00000015589
gopAga1_00003743-RA	ENSACAP00000015997
gopAga1_00013804-RA	ENSACAP00000001597
gopAga1_00017117-RA	ENSACAP00000009371
gopAga1_00014812-RA	ENSACAP00000007050
gopAga1_00018201-RA	ENSACAP00000007031
gopAga1_00006328-RA	ENSACAP00000010447
gopAga1_00006925-RA	ENSACAP00000016086
gopAga1_00002097-RA	ENSACAP00000006264
gopAga1_00017533-RA	ENSACAP00000002713
gopAga1_00012235-RA	ENSACAP00000011842
gopAga1_00020111-RA	ENSACAP00000012339
gopAga1_00014899-RA	ENSACAP00000004867
gopAga1_00005724-RA	ENSACAP00000005652
gopAga1_00004097-RA	ENSACAP00000000189
gopAga1_00015760-RA	ENSACAP00000023250
gopAga1_00006178-RA	ENSACAP00000009618
gopAga1_00000834-RA	ENSACAP00000020770
gopAga1_00003078-RA	ENSACAP00000015462
gopAga1_00003131-RD	ENSACAP00000008085
gopAga1_00008951-RA	ENSACAP00000001694
gopAga1_00014806-RA	ENSACAP00000013326
gopAga1_00010607-RB	ENSACAP00000000988
gopAga1_00005072-RA	ENSACAP00000006916
gopAga1_00018807-RA	ENSACAP00000000983
gopAga1_00001879-RA	ENSACAP00000009453
gopAga1_00005915-RA	ENSACAP00000003611
gopAga1_00010178-RB	ENSACAP00000001553
gopAga1_00018345-RA	ENSACAP00000008548
gopAga1_00016766-RA	ENSACAP00000006239
gopAga1_00005552-RA	ENSACAP00000003541
gopAga1_00000353-RA	ENSACAP00000022006
gopAga1_00015924-RA	ENSACAP00000001015
gopAga1_00009762-RA	ENSACAP00000002385
gopAga1_00018408-RA	ENSACAP00000010482
gopAga1_00015109-RA	ENSACAP00000005147
gopAga1_00010081-RA	ENSACAP00000005610
gopAga1_00010576-RC	ENSACAP00000006133
gopAga1_00011136-RA	ENSACAP00000022291
gopAga1_00017753-RA	ENSACAP00000007060
gopAga1_00004686-RA	ENSACAP00000004649
gopAga1_00000741-RA	ENSACAP00000005815
gopAga1_00018738-RA	ENSACAP00000006177
gopAga1_00007253-RA	ENSACAP00000010660
gopAga1_00015364-RA	ENSACAP00000021105
gopAga1_00016284-RB	ENSACAP00000012717
gopAga1_00017942-RA	ENSACAP00000006201
gopAga1_00011581-RA	ENSACAP00000000712
gopAga1_00015601-RA	ENSACAP00000021880
gopAga1_00003228-RA	ENSACAP00000008759
gopAga1_00007389-RA	ENSACAP00000016177
gopAga1_00003901-RA	ENSACAP00000010101
gopAga1_00012328-RA	ENSACAP00000005355
gopAga1_00009713-RA	ENSACAP00000014778
gopAga1_00003159-RF	ENSACAP00000008090
gopAga1_00019461-RA	ENSACAP00000019828
gopAga1_00003832-RA	ENSACAP00000011648
gopAga1_00000656-RA	ENSACAP00000008011
gopAga1_00000577-RA	ENSACAP00000008683
gopAga1_00020120-RA	ENSACAP00000023115
gopAga1_00002486-RA	ENSACAP00000011643
gopAga1_00004640-RA	ENSACAP00000016786
gopAga1_00016615-RA	ENSACAP00000003359
gopAga1_00008161-RA	ENSACAP00000005840
gopAga1_00014925-RD	ENSACAP00000007615
gopAga1_00004252-RA	ENSACAP00000014202
gopAga1_00014059-RA	ENSACAP00000016554
gopAga1_00010962-RA	ENSACAP00000010036
gopAga1_00005208-RA	ENSACAP00000006654
gopAga1_00016726-RA	ENSACAP00000006127
gopAga1_00009269-RA	ENSACAP00000013059
gopAga1_00013396-RA	ENSACAP00000009506
gopAga1_00005525-RA	ENSACAP00000012302
gopAga1_00019126-RA	ENSACAP00000012279
gopAga1_00003511-RB	ENSACAP00000012621
gopAga1_00011222-RA	ENSACAP00000004927
gopAga1_00003218-RA	ENSACAP00000012792
gopAga1_00001629-RA	ENSACAP00000022260
gopAga1_00001458-RA	ENSACAP00000015811
gopAga1_00004386-RA	ENSACAP00000015293
gopAga1_00001239-RA	ENSACAP00000008384
gopAga1_00000465-RA	ENSACAP00000013745
gopAga1_00004199-RA	ENSACAP00000000993
gopAga1_00019714-RA	ENSACAP00000020224
gopAga1_00017599-RA	ENSACAP00000022439
gopAga1_00010137-RA	ENSACAP00000008388
gopAga1_00001705-RA	ENSACAP00000010345
gopAga1_00013352-RA	ENSACAP00000003240
gopAga1_00011448-RA	ENSACAP00000002568
gopAga1_00008310-RA	ENSACAP00000019407
gopAga1_00000319-RA	ENSACAP00000013063
gopAga1_00008931-RA	ENSACAP00000014034
gopAga1_00009553-RB	ENSACAP00000012670
gopAga1_00015462-RA	ENSACAP00000020196
gopAga1_00004197-RA	ENSACAP00000021582
gopAga1_00006217-RA	ENSACAP00000019406
gopAga1_00020049-RA	ENSACAP00000011474
gopAga1_00014118-RA	ENSACAP00000021303
gopAga1_00019775-RB	ENSACAP00000012149
gopAga1_00007249-RA	ENSACAP00000013157
gopAga1_00008999-RA	ENSACAP00000013653
gopAga1_00013134-RA	ENSACAP00000004268
gopAga1_00003385-RA	ENSACAP00000015552
gopAga1_00016897-RA	ENSACAP00000021569
gopAga1_00011847-RA	ENSACAP00000014295
gopAga1_00018284-RA	ENSACAP00000011567
gopAga1_00010693-RA	ENSACAP00000005952
gopAga1_00003252-RA	ENSACAP00000002290
gopAga1_00009698-RA	ENSACAP00000008756
gopAga1_00006016-RA	ENSACAP00000005085
gopAga1_00000589-RA	ENSACAP00000006389
gopAga1_00010721-RA	ENSACAP00000008223
gopAga1_00007622-RA	ENSACAP00000019951
gopAga1_00007667-RB	ENSACAP00000006541
gopAga1_00013949-RA	ENSACAP00000015846
gopAga1_00008452-RA	ENSACAP00000012767
gopAga1_00002259-RA	ENSACAP00000011305
gopAga1_00017425-RA	ENSACAP00000018897
gopAga1_00015559-RA	ENSACAP00000003159
gopAga1_00005164-RA	ENSACAP00000007037
gopAga1_00012094-RA	ENSACAP00000014881
gopAga1_00014802-RA	ENSACAP00000003594
gopAga1_00001101-RA	ENSACAP00000001254
gopAga1_00013911-RA	ENSACAP00000015852
gopAga1_00015416-RA	ENSACAP00000023291
gopAga1_00002112-RA	ENSACAP00000012027
gopAga1_00004462-RA	ENSACAP00000005818
gopAga1_00000814-RA	ENSACAP00000007159
gopAga1_00011028-RA	ENSACAP00000012877
gopAga1_00006534-RA	ENSACAP00000009842
gopAga1_00014769-RA	ENSACAP00000013277
gopAga1_00011965-RA	ENSACAP00000012536
gopAga1_00004641-RA	ENSACAP00000016778
gopAga1_00000239-RA	ENSACAP00000005541
gopAga1_00011792-RA	ENSACAP00000010142
gopAga1_00010666-RB	ENSACAP00000004634
gopAga1_00001532-RA	ENSACAP00000020322
gopAga1_00013897-RA	ENSACAP00000005329
gopAga1_00012800-RA	ENSACAP00000002963
gopAga1_00012683-RA	ENSACAP00000003442
gopAga1_00004713-RA	ENSACAP00000004376
gopAga1_00014673-RA	ENSACAP00000008668
gopAga1_00012119-RA	ENSACAP00000003974
gopAga1_00014781-RA	ENSACAP00000010947
gopAga1_00008272-RA	ENSACAP00000017718
gopAga1_00009810-RC	ENSACAP00000017664
gopAga1_00020118-RA	ENSACAP00000023450
gopAga1_00006315-RA	ENSACAP00000019824
gopAga1_00015908-RA	ENSACAP00000019422
gopAga1_00013400-RA	ENSACAP00000015386
gopAga1_00006643-RB	ENSACAP00000009359
gopAga1_00007970-RA	ENSACAP00000002453
gopAga1_00009365-RA	ENSACAP00000014878
gopAga1_00012654-RA	ENSACAP00000000871
gopAga1_00003200-RA	ENSACAP00000018106
gopAga1_00014328-RA	ENSACAP00000008492
gopAga1_00005515-RA	ENSACAP00000009045
gopAga1_00000327-RA	ENSACAP00000002539
gopAga1_00008873-RA	ENSACAP00000002485
gopAga1_00018404-RA	ENSACAP00000016142
gopAga1_00009999-RA	ENSACAP00000005646
gopAga1_00009800-RA	ENSACAP00000002636
gopAga1_00008713-RA	ENSACAP00000023475
gopAga1_00018789-RB	ENSACAP00000020126
gopAga1_00012825-RA	ENSACAP00000006996
gopAga1_00006663-RA	ENSACAP00000010789
gopAga1_00003625-RA	ENSACAP00000018097
gopAga1_00011346-RA	ENSACAP00000000452
gopAga1_00012462-RC	ENSACAP00000016752
gopAga1_00002966-RA	ENSACAP00000012578
gopAga1_00005885-RA	ENSACAP00000004109
gopAga1_00014485-RA	ENSACAP00000008685
gopAga1_00013623-RA	ENSACAP00000012150
gopAga1_00003170-RA	ENSACAP00000023014
gopAga1_00018191-RB	ENSACAP00000009365
gopAga1_00018443-RA	ENSACAP00000005229
gopAga1_00014852-RA	ENSACAP00000015126
gopAga1_00013146-RA	ENSACAP00000012228
gopAga1_00008565-RA	ENSACAP00000003031
gopAga1_00006941-RA	ENSACAP00000000625
gopAga1_00019186-RA	ENSACAP00000015019
gopAga1_00001022-RA	ENSACAP00000010560
gopAga1_00018114-RA	ENSACAP00000016519
gopAga1_00017327-RA	ENSACAP00000002452
gopAga1_00003830-RB	ENSACAP00000011424
gopAga1_00006859-RA	ENSACAP00000004163
gopAga1_00004212-RA	ENSACAP00000013221
gopAga1_00010503-RA	ENSACAP00000007486
gopAga1_00008203-RA	ENSACAP00000008883
gopAga1_00007763-RA	ENSACAP00000012005
gopAga1_00005837-RA	ENSACAP00000011090
gopAga1_00007496-RA	ENSACAP00000015983
gopAga1_00008755-RA	ENSACAP00000001108
gopAga1_00004312-RA	ENSACAP00000006272
gopAga1_00008166-RC	ENSACAP00000006231
gopAga1_00005413-RB	ENSACAP00000015698
gopAga1_00009657-RA	ENSACAP00000001875
gopAga1_00000868-RA	ENSACAP00000015097
gopAga1_00007963-RA	ENSACAP00000012118
gopAga1_00005116-RA	ENSACAP00000000029
gopAga1_00004051-RA	ENSACAP00000013852
gopAga1_00010096-RB	ENSACAP00000006756
gopAga1_00005101-RA	ENSACAP00000015036
gopAga1_00016320-RA	ENSACAP00000001927
gopAga1_00018527-RA	ENSACAP00000005486
gopAga1_00006851-RA	ENSACAP00000007674
gopAga1_00013362-RA	ENSACAP00000005011
gopAga1_00013234-RA	ENSACAP00000011105
gopAga1_00005045-RA	ENSACAP00000011981
gopAga1_00012158-RA	ENSACAP00000008741
gopAga1_00012415-RA	ENSACAP00000000977
gopAga1_00013281-RA	ENSACAP00000009083
gopAga1_00011611-RA	ENSACAP00000015398
gopAga1_00010024-RA	ENSACAP00000018436
gopAga1_00004221-RA	ENSACAP00000007780
gopAga1_00015883-RC	ENSACAP00000003107
gopAga1_00006406-RA	ENSACAP00000008285
gopAga1_00010915-RA	ENSACAP00000012251
gopAga1_00018500-RA	ENSACAP00000017466
gopAga1_00004738-RA	ENSACAP00000020027
gopAga1_00011595-RA	ENSACAP00000010728
gopAga1_00004861-RA	ENSACAP00000001169
gopAga1_00007687-RA	ENSACAP00000001602
gopAga1_00013398-RA	ENSACAP00000009560
gopAga1_00006306-RA	ENSACAP00000009720
gopAga1_00010216-RA	ENSACAP00000010301
gopAga1_00013138-RA	ENSACAP00000017189
gopAga1_00013287-RC	ENSACAP00000008148
gopAga1_00006633-RA	ENSACAP00000017281
gopAga1_00006199-RA	ENSACAP00000013977
gopAga1_00000185-RA	ENSACAP00000000020
gopAga1_00012212-RA	ENSACAP00000002910
gopAga1_00001170-RA	ENSACAP00000010133
gopAga1_00001286-RA	ENSACAP00000003008
gopAga1_00008689-RA	ENSACAP00000012365
gopAga1_00000633-RA	ENSACAP00000008545
gopAga1_00019798-RA	ENSACAP00000003252
gopAga1_00009209-RA	ENSACAP00000005472
gopAga1_00010697-RA	ENSACAP00000004234
gopAga1_00018564-RA	ENSACAP00000013380
gopAga1_00015840-RA	ENSACAP00000016025
gopAga1_00011809-RA	ENSACAP00000002423
gopAga1_00012349-RA	ENSACAP00000003317
gopAga1_00008332-RA	ENSACAP00000004923
gopAga1_00002985-RA	ENSACAP00000016963
gopAga1_00001479-RA	ENSACAP00000012721
gopAga1_00005941-RA	ENSACAP00000001980
gopAga1_00003226-RA	ENSACAP00000008934
gopAga1_00000089-RA	ENSACAP00000012405
gopAga1_00019326-RA	ENSACAP00000016751
gopAga1_00006114-RA	ENSACAP00000005790
gopAga1_00012975-RC	ENSACAP00000010209
gopAga1_00004425-RA	ENSACAP00000014908
gopAga1_00016879-RA	ENSACAP00000000714
gopAga1_00002891-RA	ENSACAP00000006673
gopAga1_00005903-RA	ENSACAP00000006588
gopAga1_00006248-RA	ENSACAP00000000890
gopAga1_00011155-RB	ENSACAP00000020049
gopAga1_00000617-RA	ENSACAP00000000933
gopAga1_00000398-RA	ENSACAP00000004199
gopAga1_00012054-RA	ENSACAP00000012827
gopAga1_00014748-RA	ENSACAP00000005635
gopAga1_00018152-RA	ENSACAP00000014176
gopAga1_00004688-RA	ENSACAP00000004449
gopAga1_00005232-RA	ENSACAP00000016797
gopAga1_00017045-RA	ENSACAP00000004316
gopAga1_00001470-RB	ENSACAP00000001218
gopAga1_00015642-RA	ENSACAP00000009962
gopAga1_00004423-RA	ENSACAP00000014838
gopAga1_00013800-RA	ENSACAP00000001684
gopAga1_00005248-RA	ENSACAP00000003796
gopAga1_00002809-RA	ENSACAP00000019166
gopAga1_00011264-RA	ENSACAP00000014563
gopAga1_00013771-RA	ENSACAP00000010474
gopAga1_00010649-RA	ENSACAP00000001665
gopAga1_00006227-RA	ENSACAP00000010596
gopAga1_00015694-RA	ENSACAP00000005083
gopAga1_00002553-RA	ENSACAP00000016114
gopAga1_00009547-RA	ENSACAP00000013176
gopAga1_00017757-RA	ENSACAP00000012703
gopAga1_00012951-RA	ENSACAP00000005639
gopAga1_00004812-RA	ENSACAP00000017866
gopAga1_00019201-RA	ENSACAP00000007310
gopAga1_00017999-RB	ENSACAP00000007341
gopAga1_00015052-RA	ENSACAP00000008244
gopAga1_00007979-RA	ENSACAP00000022101
gopAga1_00001706-RA	ENSACAP00000020321
gopAga1_00013456-RA	ENSACAP00000002124
gopAga1_00008792-RA	ENSACAP00000009540
gopAga1_00010800-RA	ENSACAP00000002691
gopAga1_00010963-RB	ENSACAP00000006559
gopAga1_00011294-RA	ENSACAP00000001229
gopAga1_00000188-RA	ENSACAP00000005435
gopAga1_00012425-RA	ENSACAP00000011274
gopAga1_00012585-RB	ENSACAP00000010757
gopAga1_00002451-RA	ENSACAP00000011251
gopAga1_00011564-RA	ENSACAP00000006641
gopAga1_00012894-RA	ENSACAP00000012737
gopAga1_00007289-RA	ENSACAP00000013012
gopAga1_00010775-RA	ENSACAP00000021186
gopAga1_00014413-RA	ENSACAP00000013760
gopAga1_00004289-RA	ENSACAP00000008435
gopAga1_00012913-RA	ENSACAP00000000212
gopAga1_00008935-RA	ENSACAP00000004748
gopAga1_00008235-RA	ENSACAP00000015317
gopAga1_00017143-RA	ENSACAP00000023078
gopAga1_00012755-RA	ENSACAP00000021670
gopAga1_00010304-RA	ENSACAP00000002079
gopAga1_00006587-RA	ENSACAP00000002794
gopAga1_00001417-RA	ENSACAP00000003462
gopAga1_00016590-RA	ENSACAP00000009539
gopAga1_00014125-RA	ENSACAP00000022641
gopAga1_00008705-RA	ENSACAP00000023156
gopAga1_00000835-RA	ENSACAP00000002554
gopAga1_00001805-RA	ENSACAP00000017677
gopAga1_00012007-RB	ENSACAP00000013262
gopAga1_00010929-RA	ENSACAP00000009302
gopAga1_00011969-RB	ENSACAP00000012322
gopAga1_00012681-RA	ENSACAP00000006234
gopAga1_00003338-RA	ENSACAP00000011058
gopAga1_00010653-RA	ENSACAP00000004355
gopAga1_00004995-RA	ENSACAP00000016046
gopAga1_00009068-RA	ENSACAP00000005334
gopAga1_00002060-RA	ENSACAP00000022579
gopAga1_00004106-RA	ENSACAP00000011602
gopAga1_00004381-RA	ENSACAP00000010022
gopAga1_00005865-RA	ENSACAP00000003599
gopAga1_00016892-RA	ENSACAP00000004076
gopAga1_00002172-RA	ENSACAP00000012845
gopAga1_00019948-RA	ENSACAP00000008209
gopAga1_00012722-RA	ENSACAP00000013542
gopAga1_00016367-RA	ENSACAP00000017805
gopAga1_00000008-RA	ENSACAP00000005554
gopAga1_00011238-RA	ENSACAP00000017248
gopAga1_00008818-RA	ENSACAP00000009004
gopAga1_00007715-RB	ENSACAP00000009466
gopAga1_00012026-RA	ENSACAP00000009987
gopAga1_00005064-RA	ENSACAP00000009654
gopAga1_00011877-RA	ENSACAP00000020388
gopAga1_00015818-RA	ENSACAP00000001379
gopAga1_00018225-RA	ENSACAP00000012861
gopAga1_00011447-RA	ENSACAP00000019626
gopAga1_00014190-RA	ENSACAP00000016992
gopAga1_00017521-RA	ENSACAP00000005626
gopAga1_00008485-RA	ENSACAP00000014807
gopAga1_00008599-RA	ENSACAP00000021261
gopAga1_00001014-RB	ENSACAP00000017026
gopAga1_00018385-RA	ENSACAP00000002237
gopAga1_00012588-RA	ENSACAP00000003918
gopAga1_00007226-RA	ENSACAP00000010416
gopAga1_00000018-RA	ENSACAP00000005092
gopAga1_00011061-RA	ENSACAP00000002044
gopAga1_00017818-RA	ENSACAP00000011909
gopAga1_00007115-RA	ENSACAP00000000518
gopAga1_00014048-RA	ENSACAP00000009699
gopAga1_00007178-RA	ENSACAP00000011154
gopAga1_00008204-RA	ENSACAP00000017393
gopAga1_00014739-RD	ENSACAP00000003411
gopAga1_00013726-RA	ENSACAP00000004942
gopAga1_00010383-RA	ENSACAP00000001387
gopAga1_00015626-RA	ENSACAP00000014703
gopAga1_00008972-RA	ENSACAP00000019498
gopAga1_00013766-RA	ENSACAP00000010597
gopAga1_00007647-RA	ENSACAP00000014715
gopAga1_00017232-RA	ENSACAP00000009477
gopAga1_00002227-RA	ENSACAP00000007875
gopAga1_00010608-RA	ENSACAP00000000609
gopAga1_00008049-RA	ENSACAP00000004595
gopAga1_00003958-RA	ENSACAP00000005091
gopAga1_00019027-RA	ENSACAP00000019640
gopAga1_00011743-RA	ENSACAP00000014070
gopAga1_00005666-RA	ENSACAP00000001222
gopAga1_00004663-RA	ENSACAP00000010981
gopAga1_00005475-RA	ENSACAP00000017502
gopAga1_00007038-RA	ENSACAP00000009384
gopAga1_00001937-RB	ENSACAP00000016562
gopAga1_00016040-RA	ENSACAP00000020665
gopAga1_00014651-RA	ENSACAP00000000703
gopAga1_00004779-RA	ENSACAP00000010600
gopAga1_00005778-RA	ENSACAP00000018298
gopAga1_00005855-RA	ENSACAP00000012264
gopAga1_00010397-RA	ENSACAP00000001448
gopAga1_00015581-RA	ENSACAP00000010457
gopAga1_00014862-RA	ENSACAP00000007753
gopAga1_00000076-RA	ENSACAP00000002034
gopAga1_00011315-RA	ENSACAP00000004561
gopAga1_00007517-RB	ENSACAP00000003110
gopAga1_00000469-RA	ENSACAP00000011953
gopAga1_00019963-RA	ENSACAP00000004762
gopAga1_00004721-RA	ENSACAP00000012781
gopAga1_00014275-RE	ENSACAP00000023088
gopAga1_00000351-RA	ENSACAP00000016102
gopAga1_00002767-RA	ENSACAP00000005356
gopAga1_00013803-RA	ENSACAP00000001540
gopAga1_00014275-RB	ENSACAP00000002127
gopAga1_00005321-RC	ENSACAP00000010079
gopAga1_00015312-RA	ENSACAP00000002002
gopAga1_00019808-RA	ENSACAP00000001467
gopAga1_00009653-RA	ENSACAP00000000567
gopAga1_00006068-RA	ENSACAP00000012362
gopAga1_00017623-RA	ENSACAP00000014850
gopAga1_00002606-RA	ENSACAP00000015528
gopAga1_00012833-RA	ENSACAP00000003312
gopAga1_00008076-RA	ENSACAP00000023365
gopAga1_00001035-RC	ENSACAP00000015051
gopAga1_00005369-RA	ENSACAP00000014031
gopAga1_00017727-RA	ENSACAP00000015880
gopAga1_00009712-RA	ENSACAP00000018694
gopAga1_00017502-RA	ENSACAP00000001022
gopAga1_00004942-RA	ENSACAP00000013552
gopAga1_00011823-RA	ENSACAP00000019819
gopAga1_00014007-RA	ENSACAP00000015793
gopAga1_00005626-RA	ENSACAP00000009044
gopAga1_00001135-RC	ENSACAP00000015009
gopAga1_00011589-RA	ENSACAP00000010520
gopAga1_00020045-RA	ENSACAP00000004438
gopAga1_00010898-RA	ENSACAP00000014254
gopAga1_00005498-RA	ENSACAP00000008982
gopAga1_00017514-RA	ENSACAP00000010875
gopAga1_00001129-RA	ENSACAP00000014895
gopAga1_00006917-RA	ENSACAP00000005315
gopAga1_00002594-RA	ENSACAP00000003655
gopAga1_00014813-RA	ENSACAP00000007089
gopAga1_00015939-RA	ENSACAP00000009997
gopAga1_00001957-RA	ENSACAP00000014177
gopAga1_00005367-RA	ENSACAP00000014011
gopAga1_00004551-RA	ENSACAP00000015056
gopAga1_00015674-RA	ENSACAP00000011125
gopAga1_00002327-RA	ENSACAP00000016476
gopAga1_00002455-RC	ENSACAP00000000945
gopAga1_00011232-RA	ENSACAP00000002164
gopAga1_00014956-RA	ENSACAP00000000416
gopAga1_00012815-RA	ENSACAP00000021857
gopAga1_00001013-RA	ENSACAP00000017008
gopAga1_00004679-RA	ENSACAP00000005397
gopAga1_00010809-RA	ENSACAP00000018012
gopAga1_00007613-RA	ENSACAP00000000390
gopAga1_00005835-RA	ENSACAP00000013099
gopAga1_00012216-RB	ENSACAP00000014835
gopAga1_00004993-RB	ENSACAP00000015999
gopAga1_00016310-RA	ENSACAP00000012028
gopAga1_00005702-RA	ENSACAP00000004063
gopAga1_00015561-RA	ENSACAP00000016238
gopAga1_00017071-RA	ENSACAP00000013257
gopAga1_00010556-RA	ENSACAP00000011217
gopAga1_00013939-RA	ENSACAP00000012352
gopAga1_00017211-RA	ENSACAP00000015821
gopAga1_00017114-RA	ENSACAP00000003947
gopAga1_00012539-RA	ENSACAP00000003129
gopAga1_00012959-RA	ENSACAP00000013809
gopAga1_00001341-RA	ENSACAP00000000170
gopAga1_00000181-RA	ENSACAP00000015742
gopAga1_00006717-RA	ENSACAP00000003340
gopAga1_00005561-RA	ENSACAP00000004786
gopAga1_00011681-RA	ENSACAP00000011020
gopAga1_00012025-RA	ENSACAP00000004111
gopAga1_00008996-RA	ENSACAP00000017419
gopAga1_00013409-RA	ENSACAP00000014099
gopAga1_00017343-RA	ENSACAP00000014629
gopAga1_00009471-RA	ENSACAP00000022699
gopAga1_00007297-RA	ENSACAP00000003392
gopAga1_00006153-RA	ENSACAP00000013051
gopAga1_00006095-RA	ENSACAP00000006328
gopAga1_00003722-RD	ENSACAP00000017175
gopAga1_00014046-RA	ENSACAP00000000718
gopAga1_00003890-RA	ENSACAP00000001408
gopAga1_00013528-RA	ENSACAP00000015149
gopAga1_00015158-RA	ENSACAP00000002598
gopAga1_00002224-RA	ENSACAP00000021640
gopAga1_00010755-RA	ENSACAP00000007325
gopAga1_00004129-RA	ENSACAP00000018183
gopAga1_00015150-RA	ENSACAP00000010425
gopAga1_00013256-RA	ENSACAP00000006381
gopAga1_00015884-RA	ENSACAP00000003056
gopAga1_00006362-RA	ENSACAP00000006135
gopAga1_00017082-RA	ENSACAP00000000122
gopAga1_00006507-RA	ENSACAP00000015875
gopAga1_00015622-RA	ENSACAP00000002610
gopAga1_00018381-RA	ENSACAP00000013203
gopAga1_00017247-RA	ENSACAP00000010351
gopAga1_00001637-RA	ENSACAP00000016762
gopAga1_00017796-RA	ENSACAP00000011459
gopAga1_00017178-RA	ENSACAP00000022888
gopAga1_00001439-RA	ENSACAP00000018400
gopAga1_00010625-RA	ENSACAP00000009714
gopAga1_00007085-RB	ENSACAP00000005222
gopAga1_00018004-RA	ENSACAP00000000596
gopAga1_00018469-RA	ENSACAP00000012857
gopAga1_00001083-RA	ENSACAP00000014278
gopAga1_00002786-RB	ENSACAP00000002708
gopAga1_00001429-RA	ENSACAP00000004035
gopAga1_00012397-RA	ENSACAP00000007223
gopAga1_00006184-RB	ENSACAP00000010145
gopAga1_00015798-RA	ENSACAP00000019315
gopAga1_00002519-RB	ENSACAP00000011581
gopAga1_00007039-RA	ENSACAP00000009392
gopAga1_00012911-RA	ENSACAP00000014837
gopAga1_00004407-RA	ENSACAP00000011110
gopAga1_00005172-RA	ENSACAP00000008864
gopAga1_00007884-RB	ENSACAP00000005892
gopAga1_00017168-RA	ENSACAP00000007592
gopAga1_00009834-RA	ENSACAP00000015379
gopAga1_00015545-RA	ENSACAP00000002267
gopAga1_00008381-RA	ENSACAP00000015621
gopAga1_00010320-RA	ENSACAP00000020055
gopAga1_00016651-RA	ENSACAP00000001182
gopAga1_00003918-RA	ENSACAP00000010367
gopAga1_00006538-RA	ENSACAP00000006835
gopAga1_00017688-RA	ENSACAP00000007201
gopAga1_00008772-RA	ENSACAP00000008250
gopAga1_00009795-RA	ENSACAP00000002356
gopAga1_00014978-RA	ENSACAP00000015527
gopAga1_00015749-RA	ENSACAP00000001150
gopAga1_00007771-RA	ENSACAP00000002975
gopAga1_00014272-RA	ENSACAP00000002269
gopAga1_00001539-RA	ENSACAP00000009504
gopAga1_00012051-RA	ENSACAP00000005806
gopAga1_00006216-RB	ENSACAP00000003915
gopAga1_00001342-RA	ENSACAP00000000180
gopAga1_00016441-RA	ENSACAP00000013786
gopAga1_00015342-RA	ENSACAP00000010532
gopAga1_00007409-RA	ENSACAP00000001073
gopAga1_00005242-RA	ENSACAP00000003622
gopAga1_00011946-RA	ENSACAP00000011944
gopAga1_00016807-RA	ENSACAP00000006442
gopAga1_00004133-RA	ENSACAP00000011702
gopAga1_00007171-RA	ENSACAP00000014353
gopAga1_00003312-RA	ENSACAP00000012678
gopAga1_00017227-RA	ENSACAP00000022627
gopAga1_00005122-RB	ENSACAP00000003200
gopAga1_00012785-RA	ENSACAP00000018854
gopAga1_00019804-RA	ENSACAP00000003982
gopAga1_00000407-RA	ENSACAP00000014054
gopAga1_00015958-RB	ENSACAP00000001612
gopAga1_00018626-RA	ENSACAP00000019744
gopAga1_00012979-RA	ENSACAP00000008221
gopAga1_00016677-RA	ENSACAP00000014947
gopAga1_00003853-RA	ENSACAP00000014415
gopAga1_00014386-RA	ENSACAP00000004718
gopAga1_00006604-RA	ENSACAP00000018067
gopAga1_00014403-RA	ENSACAP00000008743
gopAga1_00014699-RA	ENSACAP00000020811
gopAga1_00013882-RA	ENSACAP00000004866
gopAga1_00016473-RC	ENSACAP00000014725
gopAga1_00007401-RA	ENSACAP00000002392
gopAga1_00002398-RA	ENSACAP00000006777
gopAga1_00010548-RC	ENSACAP00000001119
gopAga1_00006690-RA	ENSACAP00000012962
gopAga1_00008633-RA	ENSACAP00000002810
gopAga1_00019185-RA	ENSACAP00000004573
gopAga1_00019599-RA	ENSACAP00000019102
gopAga1_00010157-RA	ENSACAP00000002479
gopAga1_00013131-RA	ENSACAP00000004186
gopAga1_00014334-RA	ENSACAP00000001093
gopAga1_00011158-RA	ENSACAP00000004684
gopAga1_00001416-RA	ENSACAP00000005677
gopAga1_00015264-RA	ENSACAP00000017062
gopAga1_00002644-RA	ENSACAP00000009113
gopAga1_00011739-RA	ENSACAP00000010826
gopAga1_00016765-RA	ENSACAP00000006055
gopAga1_00012299-RA	ENSACAP00000012789
gopAga1_00012299-RC	ENSACAP00000003562
gopAga1_00000540-RB	ENSACAP00000016223
gopAga1_00000092-RA	ENSACAP00000012057
gopAga1_00014132-RA	ENSACAP00000020660
gopAga1_00015937-RA	ENSACAP00000013544
gopAga1_00003746-RA	ENSACAP00000016011
gopAga1_00003902-RA	ENSACAP00000010115
gopAga1_00004168-RA	ENSACAP00000015766
gopAga1_00018827-RA	ENSACAP00000001219
gopAga1_00013626-RA	ENSACAP00000016135
gopAga1_00001232-RA	ENSACAP00000013808
gopAga1_00016019-RA	ENSACAP00000012100
gopAga1_00003697-RA	ENSACAP00000005239
gopAga1_00019511-RA	ENSACAP00000019778
gopAga1_00008932-RC	ENSACAP00000014106
gopAga1_00002322-RA	ENSACAP00000023167
gopAga1_00007188-RA	ENSACAP00000014580
gopAga1_00010762-RA	ENSACAP00000020940
gopAga1_00007499-RA	ENSACAP00000010016
gopAga1_00010045-RA	ENSACAP00000017416
gopAga1_00009950-RA	ENSACAP00000007118
gopAga1_00006961-RA	ENSACAP00000015767
gopAga1_00019956-RB	ENSACAP00000004381
gopAga1_00016381-RA	ENSACAP00000007296
gopAga1_00000039-RA	ENSACAP00000016558
gopAga1_00006745-RA	ENSACAP00000023283
gopAga1_00013126-RA	ENSACAP00000011017
gopAga1_00002723-RA	ENSACAP00000013935
gopAga1_00003353-RC	ENSACAP00000006718
gopAga1_00015038-RA	ENSACAP00000011380
gopAga1_00004433-RA	ENSACAP00000008893
gopAga1_00005776-RA	ENSACAP00000022357
gopAga1_00002284-RA	ENSACAP00000013168
gopAga1_00009096-RA	ENSACAP00000002468
gopAga1_00019398-RA	ENSACAP00000002695
gopAga1_00017742-RA	ENSACAP00000011476
gopAga1_00005662-RB	ENSACAP00000009119
gopAga1_00005662-RA	ENSACAP00000011591
gopAga1_00015733-RA	ENSACAP00000007599
gopAga1_00014999-RA	ENSACAP00000007832
gopAga1_00002378-RA	ENSACAP00000019085
gopAga1_00002972-RA	ENSACAP00000017731
gopAga1_00011782-RA	ENSACAP00000002123
gopAga1_00001395-RA	ENSACAP00000012762
gopAga1_00008475-RA	ENSACAP00000016888
gopAga1_00001726-RA	ENSACAP00000006772
gopAga1_00003212-RA	ENSACAP00000010977
gopAga1_00004480-RA	ENSACAP00000017926
gopAga1_00009338-RA	ENSACAP00000020647
gopAga1_00003066-RA	ENSACAP00000022226
gopAga1_00007391-RA	ENSACAP00000016205
gopAga1_00017209-RA	ENSACAP00000021372
gopAga1_00001235-RA	ENSACAP00000015320
gopAga1_00001990-RA	ENSACAP00000014511
gopAga1_00016128-RA	ENSACAP00000000137
gopAga1_00013932-RA	ENSACAP00000002939
gopAga1_00003910-RA	ENSACAP00000005286
gopAga1_00001190-RA	ENSACAP00000009100
gopAga1_00015354-RA	ENSACAP00000004262
gopAga1_00013279-RA	ENSACAP00000011113
gopAga1_00008664-RA	ENSACAP00000022023
gopAga1_00001757-RB	ENSACAP00000013601
gopAga1_00016718-RA	ENSACAP00000004173
gopAga1_00008944-RG	ENSACAP00000017499
gopAga1_00017048-RA	ENSACAP00000016661
gopAga1_00004403-RA	ENSACAP00000008206
gopAga1_00002340-RA	ENSACAP00000019705
gopAga1_00016567-RA	ENSACAP00000015718
gopAga1_00015549-RA	ENSACAP00000014578
gopAga1_00001119-RA	ENSACAP00000004113
gopAga1_00002272-RA	ENSACAP00000020150
gopAga1_00006556-RB	ENSACAP00000000412
gopAga1_00009643-RA	ENSACAP00000000046
gopAga1_00009210-RA	ENSACAP00000006967
gopAga1_00014209-RA	ENSACAP00000012243
gopAga1_00012042-RD	ENSACAP00000012563
gopAga1_00000805-RA	ENSACAP00000003782
gopAga1_00017439-RA	ENSACAP00000013976
gopAga1_00005303-RA	ENSACAP00000001605
gopAga1_00010685-RA	ENSACAP00000006073
gopAga1_00003553-RA	ENSACAP00000007149
gopAga1_00016693-RA	ENSACAP00000008363
gopAga1_00012811-RB	ENSACAP00000002524
gopAga1_00001017-RF	ENSACAP00000009903
gopAga1_00000409-RA	ENSACAP00000000850
gopAga1_00001405-RB	ENSACAP00000005997
gopAga1_00018254-RA	ENSACAP00000001405
gopAga1_00000658-RA	ENSACAP00000008093
gopAga1_00002189-RA	ENSACAP00000004115
gopAga1_00014837-RA	ENSACAP00000000656
gopAga1_00012950-RA	ENSACAP00000005642
gopAga1_00011268-RA	ENSACAP00000015471
gopAga1_00002921-RA	ENSACAP00000016615
gopAga1_00009080-RA	ENSACAP00000011840
gopAga1_00010865-RA	ENSACAP00000014057
gopAga1_00015480-RA	ENSACAP00000008309
gopAga1_00000998-RA	ENSACAP00000014915
gopAga1_00008574-RA	ENSACAP00000005951
gopAga1_00016409-RA	ENSACAP00000001660
gopAga1_00005491-RA	ENSACAP00000003148
gopAga1_00000116-RA	ENSACAP00000021634
gopAga1_00012088-RA	ENSACAP00000009613
gopAga1_00010759-RA	ENSACAP00000016729
gopAga1_00014819-RA	ENSACAP00000008551
gopAga1_00008736-RA	ENSACAP00000015369
gopAga1_00002880-RA	ENSACAP00000007243
gopAga1_00011634-RA	ENSACAP00000008871
gopAga1_00013263-RA	ENSACAP00000001831
gopAga1_00013196-RA	ENSACAP00000003444
gopAga1_00013502-RA	ENSACAP00000013598
gopAga1_00003335-RA	ENSACAP00000007562
gopAga1_00008028-RA	ENSACAP00000014753
gopAga1_00008942-RB	ENSACAP00000017495
gopAga1_00003742-RA	ENSACAP00000022783
gopAga1_00006487-RC	ENSACAP00000006236
gopAga1_00001785-RA	ENSACAP00000017621
gopAga1_00003911-RA	ENSACAP00000005207
gopAga1_00018324-RA	ENSACAP00000000339
gopAga1_00011281-RA	ENSACAP00000017734
gopAga1_00011123-RA	ENSACAP00000007741
gopAga1_00011673-RA	ENSACAP00000011833
gopAga1_00008572-RA	ENSACAP00000004698
gopAga1_00012351-RA	ENSACAP00000010611
gopAga1_00019094-RA	ENSACAP00000004525
gopAga1_00000142-RA	ENSACAP00000011347
gopAga1_00004918-RG	ENSACAP00000017065
gopAga1_00018105-RA	ENSACAP00000002202
gopAga1_00009721-RA	ENSACAP00000013316
gopAga1_00003638-RA	ENSACAP00000009079
gopAga1_00009769-RA	ENSACAP00000019512
gopAga1_00011980-RG	ENSACAP00000008918
gopAga1_00011400-RA	ENSACAP00000002000
gopAga1_00011980-RB	ENSACAP00000008915
gopAga1_00015360-RA	ENSACAP00000008084
gopAga1_00004950-RA	ENSACAP00000001032
gopAga1_00015111-RA	ENSACAP00000005189
gopAga1_00005727-RA	ENSACAP00000014434
gopAga1_00012998-RA	ENSACAP00000001191
gopAga1_00015226-RA	ENSACAP00000014855
gopAga1_00009867-RA	ENSACAP00000022978
gopAga1_00000623-RA	ENSACAP00000003266
gopAga1_00017610-RA	ENSACAP00000020030
gopAga1_00004218-RB	ENSACAP00000007652
gopAga1_00008769-RA	ENSACAP00000005028
gopAga1_00013956-RA	ENSACAP00000009761
gopAga1_00008039-RA	ENSACAP00000015281
gopAga1_00013387-RA	ENSACAP00000018283
gopAga1_00013238-RA	ENSACAP00000012831
gopAga1_00000790-RA	ENSACAP00000016394
gopAga1_00019011-RA	ENSACAP00000010591
gopAga1_00006321-RA	ENSACAP00000022003
gopAga1_00010933-RA	ENSACAP00000005955
gopAga1_00015779-RA	ENSACAP00000014277
gopAga1_00001905-RA	ENSACAP00000016157
gopAga1_00016285-RB	ENSACAP00000012691
gopAga1_00018063-RB	ENSACAP00000004101
gopAga1_00016533-RA	ENSACAP00000004146
gopAga1_00019309-RA	ENSACAP00000003963
gopAga1_00003504-RC	ENSACAP00000021570
gopAga1_00001387-RA	ENSACAP00000020102
gopAga1_00013824-RA	ENSACAP00000003868
gopAga1_00008534-RB	ENSACAP00000006672
gopAga1_00003456-RA	ENSACAP00000012451
gopAga1_00014868-RA	ENSACAP00000009022
gopAga1_00003888-RA	ENSACAP00000020523
gopAga1_00017149-RA	ENSACAP00000002540
gopAga1_00005906-RA	ENSACAP00000012233
gopAga1_00004011-RA	ENSACAP00000000778
gopAga1_00011179-RA	ENSACAP00000011129
gopAga1_00006655-RA	ENSACAP00000010485
gopAga1_00006645-RA	ENSACAP00000017367
gopAga1_00007175-RA	ENSACAP00000019740
gopAga1_00001039-RA	ENSACAP00000016592
gopAga1_00013811-RA	ENSACAP00000015321
gopAga1_00012547-RA	ENSACAP00000017231
gopAga1_00015266-RA	ENSACAP00000011121
gopAga1_00002642-RA	ENSACAP00000008961
gopAga1_00008591-RA	ENSACAP00000006325
gopAga1_00001161-RA	ENSACAP00000007810
gopAga1_00003197-RA	ENSACAP00000007116
gopAga1_00012725-RA	ENSACAP00000008270
gopAga1_00019098-RA	ENSACAP00000015396
gopAga1_00002118-RA	ENSACAP00000012522
gopAga1_00003656-RA	ENSACAP00000012432
gopAga1_00013757-RA	ENSACAP00000014380
gopAga1_00008916-RA	ENSACAP00000010729
gopAga1_00015981-RA	ENSACAP00000014896
gopAga1_00019617-RA	ENSACAP00000014744
gopAga1_00010330-RA	ENSACAP00000007988
gopAga1_00002869-RA	ENSACAP00000000845
gopAga1_00016098-RA	ENSACAP00000015717
gopAga1_00012867-RA	ENSACAP00000006749
gopAga1_00019462-RA	ENSACAP00000016830
gopAga1_00005002-RA	ENSACAP00000008158
gopAga1_00013862-RA	ENSACAP00000008112
gopAga1_00002391-RA	ENSACAP00000006163
gopAga1_00002949-RA	ENSACAP00000008430
gopAga1_00012046-RA	ENSACAP00000018377
gopAga1_00015299-RA	ENSACAP00000008784
gopAga1_00004009-RA	ENSACAP00000020494
gopAga1_00007675-RA	ENSACAP00000004415
gopAga1_00012723-RA	ENSACAP00000013538
gopAga1_00007727-RA	ENSACAP00000006091
gopAga1_00003416-RA	ENSACAP00000011228
gopAga1_00000009-RA	ENSACAP00000022725
gopAga1_00006870-RA	ENSACAP00000010907
gopAga1_00004728-RA	ENSACAP00000014611
gopAga1_00003735-RA	ENSACAP00000014777
gopAga1_00019059-RA	ENSACAP00000023032
gopAga1_00013573-RA	ENSACAP00000005533
gopAga1_00007601-RA	ENSACAP00000016279
gopAga1_00019047-RA	ENSACAP00000012304
gopAga1_00003557-RA	ENSACAP00000002860
gopAga1_00016029-RA	ENSACAP00000018052
gopAga1_00015302-RA	ENSACAP00000017035
gopAga1_00011888-RA	ENSACAP00000012316
gopAga1_00000492-RA	ENSACAP00000008895
gopAga1_00000510-RB	ENSACAP00000003033
gopAga1_00008548-RA	ENSACAP00000015901
gopAga1_00013395-RA	ENSACAP00000018599
gopAga1_00012659-RB	ENSACAP00000002518
gopAga1_00004223-RA	ENSACAP00000007850
gopAga1_00011206-RA	ENSACAP00000019572
gopAga1_00005486-RA	ENSACAP00000008032
gopAga1_00011814-RA	ENSACAP00000000271
gopAga1_00017037-RA	ENSACAP00000003440
gopAga1_00010360-RA	ENSACAP00000011510
gopAga1_00008688-RA	ENSACAP00000012424
gopAga1_00017975-RA	ENSACAP00000006165
gopAga1_00003392-RA	ENSACAP00000004868
gopAga1_00014423-RA	ENSACAP00000022113
gopAga1_00013706-RA	ENSACAP00000015030
gopAga1_00011690-RB	ENSACAP00000012692
gopAga1_00013789-RA	ENSACAP00000010188
gopAga1_00001622-RA	ENSACAP00000001635
gopAga1_00012189-RA	ENSACAP00000015434
gopAga1_00004842-RA	ENSACAP00000005200
gopAga1_00001032-RA	ENSACAP00000018730
gopAga1_00011660-RA	ENSACAP00000022414
gopAga1_00007967-RA	ENSACAP00000012007
gopAga1_00015855-RA	ENSACAP00000009982
gopAga1_00019626-RA	ENSACAP00000004792
gopAga1_00011445-RA	ENSACAP00000003137
gopAga1_00016951-RA	ENSACAP00000007213
gopAga1_00015059-RA	ENSACAP00000002457
gopAga1_00000850-RC	ENSACAP00000015062
gopAga1_00008213-RA	ENSACAP00000016802
gopAga1_00012758-RA	ENSACAP00000010398
gopAga1_00017756-RB	ENSACAP00000017656
gopAga1_00005641-RA	ENSACAP00000006075
gopAga1_00013105-RA	ENSACAP00000002862
gopAga1_00017204-RA	ENSACAP00000018999
gopAga1_00006714-RA	ENSACAP00000005519
gopAga1_00019568-RA	ENSACAP00000018108
gopAga1_00014760-RA	ENSACAP00000009014
gopAga1_00012081-RA	ENSACAP00000000934
gopAga1_00009504-RA	ENSACAP00000008355
gopAga1_00010530-RA	ENSACAP00000018008
gopAga1_00019016-RA	ENSACAP00000007853
gopAga1_00017642-RA	ENSACAP00000001056
gopAga1_00016308-RA	ENSACAP00000001006
gopAga1_00007154-RC	ENSACAP00000008380
gopAga1_00013215-RA	ENSACAP00000007241
gopAga1_00009257-RA	ENSACAP00000021909
gopAga1_00018235-RA	ENSACAP00000006436
gopAga1_00019649-RA	ENSACAP00000004863
gopAga1_00017292-RA	ENSACAP00000012328
gopAga1_00008737-RA	ENSACAP00000005614
gopAga1_00002513-RA	ENSACAP00000004635
gopAga1_00003329-RA	ENSACAP00000007645
gopAga1_00001407-RA	ENSACAP00000021674
gopAga1_00013708-RA	ENSACAP00000014989
gopAga1_00002452-RD	ENSACAP00000000392
gopAga1_00013793-RA	ENSACAP00000005475
gopAga1_00014120-RA	ENSACAP00000001920
gopAga1_00002320-RA	ENSACAP00000008853
gopAga1_00018189-RA	ENSACAP00000009490
gopAga1_00006103-RA	ENSACAP00000006314
gopAga1_00014375-RB	ENSACAP00000009633
gopAga1_00013415-RA	ENSACAP00000023184
gopAga1_00008668-RA	ENSACAP00000004221
gopAga1_00018947-RA	ENSACAP00000003654
gopAga1_00008062-RB	ENSACAP00000001313
gopAga1_00002643-RA	ENSACAP00000009102
gopAga1_00016801-RA	ENSACAP00000002294
gopAga1_00002228-RA	ENSACAP00000007895
gopAga1_00008809-RA	ENSACAP00000012619
gopAga1_00009542-RA	ENSACAP00000011728
gopAga1_00007633-RA	ENSACAP00000009673
gopAga1_00008595-RA	ENSACAP00000000946
gopAga1_00012789-RA	ENSACAP00000003273
gopAga1_00017840-RA	ENSACAP00000007768
gopAga1_00001787-RA	ENSACAP00000016880
gopAga1_00006369-RA	ENSACAP00000003617
gopAga1_00002454-RA	ENSACAP00000000648
gopAga1_00006213-RA	ENSACAP00000010129
gopAga1_00012563-RA	ENSACAP00000005779
gopAga1_00016773-RA	ENSACAP00000017850
gopAga1_00003041-RA	ENSACAP00000011615
gopAga1_00008365-RA	ENSACAP00000016029
gopAga1_00005665-RA	ENSACAP00000011676
gopAga1_00002366-RA	ENSACAP00000005378
gopAga1_00018540-RA	ENSACAP00000002570
gopAga1_00012479-RA	ENSACAP00000006863
gopAga1_00013866-RA	ENSACAP00000002721
gopAga1_00019065-RB	ENSACAP00000014529
gopAga1_00008542-RA	ENSACAP00000006449
gopAga1_00002797-RA	ENSACAP00000004805
gopAga1_00016376-RA	ENSACAP00000010986
gopAga1_00003116-RA	ENSACAP00000011505
gopAga1_00006088-RA	ENSACAP00000006976
gopAga1_00009159-RB	ENSACAP00000007570
gopAga1_00004787-RA	ENSACAP00000007065
gopAga1_00006521-RA	ENSACAP00000000072
gopAga1_00010005-RA	ENSACAP00000004568
gopAga1_00016769-RB	ENSACAP00000018310
gopAga1_00004654-RA	ENSACAP00000003082
gopAga1_00007990-RA	ENSACAP00000008307
gopAga1_00009663-RC	ENSACAP00000007282
gopAga1_00016051-RA	ENSACAP00000007098
gopAga1_00012884-RB	ENSACAP00000002624
gopAga1_00019353-RA	ENSACAP00000013154
gopAga1_00000222-RA	ENSACAP00000010163
gopAga1_00014106-RA	ENSACAP00000008460
gopAga1_00003614-RA	ENSACAP00000012554
gopAga1_00010949-RA	ENSACAP00000018689
gopAga1_00011535-RA	ENSACAP00000015935
gopAga1_00005390-RA	ENSACAP00000001419
gopAga1_00015959-RB	ENSACAP00000010835
gopAga1_00019212-RA	ENSACAP00000016330
gopAga1_00015707-RA	ENSACAP00000009968
gopAga1_00008031-RA	ENSACAP00000015517
gopAga1_00011699-RB	ENSACAP00000015109
gopAga1_00000107-RA	ENSACAP00000014515
gopAga1_00005398-RA	ENSACAP00000012664
gopAga1_00019932-RA	ENSACAP00000022060
gopAga1_00010913-RA	ENSACAP00000012422
gopAga1_00018659-RA	ENSACAP00000007540
gopAga1_00001456-RA	ENSACAP00000015946
gopAga1_00001314-RA	ENSACAP00000006419
gopAga1_00000211-RA	ENSACAP00000003419
gopAga1_00013435-RA	ENSACAP00000013863
gopAga1_00007871-RA	ENSACAP00000008299
gopAga1_00017640-RB	ENSACAP00000008400
gopAga1_00006820-RA	ENSACAP00000005407
gopAga1_00011513-RA	ENSACAP00000000028
gopAga1_00012579-RA	ENSACAP00000016126
gopAga1_00013313-RB	ENSACAP00000015992
gopAga1_00002139-RA	ENSACAP00000011259
gopAga1_00001987-RA	ENSACAP00000012795
gopAga1_00000258-RA	ENSACAP00000017851
gopAga1_00000393-RA	ENSACAP00000016031
gopAga1_00000562-RA	ENSACAP00000021150
gopAga1_00004974-RA	ENSACAP00000002582
gopAga1_00000375-RA	ENSACAP00000022112
gopAga1_00016572-RB	ENSACAP00000012808
gopAga1_00014110-RA	ENSACAP00000004396
gopAga1_00016021-RA	ENSACAP00000012371
gopAga1_00004888-RB	ENSACAP00000003995
gopAga1_00019502-RA	ENSACAP00000018253
gopAga1_00003166-RA	ENSACAP00000000901
gopAga1_00005742-RA	ENSACAP00000001844
gopAga1_00001994-RA	ENSACAP00000014276
gopAga1_00009516-RA	ENSACAP00000015100
gopAga1_00005850-RB	ENSACAP00000011823
gopAga1_00008884-RA	ENSACAP00000018449
gopAga1_00019171-RA	ENSACAP00000015680
gopAga1_00010589-RA	ENSACAP00000020865
gopAga1_00013797-RA	ENSACAP00000013116
gopAga1_00017920-RA	ENSACAP00000001490
gopAga1_00004513-RB	ENSACAP00000015116
gopAga1_00007370-RA	ENSACAP00000000269
gopAga1_00014524-RA	ENSACAP00000007146
gopAga1_00016697-RA	ENSACAP00000004373
gopAga1_00012229-RA	ENSACAP00000017777
gopAga1_00009634-RA	ENSACAP00000008412
gopAga1_00003711-RA	ENSACAP00000004743
gopAga1_00017184-RA	ENSACAP00000003091
gopAga1_00011548-RA	ENSACAP00000005523
gopAga1_00011827-RA	ENSACAP00000003886
gopAga1_00009230-RA	ENSACAP00000013389
gopAga1_00009546-RB	ENSACAP00000013252
gopAga1_00011337-RA	ENSACAP00000014427
gopAga1_00013419-RA	ENSACAP00000001213
gopAga1_00008953-RA	ENSACAP00000017357
gopAga1_00002246-RB	ENSACAP00000015745
gopAga1_00002710-RA	ENSACAP00000003639
gopAga1_00010798-RA	ENSACAP00000011114
gopAga1_00000654-RA	ENSACAP00000007995
gopAga1_00010870-RA	ENSACAP00000003832
gopAga1_00005587-RA	ENSACAP00000001495
gopAga1_00004314-RA	ENSACAP00000007671
gopAga1_00004314-RB	ENSACAP00000016805
gopAga1_00015194-RA	ENSACAP00000005796
gopAga1_00016069-RD	ENSACAP00000022939
gopAga1_00013539-RA	ENSACAP00000001268
gopAga1_00000153-RA	ENSACAP00000014129
gopAga1_00015562-RA	ENSACAP00000012525
gopAga1_00006427-RA	ENSACAP00000000676
gopAga1_00006035-RA	ENSACAP00000003719
gopAga1_00011759-RA	ENSACAP00000001302
gopAga1_00009909-RA	ENSACAP00000012159
gopAga1_00008269-RA	ENSACAP00000023468
gopAga1_00000322-RA	ENSACAP00000017188
gopAga1_00015245-RA	ENSACAP00000018342
gopAga1_00016793-RA	ENSACAP00000017532
gopAga1_00001118-RA	ENSACAP00000008418
gopAga1_00015358-RA	ENSACAP00000008579
gopAga1_00002157-RA	ENSACAP00000011993
gopAga1_00004339-RA	ENSACAP00000012368
gopAga1_00019295-RA	ENSACAP00000013225
gopAga1_00002508-RA	ENSACAP00000004691
gopAga1_00008059-RA	ENSACAP00000004333
gopAga1_00001366-RB	ENSACAP00000008790
gopAga1_00013109-RA	ENSACAP00000010028
gopAga1_00008480-RA	ENSACAP00000016935
gopAga1_00008852-RA	ENSACAP00000000734
gopAga1_00006239-RA	ENSACAP00000003300
gopAga1_00007796-RA	ENSACAP00000019760
gopAga1_00005085-RA	ENSACAP00000010281
gopAga1_00014311-RA	ENSACAP00000004456
gopAga1_00013471-RB	ENSACAP00000002551
gopAga1_00012366-RA	ENSACAP00000011412
gopAga1_00012772-RA	ENSACAP00000009737
gopAga1_00004070-RA	ENSACAP00000004968
gopAga1_00001872-RA	ENSACAP00000009258
gopAga1_00015664-RA	ENSACAP00000005326
gopAga1_00011840-RA	ENSACAP00000007811
gopAga1_00009490-RA	ENSACAP00000001386
gopAga1_00011300-RA	ENSACAP00000000355
gopAga1_00004868-RA	ENSACAP00000020110
gopAga1_00001466-RA	ENSACAP00000008640
gopAga1_00007384-RA	ENSACAP00000008694
gopAga1_00013597-RA	ENSACAP00000001234
gopAga1_00014344-RA	ENSACAP00000002643
gopAga1_00001983-RA	ENSACAP00000011007
gopAga1_00001332-RA	ENSACAP00000001207
gopAga1_00008205-RB	ENSACAP00000017407
gopAga1_00018562-RA	ENSACAP00000018940
gopAga1_00016843-RA	ENSACAP00000000779
gopAga1_00017065-RA	ENSACAP00000004007
gopAga1_00001254-RA	ENSACAP00000006143
gopAga1_00013764-RA	ENSACAP00000002358
gopAga1_00003371-RA	ENSACAP00000015174
gopAga1_00015144-RA	ENSACAP00000012859
gopAga1_00004288-RA	ENSACAP00000008709
gopAga1_00005288-RA	ENSACAP00000005300
gopAga1_00014893-RB	ENSACAP00000002175
gopAga1_00009953-RA	ENSACAP00000007219
gopAga1_00008794-RA	ENSACAP00000009688
gopAga1_00015163-RA	ENSACAP00000003297
gopAga1_00002286-RA	ENSACAP00000013194
gopAga1_00011305-RB	ENSACAP00000001731
gopAga1_00005645-RC	ENSACAP00000011632
gopAga1_00008377-RA	ENSACAP00000015455
gopAga1_00002444-RA	ENSACAP00000010923
gopAga1_00013477-RA	ENSACAP00000022549
gopAga1_00013326-RB	ENSACAP00000009362
gopAga1_00009428-RA	ENSACAP00000014874
gopAga1_00005681-RA	ENSACAP00000000133
gopAga1_00004284-RA	ENSACAP00000012921
gopAga1_00005227-RA	ENSACAP00000011860
gopAga1_00008766-RA	ENSACAP00000005018
gopAga1_00018205-RA	ENSACAP00000002530
gopAga1_00012268-RA	ENSACAP00000004604
gopAga1_00014864-RA	ENSACAP00000014345
gopAga1_00015854-RA	ENSACAP00000015407
gopAga1_00016882-RA	ENSACAP00000010625
gopAga1_00002031-RA	ENSACAP00000022570
gopAga1_00015773-RC	ENSACAP00000004865
gopAga1_00014803-RB	ENSACAP00000003627
gopAga1_00014189-RA	ENSACAP00000017005
gopAga1_00006145-RA	ENSACAP00000017252
gopAga1_00011825-RA	ENSACAP00000000064
gopAga1_00013488-RA	ENSACAP00000005234
gopAga1_00015281-RH	ENSACAP00000008469
gopAga1_00005854-RA	ENSACAP00000009104
gopAga1_00016429-RA	ENSACAP00000014564
gopAga1_00015062-RA	ENSACAP00000014792
gopAga1_00000524-RC	ENSACAP00000000558
gopAga1_00008959-RA	ENSACAP00000012700
gopAga1_00012801-RA	ENSACAP00000012213
gopAga1_00011910-RA	ENSACAP00000009501
gopAga1_00010561-RA	ENSACAP00000013367
gopAga1_00013802-RA	ENSACAP00000001296
gopAga1_00015669-RA	ENSACAP00000002978
gopAga1_00005577-RA	ENSACAP00000003281
gopAga1_00002003-RA	ENSACAP00000012227
gopAga1_00003045-RA	ENSACAP00000004930
gopAga1_00009714-RA	ENSACAP00000006351
gopAga1_00011511-RA	ENSACAP00000002914
gopAga1_00007000-RA	ENSACAP00000002949
gopAga1_00014104-RA	ENSACAP00000011406
gopAga1_00006848-RA	ENSACAP00000006478
gopAga1_00004207-RA	ENSACAP00000006149
gopAga1_00009945-RA	ENSACAP00000011757
gopAga1_00006496-RB	ENSACAP00000015014
gopAga1_00012065-RA	ENSACAP00000002048
gopAga1_00016850-RA	ENSACAP00000007467
gopAga1_00003112-RA	ENSACAP00000015402
gopAga1_00003728-RA	ENSACAP00000020410
gopAga1_00004399-RA	ENSACAP00000003884
gopAga1_00009857-RA	ENSACAP00000000761
gopAga1_00012567-RA	ENSACAP00000001808
gopAga1_00014478-RA	ENSACAP00000006148
gopAga1_00002647-RA	ENSACAP00000009439
gopAga1_00014096-RA	ENSACAP00000016639
gopAga1_00011347-RA	ENSACAP00000009071
gopAga1_00008518-RA	ENSACAP00000009036
gopAga1_00005079-RA	ENSACAP00000002096
gopAga1_00007642-RB	ENSACAP00000020636
gopAga1_00012780-RA	ENSACAP00000023120
gopAga1_00013083-RA	ENSACAP00000016446
gopAga1_00005713-RA	ENSACAP00000005051
gopAga1_00006804-RB	ENSACAP00000008723
gopAga1_00003030-RD	ENSACAP00000010493
gopAga1_00005459-RC	ENSACAP00000006961
gopAga1_00000157-RI	ENSACAP00000020617
gopAga1_00015847-RA	ENSACAP00000016035
gopAga1_00017734-RB	ENSACAP00000006446
gopAga1_00008502-RA	ENSACAP00000003165
gopAga1_00004177-RD	ENSACAP00000015422
gopAga1_00010240-RA	ENSACAP00000005503
gopAga1_00007579-RA	ENSACAP00000013894
gopAga1_00007420-RA	ENSACAP00000014332
gopAga1_00005518-RA	ENSACAP00000002361
gopAga1_00011257-RA	ENSACAP00000017180
gopAga1_00017929-RA	ENSACAP00000013480
gopAga1_00001723-RA	ENSACAP00000001776
gopAga1_00014912-RA	ENSACAP00000007925
gopAga1_00000458-RB	ENSACAP00000017130
gopAga1_00000498-RB	ENSACAP00000016234
gopAga1_00011419-RA	ENSACAP00000005870
gopAga1_00005530-RA	ENSACAP00000009923
gopAga1_00008063-RA	ENSACAP00000001368
gopAga1_00002558-RB	ENSACAP00000013081
gopAga1_00010120-RA	ENSACAP00000014695
gopAga1_00005191-RA	ENSACAP00000001932
gopAga1_00012940-RA	ENSACAP00000002906
gopAga1_00005041-RA	ENSACAP00000011342
gopAga1_00005100-RA	ENSACAP00000014967
gopAga1_00005292-RA	ENSACAP00000009774
gopAga1_00012536-RC	ENSACAP00000010829
gopAga1_00000346-RA	ENSACAP00000012435
gopAga1_00005601-RA	ENSACAP00000005138
gopAga1_00013507-RA	ENSACAP00000005648
gopAga1_00007235-RA	ENSACAP00000007763
gopAga1_00011105-RA	ENSACAP00000004933
gopAga1_00013665-RA	ENSACAP00000016146
gopAga1_00002294-RA	ENSACAP00000006086
gopAga1_00004881-RA	ENSACAP00000008485
gopAga1_00018212-RA	ENSACAP00000022945
gopAga1_00018630-RB	ENSACAP00000003969
gopAga1_00014597-RA	ENSACAP00000000741
gopAga1_00010895-RA	ENSACAP00000001416
gopAga1_00011697-RA	ENSACAP00000015192
gopAga1_00011822-RA	ENSACAP00000000066
gopAga1_00004490-RA	ENSACAP00000014677
gopAga1_00010335-RA	ENSACAP00000012183
gopAga1_00012029-RA	ENSACAP00000009652
gopAga1_00013816-RA	ENSACAP00000020702
gopAga1_00017173-RA	ENSACAP00000012472
gopAga1_00019814-RA	ENSACAP00000008260
gopAga1_00002184-RA	ENSACAP00000000036
gopAga1_00000596-RA	ENSACAP00000000468
gopAga1_00004400-RA	ENSACAP00000003866
gopAga1_00009886-RA	ENSACAP00000012386
gopAga1_00015385-RA	ENSACAP00000008623
gopAga1_00019527-RA	ENSACAP00000014355
gopAga1_00017450-RA	ENSACAP00000011635
gopAga1_00004038-RB	ENSACAP00000003039
gopAga1_00016277-RA	ENSACAP00000010642
gopAga1_00001658-RA	ENSACAP00000003005
gopAga1_00010453-RA	ENSACAP00000015637
gopAga1_00001650-RA	ENSACAP00000006129
gopAga1_00017258-RA	ENSACAP00000004341
gopAga1_00000752-RA	ENSACAP00000006109
gopAga1_00013561-RA	ENSACAP00000019267
gopAga1_00000944-RA	ENSACAP00000012557
gopAga1_00003550-RA	ENSACAP00000007337
gopAga1_00011592-RA	ENSACAP00000010800
gopAga1_00002613-RA	ENSACAP00000006411
gopAga1_00008957-RA	ENSACAP00000012676
gopAga1_00004517-RA	ENSACAP00000021263
gopAga1_00007374-RA	ENSACAP00000016876
gopAga1_00009638-RA	ENSACAP00000008106
gopAga1_00003963-RA	ENSACAP00000005033
gopAga1_00007430-RD	ENSACAP00000001766
gopAga1_00003518-RB	ENSACAP00000013624
gopAga1_00002501-RA	ENSACAP00000013167
gopAga1_00002345-RA	ENSACAP00000001481
gopAga1_00004203-RA	ENSACAP00000002560
gopAga1_00009941-RA	ENSACAP00000003372
gopAga1_00009310-RA	ENSACAP00000005005
gopAga1_00002079-RA	ENSACAP00000000796
gopAga1_00019480-RA	ENSACAP00000010584
gopAga1_00003556-RA	ENSACAP00000002859
gopAga1_00009805-RA	ENSACAP00000005100
gopAga1_00011523-RA	ENSACAP00000012709
gopAga1_00019241-RA	ENSACAP00000007917
gopAga1_00005991-RA	ENSACAP00000006781
gopAga1_00008726-RA	ENSACAP00000014504
gopAga1_00000422-RA	ENSACAP00000000645
gopAga1_00003516-RA	ENSACAP00000020490
gopAga1_00011687-RA	ENSACAP00000013606
gopAga1_00002470-RB	ENSACAP00000016775
gopAga1_00009352-RA	ENSACAP00000001082
gopAga1_00006495-RA	ENSACAP00000015058
gopAga1_00001045-RB	ENSACAP00000016471
gopAga1_00003620-RA	ENSACAP00000004154
gopAga1_00018195-RA	ENSACAP00000015018
gopAga1_00015133-RA	ENSACAP00000007944
gopAga1_00014315-RA	ENSACAP00000009547
gopAga1_00011539-RC	ENSACAP00000006710
gopAga1_00008981-RA	ENSACAP00000004671
gopAga1_00003060-RA	ENSACAP00000006579
gopAga1_00019245-RA	ENSACAP00000016675
gopAga1_00000984-RA	ENSACAP00000013335
gopAga1_00009450-RA	ENSACAP00000007751
gopAga1_00010064-RA	ENSACAP00000004696
gopAga1_00011461-RA	ENSACAP00000014079
gopAga1_00011899-RA	ENSACAP00000002980
gopAga1_00008856-RA	ENSACAP00000006406
gopAga1_00009329-RA	ENSACAP00000022180
gopAga1_00007792-RA	ENSACAP00000013960
gopAga1_00015528-RA	ENSACAP00000002407
gopAga1_00019218-RA	ENSACAP00000002270
gopAga1_00000446-RA	ENSACAP00000011687
gopAga1_00000775-RA	ENSACAP00000008246
gopAga1_00009757-RA	ENSACAP00000018375
gopAga1_00014491-RA	ENSACAP00000010563
gopAga1_00012663-RA	ENSACAP00000010814
gopAga1_00014304-RA	ENSACAP00000015408
gopAga1_00011934-RA	ENSACAP00000008053
gopAga1_00018552-RA	ENSACAP00000013711
gopAga1_00006846-RA	ENSACAP00000022194
gopAga1_00001940-RA	ENSACAP00000002314
gopAga1_00014823-RB	ENSACAP00000014599
gopAga1_00005083-RA	ENSACAP00000010343
gopAga1_00013227-RA	ENSACAP00000016161
gopAga1_00016309-RA	ENSACAP00000021451
gopAga1_00010489-RA	ENSACAP00000022358
gopAga1_00003792-RA	ENSACAP00000013462
gopAga1_00015115-RA	ENSACAP00000010750
gopAga1_00010481-RA	ENSACAP00000008374
gopAga1_00010037-RA	ENSACAP00000022427
gopAga1_00005968-RA	ENSACAP00000015079
gopAga1_00013301-RA	ENSACAP00000011194
gopAga1_00006349-RA	ENSACAP00000010382
gopAga1_00005006-RA	ENSACAP00000001948
gopAga1_00012400-RA	ENSACAP00000006270
gopAga1_00016792-RA	ENSACAP00000007360
gopAga1_00005680-RB	ENSACAP00000020279
gopAga1_00009478-RB	ENSACAP00000010137
gopAga1_00016382-RD	ENSACAP00000010772
gopAga1_00018261-RA	ENSACAP00000013337
gopAga1_00012123-RA	ENSACAP00000013510
gopAga1_00001908-RA	ENSACAP00000003904
gopAga1_00009681-RA	ENSACAP00000016463
gopAga1_00003909-RA	ENSACAP00000005371
gopAga1_00002506-RA	ENSACAP00000013403
gopAga1_00012069-RA	ENSACAP00000011519
gopAga1_00018042-RA	ENSACAP00000023065
gopAga1_00010009-RA	ENSACAP00000014754
gopAga1_00001075-RA	ENSACAP00000015829
gopAga1_00000381-RA	ENSACAP00000005392
gopAga1_00011322-RA	ENSACAP00000013019
gopAga1_00001981-RA	ENSACAP00000011162
gopAga1_00002750-RA	ENSACAP00000000627
gopAga1_00013884-RA	ENSACAP00000001522
gopAga1_00010565-RA	ENSACAP00000006303
gopAga1_00011147-RA	ENSACAP00000013536
gopAga1_00001085-RA	ENSACAP00000018316
gopAga1_00006614-RA	ENSACAP00000000243
gopAga1_00009205-RA	ENSACAP00000013123
gopAga1_00007908-RA	ENSACAP00000006246
gopAga1_00008753-RA	ENSACAP00000004433
gopAga1_00015295-RA	ENSACAP00000011286
gopAga1_00016922-RA	ENSACAP00000000132
gopAga1_00013876-RB	ENSACAP00000010097
gopAga1_00002370-RA	ENSACAP00000018992
gopAga1_00001717-RA	ENSACAP00000013906
gopAga1_00008297-RB	ENSACAP00000012559
gopAga1_00001654-RA	ENSACAP00000004302
gopAga1_00005763-RA	ENSACAP00000021612
gopAga1_00005323-RA	ENSACAP00000021275
gopAga1_00018690-RA	ENSACAP00000017528
gopAga1_00019501-RB	ENSACAP00000011965
gopAga1_00009279-RA	ENSACAP00000009805
gopAga1_00018698-RA	ENSACAP00000004844
gopAga1_00018015-RA	ENSACAP00000019376
gopAga1_00008158-RA	ENSACAP00000021628
gopAga1_00015585-RA	ENSACAP00000020114
gopAga1_00007136-RA	ENSACAP00000018333
gopAga1_00007197-RA	ENSACAP00000004447
gopAga1_00000903-RA	ENSACAP00000018138
gopAga1_00013269-RA	ENSACAP00000016408
gopAga1_00004778-RA	ENSACAP00000010594
gopAga1_00019945-RA	ENSACAP00000007041
gopAga1_00016508-RA	ENSACAP00000008397
gopAga1_00001604-RA	ENSACAP00000015308
gopAga1_00000248-RA	ENSACAP00000004536
gopAga1_00000841-RA	ENSACAP00000002179
gopAga1_00005124-RA	ENSACAP00000013691
gopAga1_00014213-RA	ENSACAP00000023040
gopAga1_00017330-RA	ENSACAP00000013704
gopAga1_00008720-RA	ENSACAP00000016614
gopAga1_00012749-RA	ENSACAP00000013798
gopAga1_00011459-RA	ENSACAP00000010999
gopAga1_00001323-RA	ENSACAP00000006802
gopAga1_00000272-RA	ENSACAP00000000251
gopAga1_00014352-RA	ENSACAP00000012189
gopAga1_00019863-RA	ENSACAP00000004264
gopAga1_00006469-RA	ENSACAP00000007021
gopAga1_00002145-RB	ENSACAP00000011794
gopAga1_00010244-RA	ENSACAP00000018895
gopAga1_00000236-RA	ENSACAP00000010849
gopAga1_00014468-RA	ENSACAP00000011478
gopAga1_00001864-RA	ENSACAP00000016064
gopAga1_00010760-RA	ENSACAP00000016711
gopAga1_00007976-RA	ENSACAP00000003950
gopAga1_00007916-RC	ENSACAP00000006801
gopAga1_00019042-RA	ENSACAP00000001017
gopAga1_00006138-RA	ENSACAP00000009190
gopAga1_00003457-RA	ENSACAP00000015466
gopAga1_00001518-RK	ENSACAP00000002692
gopAga1_00012221-RA	ENSACAP00000015445
gopAga1_00015821-RA	ENSACAP00000000833
gopAga1_00015149-RB	ENSACAP00000001104
gopAga1_00001760-RB	ENSACAP00000009938
gopAga1_00018199-RA	ENSACAP00000001055
gopAga1_00014426-RA	ENSACAP00000022413
gopAga1_00007758-RA	ENSACAP00000012305
gopAga1_00002309-RA	ENSACAP00000014147
gopAga1_00006881-RA	ENSACAP00000014466
gopAga1_00007975-RA	ENSACAP00000004209
gopAga1_00014394-RA	ENSACAP00000015367
gopAga1_00015540-RA	ENSACAP00000006424
gopAga1_00001315-RA	ENSACAP00000006507
gopAga1_00009046-RA	ENSACAP00000012609
gopAga1_00010410-RA	ENSACAP00000004187
gopAga1_00011557-RA	ENSACAP00000016545
gopAga1_00010952-RA	ENSACAP00000020901
gopAga1_00019180-RA	ENSACAP00000004346
gopAga1_00012936-RA	ENSACAP00000008652
gopAga1_00001422-RA	ENSACAP00000003757
gopAga1_00001130-RB	ENSACAP00000014898
gopAga1_00019459-RA	ENSACAP00000022025
gopAga1_00007730-RA	ENSACAP00000011914
gopAga1_00016715-RA	ENSACAP00000001257
gopAga1_00012487-RA	ENSACAP00000017608
gopAga1_00007694-RA	ENSACAP00000012425
gopAga1_00006624-RA	ENSACAP00000008932
gopAga1_00019363-RA	ENSACAP00000021138
gopAga1_00010273-RA	ENSACAP00000009357
gopAga1_00015188-RA	ENSACAP00000005932
gopAga1_00006297-RA	ENSACAP00000003139
gopAga1_00017454-RA	ENSACAP00000022095
gopAga1_00017828-RA	ENSACAP00000009988
gopAga1_00000732-RA	ENSACAP00000016825
gopAga1_00000592-RA	ENSACAP00000006292
gopAga1_00006493-RA	ENSACAP00000015106
gopAga1_00009851-RA	ENSACAP00000016206
gopAga1_00006113-RA	ENSACAP00000005868
gopAga1_00018521-RB	ENSACAP00000013469
gopAga1_00018893-RA	ENSACAP00000000444
gopAga1_00009126-RA	ENSACAP00000023311
gopAga1_00011976-RA	ENSACAP00000001099
gopAga1_00000528-RA	ENSACAP00000008394
gopAga1_00009861-RA	ENSACAP00000018786
gopAga1_00014346-RA	ENSACAP00000005176
gopAga1_00001581-RA	ENSACAP00000002307
gopAga1_00019810-RA	ENSACAP00000001505
gopAga1_00008374-RA	ENSACAP00000009072
gopAga1_00018046-RA	ENSACAP00000016613
gopAga1_00011019-RA	ENSACAP00000022952
gopAga1_00010290-RE	ENSACAP00000017455
gopAga1_00001049-RA	ENSACAP00000016447
gopAga1_00007852-RB	ENSACAP00000021789
gopAga1_00010720-RA	ENSACAP00000006283
gopAga1_00013731-RB	ENSACAP00000010438
gopAga1_00008140-RA	ENSACAP00000016241
gopAga1_00016838-RA	ENSACAP00000007716
gopAga1_00014639-RA	ENSACAP00000012095
gopAga1_00018141-RA	ENSACAP00000006792
gopAga1_00009817-RA	ENSACAP00000020693
gopAga1_00009854-RA	ENSACAP00000020642
gopAga1_00003400-RB	ENSACAP00000001824
gopAga1_00015853-RA	ENSACAP00000020838
gopAga1_00005257-RB	ENSACAP00000009018
gopAga1_00003024-RB	ENSACAP00000014452
gopAga1_00010319-RA	ENSACAP00000006867
gopAga1_00010280-RA	ENSACAP00000000063
gopAga1_00007539-RA	ENSACAP00000002892
gopAga1_00009660-RA	ENSACAP00000001994
gopAga1_00000463-RA	ENSACAP00000013599
gopAga1_00001168-RA	ENSACAP00000007865
gopAga1_00000068-RB	ENSACAP00000007186
gopAga1_00014607-RA	ENSACAP00000013668
gopAga1_00004937-RA	ENSACAP00000008977
gopAga1_00009253-RA	ENSACAP00000014356
gopAga1_00012946-RA	ENSACAP00000015129
gopAga1_00001106-RA	ENSACAP00000017976
gopAga1_00015057-RA	ENSACAP00000003466
gopAga1_00010878-RA	ENSACAP00000017433
gopAga1_00008127-RA	ENSACAP00000014424
gopAga1_00009824-RA	ENSACAP00000008142
gopAga1_00010938-RA	ENSACAP00000008758
gopAga1_00007454-RA	ENSACAP00000011233
gopAga1_00001200-RA	ENSACAP00000009461
gopAga1_00000494-RA	ENSACAP00000017821
gopAga1_00001694-RA	ENSACAP00000017615
gopAga1_00005215-RA	ENSACAP00000010636
gopAga1_00016504-RA	ENSACAP00000017561
gopAga1_00005387-RA	ENSACAP00000005936
gopAga1_00012613-RA	ENSACAP00000005537
gopAga1_00013670-RA	ENSACAP00000003468
gopAga1_00004729-RA	ENSACAP00000014604
gopAga1_00008308-RA	ENSACAP00000007625
gopAga1_00002774-RA	ENSACAP00000009124
gopAga1_00014288-RA	ENSACAP00000017183
gopAga1_00015495-RA	ENSACAP00000000419
gopAga1_00002495-RA	ENSACAP00000005037
gopAga1_00006573-RA	ENSACAP00000001918
gopAga1_00017616-RA	ENSACAP00000006904
gopAga1_00019046-RA	ENSACAP00000009911
gopAga1_00005261-RA	ENSACAP00000011556
gopAga1_00003476-RA	ENSACAP00000004725
gopAga1_00000836-RA	ENSACAP00000002490
gopAga1_00013028-RA	ENSACAP00000007837
gopAga1_00009701-RA	ENSACAP00000008937
gopAga1_00017515-RA	ENSACAP00000014673
gopAga1_00005544-RA	ENSACAP00000012461
gopAga1_00002434-RA	ENSACAP00000012020
gopAga1_00017378-RA	ENSACAP00000011531
gopAga1_00017931-RA	ENSACAP00000013440
gopAga1_00012014-RA	ENSACAP00000014058
gopAga1_00001098-RA	ENSACAP00000001710
gopAga1_00012014-RB	ENSACAP00000022695
gopAga1_00010599-RA	ENSACAP00000001029
gopAga1_00007361-RA	ENSACAP00000001497
gopAga1_00019174-RA	ENSACAP00000006992
gopAga1_00017830-RA	ENSACAP00000021514
gopAga1_00008198-RA	ENSACAP00000012761
gopAga1_00011559-RA	ENSACAP00000016599
gopAga1_00004605-RA	ENSACAP00000023392
gopAga1_00011308-RB	ENSACAP00000006237
gopAga1_00002107-RB	ENSACAP00000011767
gopAga1_00000693-RB	ENSACAP00000008345
gopAga1_00011418-RA	ENSACAP00000005924
gopAga1_00010806-RA	ENSACAP00000000936
gopAga1_00014657-RA	ENSACAP00000007487
gopAga1_00010866-RA	ENSACAP00000014024
gopAga1_00018086-RA	ENSACAP00000004156
gopAga1_00012039-RA	ENSACAP00000012430
gopAga1_00009416-RA	ENSACAP00000010337
gopAga1_00005840-RA	ENSACAP00000010679
gopAga1_00014383-RA	ENSACAP00000011292
gopAga1_00011666-RC	ENSACAP00000002597
gopAga1_00016428-RA	ENSACAP00000012718
gopAga1_00004169-RA	ENSACAP00000015752
gopAga1_00019006-RA	ENSACAP00000016073
gopAga1_00006483-RA	ENSACAP00000006051
gopAga1_00008851-RA	ENSACAP00000000830
gopAga1_00006968-RA	ENSACAP00000008010
gopAga1_00012550-RA	ENSACAP00000017260
gopAga1_00016265-RA	ENSACAP00000011038
gopAga1_00019367-RA	ENSACAP00000010148
gopAga1_00009011-RA	ENSACAP00000007488
gopAga1_00010525-RA	ENSACAP00000023208
gopAga1_00003749-RA	ENSACAP00000016036
gopAga1_00016000-RA	ENSACAP00000005281
gopAga1_00013684-RA	ENSACAP00000010488
gopAga1_00003596-RA	ENSACAP00000004339
gopAga1_00011607-RA	ENSACAP00000022393
gopAga1_00010600-RB	ENSACAP00000016943
gopAga1_00008178-RB	ENSACAP00000015964
gopAga1_00011632-RA	ENSACAP00000008924
gopAga1_00008220-RA	ENSACAP00000013135
gopAga1_00001562-RA	ENSACAP00000007585
gopAga1_00013984-RA	ENSACAP00000001970
gopAga1_00002147-RA	ENSACAP00000012061
gopAga1_00001502-RA	ENSACAP00000015164
gopAga1_00017718-RA	ENSACAP00000011186
gopAga1_00010053-RA	ENSACAP00000011028
gopAga1_00000978-RA	ENSACAP00000009021
gopAga1_00015282-RA	ENSACAP00000008446
gopAga1_00002960-RA	ENSACAP00000012731
gopAga1_00003643-RA	ENSACAP00000019356
gopAga1_00007162-RA	ENSACAP00000011357
gopAga1_00004187-RA	ENSACAP00000013824
gopAga1_00005767-RA	ENSACAP00000003715
gopAga1_00014586-RA	ENSACAP00000007513
gopAga1_00009389-RA	ENSACAP00000007979
gopAga1_00010380-RA	ENSACAP00000000057
gopAga1_00017050-RA	ENSACAP00000019151
gopAga1_00002671-RA	ENSACAP00000013420
gopAga1_00011391-RA	ENSACAP00000017472
gopAga1_00008318-RC	ENSACAP00000005673
gopAga1_00019128-RA	ENSACAP00000022333
gopAga1_00005361-RA	ENSACAP00000017116
gopAga1_00003331-RA	ENSACAP00000022085
gopAga1_00012184-RA	ENSACAP00000015316
gopAga1_00015401-RA	ENSACAP00000003350
gopAga1_00000026-RA	ENSACAP00000021853
gopAga1_00005253-RA	ENSACAP00000004862
gopAga1_00010284-RA	ENSACAP00000000059
gopAga1_00017069-RB	ENSACAP00000013821
gopAga1_00006174-RB	ENSACAP00000008769
gopAga1_00002975-RA	ENSACAP00000009861
gopAga1_00009737-RA	ENSACAP00000006225
gopAga1_00014887-RA	ENSACAP00000003406
gopAga1_00008292-RA	ENSACAP00000013105
gopAga1_00017813-RA	ENSACAP00000010342
gopAga1_00015233-RA	ENSACAP00000004531
gopAga1_00002609-RA	ENSACAP00000006359
gopAga1_00017593-RA	ENSACAP00000000756
gopAga1_00006203-RA	ENSACAP00000023323
gopAga1_00008527-RA	ENSACAP00000017624
gopAga1_00005914-RA	ENSACAP00000003615
gopAga1_00008123-RA	ENSACAP00000008287
gopAga1_00003020-RA	ENSACAP00000012724
gopAga1_00014942-RE	ENSACAP00000002030
gopAga1_00016292-RA	ENSACAP00000006796
gopAga1_00016151-RA	ENSACAP00000022582
gopAga1_00014875-RA	ENSACAP00000004702
gopAga1_00000923-RA	ENSACAP00000014630
gopAga1_00015229-RA	ENSACAP00000006046
gopAga1_00015744-RA	ENSACAP00000007793
gopAga1_00007607-RA	ENSACAP00000001287
gopAga1_00005352-RA	ENSACAP00000010376
gopAga1_00017005-RB	ENSACAP00000009183
gopAga1_00007081-RA	ENSACAP00000015276
gopAga1_00005440-RA	ENSACAP00000001233
gopAga1_00012107-RA	ENSACAP00000011949
gopAga1_00019261-RA	ENSACAP00000007884
gopAga1_00008763-RA	ENSACAP00000014337
gopAga1_00001263-RB	ENSACAP00000002757
gopAga1_00000713-RA	ENSACAP00000008132
gopAga1_00004857-RA	ENSACAP00000022351
gopAga1_00012932-RA	ENSACAP00000003926
gopAga1_00001426-RA	ENSACAP00000003949
gopAga1_00017137-RA	ENSACAP00000003981
gopAga1_00003377-RA	ENSACAP00000005247
gopAga1_00014147-RB	ENSACAP00000008243
gopAga1_00001016-RA	ENSACAP00000021606
gopAga1_00016864-RA	ENSACAP00000022572
gopAga1_00001233-RA	ENSACAP00000013983
gopAga1_00006364-RA	ENSACAP00000008118
gopAga1_00001213-RA	ENSACAP00000007082
gopAga1_00007626-RA	ENSACAP00000017562
gopAga1_00010704-RA	ENSACAP00000010134
gopAga1_00017155-RE	ENSACAP00000017382
gopAga1_00007416-RA	ENSACAP00000001356
gopAga1_00013328-RA	ENSACAP00000008972
gopAga1_00012931-RA	ENSACAP00000003937
gopAga1_00009873-RA	ENSACAP00000021478
gopAga1_00008619-RA	ENSACAP00000005925
gopAga1_00013120-RA	ENSACAP00000015207
gopAga1_00017434-RA	ENSACAP00000017761
gopAga1_00010144-RA	ENSACAP00000001140
gopAga1_00013447-RA	ENSACAP00000005414
gopAga1_00011223-RA	ENSACAP00000004841
gopAga1_00014758-RA	ENSACAP00000009410
gopAga1_00011867-RC	ENSACAP00000006495
gopAga1_00002059-RA	ENSACAP00000001149
gopAga1_00016798-RA	ENSACAP00000017711
gopAga1_00018102-RA	ENSACAP00000006577
gopAga1_00018715-RA	ENSACAP00000015224
gopAga1_00008943-RA	ENSACAP00000017496
gopAga1_00017075-RB	ENSACAP00000014868
gopAga1_00000081-RA	ENSACAP00000013004
gopAga1_00004080-RA	ENSACAP00000005429
gopAga1_00000014-RA	ENSACAP00000005151
gopAga1_00012474-RA	ENSACAP00000008491
gopAga1_00003631-RC	ENSACAP00000009503
gopAga1_00000280-RA	ENSACAP00000009608
gopAga1_00014941-RA	ENSACAP00000012725
gopAga1_00009289-RA	ENSACAP00000017477
gopAga1_00002416-RA	ENSACAP00000004570
gopAga1_00007535-RA	ENSACAP00000002912
gopAga1_00006773-RA	ENSACAP00000005088
gopAga1_00000143-RA	ENSACAP00000001759
gopAga1_00010251-RA	ENSACAP00000000680
gopAga1_00010106-RA	ENSACAP00000001847
gopAga1_00002404-RA	ENSACAP00000017473
gopAga1_00004816-RA	ENSACAP00000011371
gopAga1_00015032-RC	ENSACAP00000012589
gopAga1_00008826-RA	ENSACAP00000011636
gopAga1_00011387-RD	ENSACAP00000017493
gopAga1_00013735-RA	ENSACAP00000010479
gopAga1_00013639-RA	ENSACAP00000002320
gopAga1_00015657-RA	ENSACAP00000001619
gopAga1_00009746-RA	ENSACAP00000009698
gopAga1_00001997-RB	ENSACAP00000014183
gopAga1_00000586-RA	ENSACAP00000006698
gopAga1_00017575-RA	ENSACAP00000015899
gopAga1_00009563-RA	ENSACAP00000009849
gopAga1_00008086-RA	ENSACAP00000001518
gopAga1_00008924-RB	ENSACAP00000000611
gopAga1_00004152-RA	ENSACAP00000014029
gopAga1_00010072-RA	ENSACAP00000023181
gopAga1_00009524-RA	ENSACAP00000017269
gopAga1_00003813-RA	ENSACAP00000019433
gopAga1_00007658-RA	ENSACAP00000009822
gopAga1_00011180-RA	ENSACAP00000011393
gopAga1_00005769-RB	ENSACAP00000003625
gopAga1_00002778-RA	ENSACAP00000001690
gopAga1_00014684-RB	ENSACAP00000015632
gopAga1_00010359-RA	ENSACAP00000007888
gopAga1_00014318-RA	ENSACAP00000003992
gopAga1_00005808-RB	ENSACAP00000012294
gopAga1_00001430-RD	ENSACAP00000004400
gopAga1_00005071-RA	ENSACAP00000006888
gopAga1_00000588-RA	ENSACAP00000006508
gopAga1_00000101-RA	ENSACAP00000013899
gopAga1_00009258-RA	ENSACAP00000012895
gopAga1_00002243-RA	ENSACAP00000015814
gopAga1_00003889-RA	ENSACAP00000001426
gopAga1_00005548-RA	ENSACAP00000008040
gopAga1_00001195-RA	ENSACAP00000022767
gopAga1_00014679-RA	ENSACAP00000014482
gopAga1_00008462-RB	ENSACAP00000001669
gopAga1_00017004-RA	ENSACAP00000009344
gopAga1_00012338-RD	ENSACAP00000007237
gopAga1_00014970-RA	ENSACAP00000008674
gopAga1_00006808-RC	ENSACAP00000000985
gopAga1_00002268-RA	ENSACAP00000006769
gopAga1_00006020-RA	ENSACAP00000017131
gopAga1_00011358-RA	ENSACAP00000007481
gopAga1_00015756-RA	ENSACAP00000013970
gopAga1_00002770-RA	ENSACAP00000014465
gopAga1_00001298-RA	ENSACAP00000017814
gopAga1_00003959-RA	ENSACAP00000005058
gopAga1_00006205-RA	ENSACAP00000006997
gopAga1_00002195-RA	ENSACAP00000004624
gopAga1_00015617-RA	ENSACAP00000011786
gopAga1_00008967-RA	ENSACAP00000015413
gopAga1_00008476-RA	ENSACAP00000016915
gopAga1_00004495-RA	ENSACAP00000020519
gopAga1_00011465-RA	ENSACAP00000012414
gopAga1_00014113-RB	ENSACAP00000001568
gopAga1_00003775-RA	ENSACAP00000013416
gopAga1_00019198-RA	ENSACAP00000019655
gopAga1_00013674-RA	ENSACAP00000016891
gopAga1_00015499-RA	ENSACAP00000016631
gopAga1_00006074-RA	ENSACAP00000014032
gopAga1_00018431-RB	ENSACAP00000008751
gopAga1_00019200-RA	ENSACAP00000018672
gopAga1_00013130-RA	ENSACAP00000004180
gopAga1_00003846-RA	ENSACAP00000009895
gopAga1_00017441-RA	ENSACAP00000005497
gopAga1_00012291-RA	ENSACAP00000006183
gopAga1_00014201-RA	ENSACAP00000006636
gopAga1_00003826-RA	ENSACAP00000015518
gopAga1_00014716-RA	ENSACAP00000006486
gopAga1_00002628-RA	ENSACAP00000002171
gopAga1_00012103-RA	ENSACAP00000008896
gopAga1_00019265-RB	ENSACAP00000010483
gopAga1_00007752-RA	ENSACAP00000022803
gopAga1_00009373-RA	ENSACAP00000002020
gopAga1_00006348-RA	ENSACAP00000014240
gopAga1_00007464-RA	ENSACAP00000000299
gopAga1_00004108-RA	ENSACAP00000001322
gopAga1_00004625-RA	ENSACAP00000011266
gopAga1_00001255-RA	ENSACAP00000006276
gopAga1_00016722-RA	ENSACAP00000004236
gopAga1_00012861-RA	ENSACAP00000018544
gopAga1_00005444-RA	ENSACAP00000004594
gopAga1_00014370-RB	ENSACAP00000002186
gopAga1_00019652-RA	ENSACAP00000017016
gopAga1_00009679-RB	ENSACAP00000001603
gopAga1_00015711-RA	ENSACAP00000020283
gopAga1_00012947-RA	ENSACAP00000002299
gopAga1_00002838-RA	ENSACAP00000003185
gopAga1_00006012-RA	ENSACAP00000022007
gopAga1_00004160-RA	ENSACAP00000021024
gopAga1_00018323-RA	ENSACAP00000010417
gopAga1_00003275-RA	ENSACAP00000013014
gopAga1_00001842-RA	ENSACAP00000011644
gopAga1_00019150-RA	ENSACAP00000019533
gopAga1_00013643-RA	ENSACAP00000009961
gopAga1_00003214-RA	ENSACAP00000012689
gopAga1_00005637-RA	ENSACAP00000006153
gopAga1_00008907-RA	ENSACAP00000011221
gopAga1_00017948-RA	ENSACAP00000012334
gopAga1_00016004-RA	ENSACAP00000001917
gopAga1_00003461-RA	ENSACAP00000015686
gopAga1_00017665-RB	ENSACAP00000004375
gopAga1_00018361-RC	ENSACAP00000019981
gopAga1_00009728-RA	ENSACAP00000014905
gopAga1_00018901-RA	ENSACAP00000005675
gopAga1_00012188-RA	ENSACAP00000015387
gopAga1_00016475-RA	ENSACAP00000008595
gopAga1_00011034-RA	ENSACAP00000012111
gopAga1_00009297-RA	ENSACAP00000000047
gopAga1_00009160-RA	ENSACAP00000007863
gopAga1_00012650-RA	ENSACAP00000012453
gopAga1_00000870-RA	ENSACAP00000015117
gopAga1_00016886-RB	ENSACAP00000019354
gopAga1_00011677-RA	ENSACAP00000002249
gopAga1_00017320-RA	ENSACAP00000009533
gopAga1_00010746-RA	ENSACAP00000019782
gopAga1_00006264-RA	ENSACAP00000012871
gopAga1_00002932-RB	ENSACAP00000016953
gopAga1_00006489-RA	ENSACAP00000006338
gopAga1_00011993-RA	ENSACAP00000015679
gopAga1_00019840-RA	ENSACAP00000012841
gopAga1_00004925-RA	ENSACAP00000016894
gopAga1_00009878-RA	ENSACAP00000014270
gopAga1_00001473-RA	ENSACAP00000012934
gopAga1_00015169-RA	ENSACAP00000001316
gopAga1_00006479-RA	ENSACAP00000005921
gopAga1_00017252-RC	ENSACAP00000013735
gopAga1_00005029-RA	ENSACAP00000013359
gopAga1_00019178-RA	ENSACAP00000001051
gopAga1_00012501-RA	ENSACAP00000011501
gopAga1_00014948-RA	ENSACAP00000013146
gopAga1_00018312-RA	ENSACAP00000002615
gopAga1_00000663-RA	ENSACAP00000010930
gopAga1_00019381-RB	ENSACAP00000010839
gopAga1_00002430-RA	ENSACAP00000005956
gopAga1_00017293-RA	ENSACAP00000012220
gopAga1_00010014-RA	ENSACAP00000010325
gopAga1_00005182-RA	ENSACAP00000009502
gopAga1_00002245-RA	ENSACAP00000015760
gopAga1_00004769-RA	ENSACAP00000019702
gopAga1_00016081-RA	ENSACAP00000005265
gopAga1_00008070-RA	ENSACAP00000014448
gopAga1_00014050-RA	ENSACAP00000008321
gopAga1_00001939-RA	ENSACAP00000020758
gopAga1_00007008-RA	ENSACAP00000012571
gopAga1_00019441-RA	ENSACAP00000001708
gopAga1_00008413-RA	ENSACAP00000006680
gopAga1_00010092-RA	ENSACAP00000022313
gopAga1_00005909-RA	ENSACAP00000005893
gopAga1_00002659-RA	ENSACAP00000011192
gopAga1_00009357-RA	ENSACAP00000006831
gopAga1_00010993-RA	ENSACAP00000009596
gopAga1_00016149-RA	ENSACAP00000003727
gopAga1_00007180-RA	ENSACAP00000013356
gopAga1_00006670-RA	ENSACAP00000009154
gopAga1_00008065-RA	ENSACAP00000017135
gopAga1_00011354-RA	ENSACAP00000008451
gopAga1_00008594-RC	ENSACAP00000001275
gopAga1_00005519-RA	ENSACAP00000002448
gopAga1_00005480-RB	ENSACAP00000020957
gopAga1_00003184-RF	ENSACAP00000009460
gopAga1_00009250-RB	ENSACAP00000004870
gopAga1_00011813-RA	ENSACAP00000001157
gopAga1_00005760-RA	ENSACAP00000010409
gopAga1_00013540-RA	ENSACAP00000001261
gopAga1_00013835-RB	ENSACAP00000000017
gopAga1_00012359-RA	ENSACAP00000020775
gopAga1_00014441-RA	ENSACAP00000008764
gopAga1_00008963-RA	ENSACAP00000014081
gopAga1_00008487-RA	ENSACAP00000014864
gopAga1_00012478-RA	ENSACAP00000006851
gopAga1_00007822-RA	ENSACAP00000007527
gopAga1_00015440-RA	ENSACAP00000015410
gopAga1_00011304-RA	ENSACAP00000000313
gopAga1_00015420-RA	ENSACAP00000004059
gopAga1_00016148-RA	ENSACAP00000000485
gopAga1_00000163-RA	ENSACAP00000010507
gopAga1_00005425-RA	ENSACAP00000003520
gopAga1_00011623-RA	ENSACAP00000016515
gopAga1_00013873-RA	ENSACAP00000009848
gopAga1_00016172-RA	ENSACAP00000007224
gopAga1_00017241-RA	ENSACAP00000021858
gopAga1_00009447-RA	ENSACAP00000011298
gopAga1_00004345-RA	ENSACAP00000010220
gopAga1_00000085-RA	ENSACAP00000020638
gopAga1_00014645-RA	ENSACAP00000009049
gopAga1_00003881-RA	ENSACAP00000006972
gopAga1_00017348-RA	ENSACAP00000012055
gopAga1_00011144-RA	ENSACAP00000009209
gopAga1_00000896-RA	ENSACAP00000006158
gopAga1_00008422-RA	ENSACAP00000010403
gopAga1_00010079-RA	ENSACAP00000002915
gopAga1_00002567-RA	ENSACAP00000005459
gopAga1_00009858-RA	ENSACAP00000001400
gopAga1_00000042-RA	ENSACAP00000016484
gopAga1_00018036-RA	ENSACAP00000005499
gopAga1_00010662-RD	ENSACAP00000016789
gopAga1_00006578-RA	ENSACAP00000003668
gopAga1_00010662-RA	ENSACAP00000004420
gopAga1_00011260-RA	ENSACAP00000017267
gopAga1_00011018-RA	ENSACAP00000017394
gopAga1_00010355-RA	ENSACAP00000005621
gopAga1_00013258-RA	ENSACAP00000019130
gopAga1_00014409-RA	ENSACAP00000013792
gopAga1_00008925-RA	ENSACAP00000000618
gopAga1_00010291-RA	ENSACAP00000017449
gopAga1_00009887-RA	ENSACAP00000012256
gopAga1_00011805-RB	ENSACAP00000015052
gopAga1_00013715-RA	ENSACAP00000002898
gopAga1_00001631-RA	ENSACAP00000016887
gopAga1_00000516-RA	ENSACAP00000010592
gopAga1_00016936-RA	ENSACAP00000001598
gopAga1_00005935-RA	ENSACAP00000001493
gopAga1_00011615-RA	ENSACAP00000001019
gopAga1_00014866-RA	ENSACAP00000014433
gopAga1_00017305-RA	ENSACAP00000003738
gopAga1_00008964-RA	ENSACAP00000009873
gopAga1_00013775-RA	ENSACAP00000006608
gopAga1_00007804-RA	ENSACAP00000003684
gopAga1_00004827-RB	ENSACAP00000000472
gopAga1_00006916-RA	ENSACAP00000005309
gopAga1_00018735-RA	ENSACAP00000009828
gopAga1_00015771-RC	ENSACAP00000002680
gopAga1_00011122-RA	ENSACAP00000007890
gopAga1_00013230-RA	ENSACAP00000016149
gopAga1_00017652-RA	ENSACAP00000007386
gopAga1_00013394-RA	ENSACAP00000015515
gopAga1_00004376-RA	ENSACAP00000006171
gopAga1_00006977-RA	ENSACAP00000000456
gopAga1_00010924-RA	ENSACAP00000009037
gopAga1_00003777-RA	ENSACAP00000013490
gopAga1_00012881-RB	ENSACAP00000013332
gopAga1_00008708-RA	ENSACAP00000005016
gopAga1_00016657-RA	ENSACAP00000017375
gopAga1_00013851-RA	ENSACAP00000008145
gopAga1_00016432-RA	ENSACAP00000021405
gopAga1_00014680-RA	ENSACAP00000012816
gopAga1_00004901-RA	ENSACAP00000010462
gopAga1_00009128-RA	ENSACAP00000004623
gopAga1_00014357-RA	ENSACAP00000002007
gopAga1_00010338-RB	ENSACAP00000017613
gopAga1_00007238-RA	ENSACAP00000007546
gopAga1_00002732-RB	ENSACAP00000013841
gopAga1_00010095-RA	ENSACAP00000006771
gopAga1_00015663-RA	ENSACAP00000005321
gopAga1_00011081-RA	ENSACAP00000007312
gopAga1_00006118-RA	ENSACAP00000002073
gopAga1_00004979-RA	ENSACAP00000002672
gopAga1_00002445-RA	ENSACAP00000010935
gopAga1_00008698-RA	ENSACAP00000009056
gopAga1_00006442-RA	ENSACAP00000010630
gopAga1_00005640-RA	ENSACAP00000006076
gopAga1_00015999-RA	ENSACAP00000022350
gopAga1_00001748-RA	ENSACAP00000020903
gopAga1_00018897-RA	ENSACAP00000005172
gopAga1_00009199-RA	ENSACAP00000002922
gopAga1_00004991-RA	ENSACAP00000015870
gopAga1_00008338-RA	ENSACAP00000004963
gopAga1_00012055-RB	ENSACAP00000019791
gopAga1_00003290-RA	ENSACAP00000001833
gopAga1_00017201-RB	ENSACAP00000005268
[truncated: 9,983 more rows]
