# Supplementary material for: The Agassiz’s desert tortoise genome provides a resource for the conservation of a threatened species
Source: PLoS One. 2017 May 31;12(5):e0177708. doi: 10.1371/journal.pone.0177708 (PMC5451010; doi:10.1371/journal.pone.0177708)
Supplement: S5 Dataset — (XLS) [file pone.0177708.s019.xls]

## Sheet: gopaga-homsap.RBH.out
gopAga1_00009937-RA	ENSP00000366387
gopAga1_00010932-RA	ENSP00000215790
gopAga1_00000875-RA	ENSP00000433484
gopAga1_00015661-RA	ENSP00000397646
gopAga1_00002532-RA	ENSP00000486983
gopAga1_00018823-RA	ENSP00000279392
gopAga1_00004967-RA	ENSP00000286070
gopAga1_00015360-RA	ENSP00000438510
gopAga1_00016418-RA	ENSP00000298198
gopAga1_00001764-RA	ENSP00000407245
gopAga1_00007271-RA	ENSP00000376076
gopAga1_00000088-RA	ENSP00000361173
gopAga1_00010823-RA	ENSP00000344432
gopAga1_00016410-RC	ENSP00000365189
gopAga1_00000702-RA	ENSP00000354947
gopAga1_00019194-RA	ENSP00000269593
gopAga1_00016142-RD	ENSP00000368876
gopAga1_00005287-RA	ENSP00000226798
gopAga1_00013421-RA	ENSP00000344233
gopAga1_00015623-RA	ENSP00000396830
gopAga1_00013680-RA	ENSP00000266014
gopAga1_00013286-RB	ENSP00000391069
gopAga1_00003171-RA	ENSP00000341874
gopAga1_00013820-RA	ENSP00000348714
gopAga1_00015845-RA	ENSP00000359483
gopAga1_00005843-RA	ENSP00000283632
gopAga1_00007156-RA	ENSP00000343728
gopAga1_00004004-RA	ENSP00000343656
gopAga1_00001607-RA	ENSP00000261796
gopAga1_00004154-RA	ENSP00000334145
gopAga1_00008115-RA	ENSP00000356480
gopAga1_00018183-RB	ENSP00000219334
gopAga1_00012402-RA	ENSP00000377043
gopAga1_00004725-RA	ENSP00000216117
gopAga1_00012570-RA	ENSP00000316578
gopAga1_00008182-RA	ENSP00000341327
gopAga1_00003074-RA	ENSP00000299338
gopAga1_00012988-RA	ENSP00000211998
gopAga1_00005265-RA	ENSP00000262450
gopAga1_00005421-RA	ENSP00000266039
gopAga1_00005897-RA	ENSP00000417596
gopAga1_00007827-RA	ENSP00000229265
gopAga1_00013583-RA	ENSP00000414456
gopAga1_00003133-RA	ENSP00000367498
gopAga1_00014535-RA	ENSP00000387902
gopAga1_00018497-RA	ENSP00000301761
gopAga1_00009369-RA	ENSP00000404676
gopAga1_00003335-RA	ENSP00000363431
gopAga1_00019774-RA	ENSP00000304102
gopAga1_00010213-RA	ENSP00000423993
gopAga1_00016126-RA	ENSP00000401155
gopAga1_00002780-RA	ENSP00000479972
gopAga1_00015567-RA	ENSP00000340900
gopAga1_00019437-RA	ENSP00000297613
gopAga1_00003647-RA	ENSP00000427335
gopAga1_00005153-RA	ENSP00000482150
gopAga1_00010716-RA	ENSP00000393561
gopAga1_00015531-RA	ENSP00000368646
gopAga1_00002625-RA	ENSP00000281938
gopAga1_00007122-RA	ENSP00000368805
gopAga1_00004581-RE	ENSP00000479496
gopAga1_00006629-RA	ENSP00000387982
gopAga1_00004382-RA	ENSP00000377598
gopAga1_00013248-RA	ENSP00000456042
gopAga1_00004581-RB	ENSP00000486896
gopAga1_00002998-RA	ENSP00000345182
gopAga1_00003387-RA	ENSP00000385800
gopAga1_00004901-RA	ENSP00000272233
gopAga1_00017413-RB	ENSP00000367564
gopAga1_00011889-RA	ENSP00000379676
gopAga1_00015081-RA	ENSP00000323304
gopAga1_00004422-RA	ENSP00000358549
gopAga1_00000067-RA	ENSP00000408839
gopAga1_00004043-RA	ENSP00000281828
gopAga1_00005249-RA	ENSP00000292431
gopAga1_00000103-RB	ENSP00000440017
gopAga1_00010199-RA	ENSP00000333097
gopAga1_00009128-RA	ENSP00000157600
gopAga1_00006713-RA	ENSP00000372924
gopAga1_00011618-RA	ENSP00000418356
gopAga1_00018424-RA	ENSP00000391453
gopAga1_00019521-RA	ENSP00000385191
gopAga1_00008689-RA	ENSP00000264499
gopAga1_00018670-RA	ENSP00000368077
gopAga1_00015932-RA	ENSP00000258400
gopAga1_00002690-RA	ENSP00000362873
gopAga1_00010265-RA	ENSP00000363329
gopAga1_00011603-RA	ENSP00000426186
gopAga1_00018753-RA	ENSP00000367318
gopAga1_00015754-RB	ENSP00000340944
gopAga1_00004688-RA	ENSP00000376686
gopAga1_00013800-RA	ENSP00000351832
gopAga1_00018382-RA	ENSP00000417581
gopAga1_00010338-RB	ENSP00000484021
gopAga1_00001561-RA	ENSP00000419692
gopAga1_00014422-RA	ENSP00000456172
gopAga1_00016724-RA	ENSP00000282406
gopAga1_00002748-RA	ENSP00000384259
gopAga1_00008075-RA	ENSP00000296135
gopAga1_00011765-RA	ENSP00000488133
gopAga1_00002814-RA	ENSP00000330918
gopAga1_00008273-RA	ENSP00000310722
gopAga1_00011500-RA	ENSP00000264094
gopAga1_00008076-RA	ENSP00000359573
gopAga1_00010383-RA	ENSP00000342962
gopAga1_00008901-RA	ENSP00000399441
gopAga1_00008212-RA	ENSP00000239926
gopAga1_00010095-RA	ENSP00000356389
gopAga1_00008357-RA	ENSP00000475615
gopAga1_00001224-RB	ENSP00000264029
gopAga1_00016885-RA	ENSP00000304370
gopAga1_00016500-RA	ENSP00000384963
gopAga1_00013242-RA	ENSP00000267485
gopAga1_00000832-RA	ENSP00000445069
gopAga1_00009742-RA	ENSP00000420121
gopAga1_00013945-RA	ENSP00000304051
gopAga1_00005980-RA	ENSP00000301785
gopAga1_00008605-RB	ENSP00000245934
gopAga1_00017071-RA	ENSP00000377302
gopAga1_00012539-RA	ENSP00000328992
gopAga1_00006085-RA	ENSP00000417015
gopAga1_00014157-RB	ENSP00000393453
gopAga1_00002010-RA	ENSP00000379512
gopAga1_00016245-RA	ENSP00000458866
gopAga1_00009386-RA	ENSP00000260665
gopAga1_00009194-RA	ENSP00000363419
gopAga1_00018598-RA	ENSP00000324792
gopAga1_00015444-RA	ENSP00000367473
gopAga1_00019166-RC	ENSP00000416658
gopAga1_00015680-RA	ENSP00000447647
gopAga1_00016578-RA	ENSP00000364336
gopAga1_00009412-RA	ENSP00000485028
gopAga1_00005688-RA	ENSP00000379585
gopAga1_00008409-RB	ENSP00000371345
gopAga1_00001076-RA	ENSP00000477685
gopAga1_00010448-RA	ENSP00000422550
gopAga1_00014533-RA	ENSP00000442443
gopAga1_00016680-RA	ENSP00000467614
gopAga1_00007055-RA	ENSP00000367828
gopAga1_00003109-RD	ENSP00000440288
gopAga1_00000778-RA	ENSP00000378216
gopAga1_00017583-RA	ENSP00000327786
gopAga1_00008082-RA	ENSP00000416050
gopAga1_00001780-RA	ENSP00000308452
gopAga1_00001800-RA	ENSP00000225916
gopAga1_00011219-RA	ENSP00000227507
gopAga1_00008695-RB	ENSP00000382008
gopAga1_00004547-RA	ENSP00000308671
gopAga1_00016833-RA	ENSP00000382327
gopAga1_00008242-RA	ENSP00000246006
gopAga1_00002436-RA	ENSP00000410070
gopAga1_00002255-RA	ENSP00000363162
gopAga1_00015178-RB	ENSP00000369739
gopAga1_00014056-RA	ENSP00000338030
gopAga1_00008028-RA	ENSP00000415441
gopAga1_00017905-RA	ENSP00000394078
gopAga1_00011400-RA	ENSP00000380877
gopAga1_00002573-RA	ENSP00000369004
gopAga1_00010594-RA	ENSP00000463013
gopAga1_00001954-RA	ENSP00000361834
gopAga1_00004218-RB	ENSP00000204726
gopAga1_00012466-RA	ENSP00000374046
gopAga1_00010070-RA	ENSP00000482815
gopAga1_00016487-RA	ENSP00000369981
gopAga1_00010521-RA	ENSP00000385040
gopAga1_00010262-RA	ENSP00000363313
gopAga1_00018729-RA	ENSP00000368589
gopAga1_00014081-RA	ENSP00000384900
gopAga1_00001732-RA	ENSP00000354553
gopAga1_00002384-RA	ENSP00000245787
gopAga1_00011342-RA	ENSP00000287706
gopAga1_00012621-RA	ENSP00000239859
gopAga1_00012793-RA	ENSP00000356297
gopAga1_00001794-RB	ENSP00000406463
gopAga1_00015506-RA	ENSP00000333547
gopAga1_00006442-RA	ENSP00000434440
gopAga1_00018551-RA	ENSP00000431731
gopAga1_00013824-RA	ENSP00000356975
gopAga1_00012180-RB	ENSP00000441374
gopAga1_00017635-RA	ENSP00000278856
gopAga1_00001850-RA	ENSP00000440797
gopAga1_00000010-RA	ENSP00000202677
gopAga1_00009520-RA	ENSP00000485478
gopAga1_00014324-RA	ENSP00000433104
gopAga1_00012135-RA	ENSP00000279281
gopAga1_00012371-RA	ENSP00000296979
gopAga1_00011981-RA	ENSP00000311130
gopAga1_00019076-RA	ENSP00000470034
gopAga1_00015211-RA	ENSP00000435445
gopAga1_00005517-RA	ENSP00000478566
gopAga1_00016652-RA	ENSP00000443016
gopAga1_00000110-RA	ENSP00000360719
gopAga1_00003759-RA	ENSP00000430712
gopAga1_00011298-RA	ENSP00000345900
gopAga1_00014205-RA	ENSP00000299766
gopAga1_00019663-RA	ENSP00000478982
gopAga1_00017253-RA	ENSP00000374484
gopAga1_00001381-RA	ENSP00000388455
gopAga1_00018148-RA	ENSP00000347721
gopAga1_00000375-RA	ENSP00000361355
gopAga1_00012063-RA	ENSP00000391372
gopAga1_00001994-RA	ENSP00000356125
gopAga1_00003701-RA	ENSP00000225964
gopAga1_00015802-RA	ENSP00000349636
gopAga1_00002746-RA	ENSP00000444886
gopAga1_00015887-RC	ENSP00000300417
gopAga1_00003814-RA	ENSP00000337862
gopAga1_00017294-RB	ENSP00000444911
gopAga1_00015505-RA	ENSP00000381036
gopAga1_00006378-RA	ENSP00000486223
gopAga1_00010103-RA	ENSP00000369181
gopAga1_00006855-RA	ENSP00000393324
gopAga1_00015882-RA	ENSP00000337439
gopAga1_00008438-RA	ENSP00000381657
gopAga1_00006370-RA	ENSP00000262302
gopAga1_00007756-RA	ENSP00000321259
gopAga1_00012192-RA	ENSP00000467526
gopAga1_00003743-RA	ENSP00000387209
gopAga1_00005326-RA	ENSP00000426711
gopAga1_00017117-RA	ENSP00000384133
gopAga1_00014812-RA	ENSP00000470560
gopAga1_00006328-RA	ENSP00000433341
gopAga1_00006925-RA	ENSP00000204517
gopAga1_00002097-RA	ENSP00000416026
gopAga1_00003030-RD	ENSP00000481595
gopAga1_00012235-RA	ENSP00000218340
gopAga1_00003030-RA	ENSP00000301336
gopAga1_00014899-RA	ENSP00000263967
gopAga1_00005724-RA	ENSP00000305230
gopAga1_00004097-RA	ENSP00000262138
gopAga1_00015760-RA	ENSP00000299964
gopAga1_00012694-RA	ENSP00000471957
gopAga1_00000834-RA	ENSP00000382544
gopAga1_00003078-RA	ENSP00000305494
gopAga1_00003131-RD	ENSP00000367476
gopAga1_00019976-RC	ENSP00000354828
gopAga1_00003131-RC	ENSP00000367468
gopAga1_00014806-RA	ENSP00000363937
gopAga1_00000220-RA	ENSP00000358170
gopAga1_00000884-RA	ENSP00000323588
gopAga1_00013659-RA	ENSP00000290583
gopAga1_00001879-RA	ENSP00000309570
gopAga1_00005915-RB	ENSP00000462311
gopAga1_00010178-RB	ENSP00000378887
gopAga1_00018345-RA	ENSP00000276218
gopAga1_00018990-RA	ENSP00000296096
gopAga1_00005552-RA	ENSP00000486610
gopAga1_00000551-RA	ENSP00000219551
gopAga1_00019241-RA	ENSP00000275521
gopAga1_00006686-RA	ENSP00000392604
gopAga1_00006495-RA	ENSP00000363891
gopAga1_00015109-RA	ENSP00000363614
gopAga1_00013032-RA	ENSP00000432003
gopAga1_00005607-RA	ENSP00000458322
gopAga1_00010576-RC	ENSP00000401090
gopAga1_00011136-RA	ENSP00000357000
gopAga1_00017201-RA	ENSP00000486311
gopAga1_00003943-RA	ENSP00000364986
gopAga1_00009094-RA	ENSP00000359521
gopAga1_00000741-RA	ENSP00000251119
gopAga1_00018086-RA	ENSP00000321976
gopAga1_00004455-RA	ENSP00000364814
gopAga1_00015364-RA	ENSP00000310723
gopAga1_00016284-RB	ENSP00000348461
gopAga1_00017942-RA	ENSP00000264908
gopAga1_00008329-RA	ENSP00000361903
gopAga1_00010893-RA	ENSP00000265044
gopAga1_00007529-RA	ENSP00000437071
gopAga1_00003228-RA	ENSP00000373808
gopAga1_00007628-RA	ENSP00000363139
gopAga1_00007389-RA	ENSP00000262135
gopAga1_00003901-RA	ENSP00000237305
gopAga1_00012328-RA	ENSP00000455897
gopAga1_00001523-RA	ENSP00000216036
gopAga1_00009713-RA	ENSP00000376781
gopAga1_00003159-RF	ENSP00000453306
gopAga1_00015120-RA	ENSP00000307234
gopAga1_00005135-RA	ENSP00000304229
gopAga1_00000577-RA	ENSP00000334023
gopAga1_00020120-RA	ENSP00000246041
gopAga1_00002486-RA	ENSP00000245105
gopAga1_00015242-RA	ENSP00000441237
gopAga1_00002303-RA	ENSP00000315263
gopAga1_00002199-RA	ENSP00000398076
gopAga1_00008161-RA	ENSP00000296255
gopAga1_00000773-RA	ENSP00000425132
gopAga1_00002417-RA	ENSP00000255416
gopAga1_00017013-RA	ENSP00000363746
gopAga1_00004252-RA	ENSP00000261024
gopAga1_00005585-RA	ENSP00000343930
gopAga1_00004164-RA	ENSP00000265012
gopAga1_00005208-RA	ENSP00000318867
gopAga1_00016726-RA	ENSP00000333593
gopAga1_00013396-RA	ENSP00000343234
gopAga1_00002969-RA	ENSP00000296380
gopAga1_00005525-RA	ENSP00000360305
gopAga1_00019126-RA	ENSP00000386452
gopAga1_00011222-RA	ENSP00000339957
gopAga1_00004538-RA	ENSP00000437738
gopAga1_00008603-RA	ENSP00000346168
gopAga1_00001458-RA	ENSP00000366582
gopAga1_00006444-RA	ENSP00000420949
gopAga1_00004386-RA	ENSP00000391255
gopAga1_00001239-RA	ENSP00000302111
gopAga1_00000465-RA	ENSP00000301037
gopAga1_00001652-RA	ENSP00000356331
gopAga1_00002867-RA	ENSP00000400580
gopAga1_00019714-RA	ENSP00000362797
gopAga1_00011341-RA	ENSP00000487746
gopAga1_00010137-RA	ENSP00000350413
gopAga1_00010122-RA	ENSP00000389111
gopAga1_00011448-RA	ENSP00000393393
gopAga1_00002805-RA	ENSP00000333188
gopAga1_00008310-RA	ENSP00000436318
gopAga1_00019791-RA	ENSP00000265643
gopAga1_00001263-RB	ENSP00000261366
gopAga1_00008931-RA	ENSP00000411991
gopAga1_00010923-RA	ENSP00000264192
gopAga1_00013997-RA	ENSP00000374920
gopAga1_00016976-RA	ENSP00000357068
gopAga1_00006217-RA	ENSP00000471857
gopAga1_00020049-RA	ENSP00000388400
gopAga1_00019775-RB	ENSP00000307288
gopAga1_00007249-RA	ENSP00000406482
gopAga1_00008999-RA	ENSP00000463574
gopAga1_00013134-RA	ENSP00000420506
gopAga1_00003385-RA	ENSP00000327251
gopAga1_00013134-RC	ENSP00000420434
gopAga1_00007426-RA	ENSP00000236850
gopAga1_00016897-RA	ENSP00000244745
gopAga1_00011847-RA	ENSP00000410409
gopAga1_00018284-RA	ENSP00000417230
gopAga1_00018316-RA	ENSP00000310966
gopAga1_00010693-RA	ENSP00000301587
gopAga1_00003252-RA	ENSP00000297837
gopAga1_00009698-RA	ENSP00000472249
gopAga1_00009097-RA	ENSP00000355217
gopAga1_00000589-RA	ENSP00000249269
gopAga1_00012427-RA	ENSP00000271636
gopAga1_00007622-RA	ENSP00000345968
gopAga1_00014089-RA	ENSP00000375894
gopAga1_00014669-RA	ENSP00000302189
gopAga1_00008452-RA	ENSP00000428664
gopAga1_00014863-RA	ENSP00000037869
gopAga1_00002259-RA	ENSP00000362411
gopAga1_00004049-RA	ENSP00000324874
gopAga1_00006872-RB	ENSP00000349959
gopAga1_00015559-RA	ENSP00000315379
gopAga1_00005164-RA	ENSP00000456033
gopAga1_00012094-RA	ENSP00000451882
gopAga1_00014802-RA	ENSP00000350708
gopAga1_00001453-RA	ENSP00000384725
gopAga1_00013911-RA	ENSP00000479431
gopAga1_00015416-RA	ENSP00000359042
gopAga1_00002112-RA	ENSP00000330190
gopAga1_00004462-RA	ENSP00000368422
gopAga1_00005598-RA	ENSP00000359106
gopAga1_00000814-RA	ENSP00000264977
gopAga1_00011028-RA	ENSP00000220822
gopAga1_00009377-RA	ENSP00000484526
gopAga1_00014769-RA	ENSP00000397156
gopAga1_00011965-RA	ENSP00000376763
gopAga1_00015715-RA	ENSP00000261173
gopAga1_00007779-RA	ENSP00000309102
gopAga1_00000239-RA	ENSP00000343377
gopAga1_00011792-RA	ENSP00000484679
gopAga1_00010666-RB	ENSP00000404463
gopAga1_00001532-RA	ENSP00000155858
gopAga1_00013897-RA	ENSP00000268638
gopAga1_00012800-RA	ENSP00000442453
gopAga1_00012683-RA	ENSP00000436704
gopAga1_00004713-RA	ENSP00000259037
gopAga1_00014673-RA	ENSP00000284562
gopAga1_00019374-RA	ENSP00000401089
gopAga1_00008272-RA	ENSP00000416537
gopAga1_00008892-RA	ENSP00000362768
gopAga1_00009810-RB	ENSP00000350028
gopAga1_00020118-RA	ENSP00000303977
gopAga1_00015991-RA	ENSP00000358478
gopAga1_00005994-RA	ENSP00000361929
gopAga1_00013400-RA	ENSP00000360811
gopAga1_00006643-RB	ENSP00000397598
gopAga1_00007970-RA	ENSP00000415516
gopAga1_00009365-RA	ENSP00000264870
gopAga1_00012654-RA	ENSP00000011691
gopAga1_00017944-RA	ENSP00000292599
gopAga1_00014328-RA	ENSP00000306340
gopAga1_00005515-RA	ENSP00000295497
gopAga1_00007077-RA	ENSP00000354560
gopAga1_00008873-RA	ENSP00000383059
gopAga1_00018404-RA	ENSP00000216420
gopAga1_00009999-RA	ENSP00000449761
gopAga1_00009800-RA	ENSP00000398798
gopAga1_00008713-RA	ENSP00000459626
gopAga1_00012825-RA	ENSP00000366672
gopAga1_00003625-RA	ENSP00000445157
gopAga1_00011694-RA	ENSP00000442375
gopAga1_00012462-RC	ENSP00000434826
gopAga1_00006764-RA	ENSP00000424833
gopAga1_00014485-RA	ENSP00000364346
gopAga1_00013623-RA	ENSP00000415108
gopAga1_00003170-RA	ENSP00000431584
gopAga1_00018191-RB	ENSP00000268676
gopAga1_00001768-RA	ENSP00000367065
gopAga1_00006644-RA	ENSP00000420338
gopAga1_00014852-RA	ENSP00000434161
gopAga1_00005619-RB	ENSP00000225296
gopAga1_00013146-RA	ENSP00000358810
gopAga1_00003972-RB	ENSP00000288235
gopAga1_00005218-RA	ENSP00000371770
gopAga1_00019186-RA	ENSP00000375736
gopAga1_00010352-RD	ENSP00000476205
gopAga1_00018114-RA	ENSP00000487390
gopAga1_00005137-RB	ENSP00000341843
gopAga1_00006859-RA	ENSP00000484790
gopAga1_00004212-RA	ENSP00000267584
gopAga1_00013135-RA	ENSP00000399511
gopAga1_00008203-RA	ENSP00000367195
gopAga1_00000388-RA	ENSP00000361092
gopAga1_00005837-RA	ENSP00000482169
gopAga1_00007496-RA	ENSP00000385727
gopAga1_00008755-RA	ENSP00000378637
gopAga1_00020143-RA	ENSP00000206451
gopAga1_00004312-RA	ENSP00000265462
gopAga1_00008166-RC	ENSP00000369899
gopAga1_00005413-RB	ENSP00000297185
gopAga1_00004640-RA	ENSP00000452180
gopAga1_00009657-RA	ENSP00000379839
gopAga1_00017627-RA	ENSP00000264735
gopAga1_00007963-RA	ENSP00000297293
gopAga1_00005116-RA	ENSP00000433548
gopAga1_00004051-RA	ENSP00000357131
gopAga1_00010096-RB	ENSP00000356381
gopAga1_00006483-RA	ENSP00000412705
gopAga1_00005101-RA	ENSP00000083182
gopAga1_00016320-RA	ENSP00000297283
gopAga1_00018527-RA	ENSP00000276410
gopAga1_00013362-RA	ENSP00000444521
gopAga1_00013234-RA	ENSP00000258455
gopAga1_00005045-RA	ENSP00000359013
gopAga1_00012158-RA	ENSP00000415767
gopAga1_00012415-RA	ENSP00000377055
gopAga1_00015527-RA	ENSP00000306983
gopAga1_00011611-RA	ENSP00000251993
gopAga1_00006331-RA	ENSP00000412322
gopAga1_00010024-RA	ENSP00000393854
gopAga1_00015883-RC	ENSP00000380982
gopAga1_00006406-RA	ENSP00000359505
gopAga1_00010915-RA	ENSP00000263026
gopAga1_00004738-RA	ENSP00000312356
gopAga1_00002971-RA	ENSP00000363092
gopAga1_00016963-RA	ENSP00000252456
gopAga1_00002133-RA	ENSP00000356606
gopAga1_00015363-RA	ENSP00000308461
gopAga1_00007687-RA	ENSP00000480777
gopAga1_00007738-RA	ENSP00000399208
gopAga1_00013398-RA	ENSP00000215838
gopAga1_00006306-RA	ENSP00000376796
gopAga1_00010216-RA	ENSP00000358245
gopAga1_00011999-RA	ENSP00000366093
gopAga1_00013138-RA	ENSP00000399194
gopAga1_00013287-RC	ENSP00000347778
gopAga1_00006633-RB	ENSP00000407720
gopAga1_00006199-RA	ENSP00000227638
gopAga1_00000185-RA	ENSP00000349616
gopAga1_00012212-RA	ENSP00000386074
gopAga1_00001170-RA	ENSP00000449396
gopAga1_00004331-RA	ENSP00000351646
gopAga1_00000633-RA	ENSP00000246229
gopAga1_00019798-RA	ENSP00000365332
gopAga1_00009209-RA	ENSP00000284268
gopAga1_00017150-RA	ENSP00000359212
gopAga1_00018021-RA	ENSP00000337852
gopAga1_00010697-RA	ENSP00000228865
gopAga1_00017396-RA	ENSP00000420295
gopAga1_00011093-RB	ENSP00000373640
gopAga1_00011809-RA	ENSP00000345985
gopAga1_00011635-RA	ENSP00000423295
gopAga1_00012349-RA	ENSP00000265814
gopAga1_00008332-RA	ENSP00000432053
gopAga1_00010519-RA	ENSP00000263735
gopAga1_00014749-RA	ENSP00000294952
gopAga1_00001479-RA	ENSP00000369318
gopAga1_00005941-RA	ENSP00000284770
gopAga1_00003226-RA	ENSP00000427004
gopAga1_00015245-RA	ENSP00000246549
gopAga1_00015313-RA	ENSP00000453743
gopAga1_00006114-RA	ENSP00000370337
gopAga1_00012975-RC	ENSP00000483254
gopAga1_00004425-RA	ENSP00000373575
gopAga1_00019067-RA	ENSP00000265825
gopAga1_00002891-RA	ENSP00000438209
gopAga1_00012706-RA	ENSP00000357698
gopAga1_00009694-RB	ENSP00000468475
gopAga1_00000573-RA	ENSP00000397414
gopAga1_00010604-RA	ENSP00000286195
gopAga1_00007257-RA	ENSP00000487764
gopAga1_00006248-RA	ENSP00000350977
gopAga1_00017033-RA	ENSP00000416787
gopAga1_00000617-RB	ENSP00000333064
gopAga1_00000398-RA	ENSP00000348659
gopAga1_00012196-RA	ENSP00000431166
gopAga1_00012054-RA	ENSP00000482384
gopAga1_00014748-RA	ENSP00000262631
gopAga1_00008148-RA	ENSP00000376144
gopAga1_00009804-RA	ENSP00000258398
gopAga1_00005232-RA	ENSP00000301149
gopAga1_00017045-RA	ENSP00000486017
gopAga1_00001470-RB	ENSP00000253577
gopAga1_00015642-RA	ENSP00000263408
gopAga1_00004423-RA	ENSP00000358565
gopAga1_00014276-RA	ENSP00000454073
gopAga1_00005248-RA	ENSP00000221504
gopAga1_00002809-RA	ENSP00000314214
gopAga1_00011264-RA	ENSP00000374268
gopAga1_00013771-RA	ENSP00000272224
gopAga1_00010649-RA	ENSP00000362578
gopAga1_00015694-RA	ENSP00000483253
gopAga1_00016402-RA	ENSP00000361569
gopAga1_00006541-RA	ENSP00000367029
gopAga1_00002553-RA	ENSP00000378409
gopAga1_00006270-RA	ENSP00000413645
gopAga1_00017757-RA	ENSP00000343344
gopAga1_00012951-RA	ENSP00000387270
gopAga1_00000329-RB	ENSP00000454224
gopAga1_00017999-RA	ENSP00000409717
gopAga1_00017999-RB	ENSP00000444452
gopAga1_00017124-RA	ENSP00000303706
gopAga1_00015052-RA	ENSP00000294353
gopAga1_00007979-RA	ENSP00000422687
gopAga1_00001706-RA	ENSP00000457193
gopAga1_00013456-RA	ENSP00000348521
gopAga1_00008792-RA	ENSP00000332340
gopAga1_00012254-RA	ENSP00000435377
gopAga1_00010800-RA	ENSP00000373301
gopAga1_00010963-RB	ENSP00000355961
gopAga1_00000636-RA	ENSP00000262659
gopAga1_00016978-RA	ENSP00000440812
gopAga1_00001978-RA	ENSP00000348583
gopAga1_00012425-RA	ENSP00000271715
gopAga1_00005694-RA	ENSP00000387198
gopAga1_00002451-RA	ENSP00000459381
gopAga1_00011564-RA	ENSP00000426989
gopAga1_00012894-RA	ENSP00000286398
gopAga1_00004507-RA	ENSP00000438593
gopAga1_00007289-RA	ENSP00000384551
gopAga1_00013538-RA	ENSP00000428343
gopAga1_00014413-RA	ENSP00000217455
gopAga1_00014175-RA	ENSP00000388627
gopAga1_00004289-RA	ENSP00000331602
gopAga1_00012913-RA	ENSP00000462664
gopAga1_00003931-RA	ENSP00000385597
gopAga1_00008235-RA	ENSP00000362299
gopAga1_00003691-RA	ENSP00000331411
gopAga1_00019002-RA	ENSP00000262990
gopAga1_00010304-RA	ENSP00000347041
gopAga1_00014080-RA	ENSP00000453302
gopAga1_00009850-RA	ENSP00000381982
gopAga1_00001417-RA	ENSP00000367888
gopAga1_00001145-RB	ENSP00000318057
gopAga1_00000386-RA	ENSP00000361042
gopAga1_00003039-RA	ENSP00000321945
gopAga1_00014125-RA	ENSP00000416248
gopAga1_00008705-RA	ENSP00000388684
gopAga1_00000347-RA	ENSP00000442070
gopAga1_00018807-RA	ENSP00000348206
gopAga1_00009147-RA	ENSP00000161863
gopAga1_00012007-RB	ENSP00000457168
gopAga1_00002447-RA	ENSP00000419357
gopAga1_00013322-RA	ENSP00000263063
gopAga1_00012082-RA	ENSP00000367743
gopAga1_00012681-RA	ENSP00000349045
gopAga1_00003338-RA	ENSP00000463151
gopAga1_00016244-RA	ENSP00000471635
gopAga1_00010653-RA	ENSP00000431186
gopAga1_00007405-RA	ENSP00000346130
gopAga1_00004995-RA	ENSP00000450436
gopAga1_00009068-RA	ENSP00000462835
gopAga1_00002060-RA	ENSP00000423783
gopAga1_00004106-RA	ENSP00000486478
gopAga1_00004381-RA	ENSP00000264750
gopAga1_00005865-RA	ENSP00000435797
gopAga1_00007762-RA	ENSP00000481155
gopAga1_00002172-RA	ENSP00000256062
gopAga1_00019948-RA	ENSP00000337396
gopAga1_00012722-RA	ENSP00000357594
gopAga1_00016367-RA	ENSP00000266483
gopAga1_00000008-RA	ENSP00000366396
gopAga1_00011628-RA	ENSP00000435550
gopAga1_00017098-RA	ENSP00000359682
gopAga1_00010813-RA	ENSP00000413829
gopAga1_00005064-RA	ENSP00000464275
gopAga1_00011877-RA	ENSP00000394692
gopAga1_00015818-RA	ENSP00000264692
gopAga1_00012031-RA	ENSP00000305411
gopAga1_00018993-RA	ENSP00000399764
gopAga1_00011447-RA	ENSP00000407736
gopAga1_00014190-RA	ENSP00000296215
gopAga1_00002668-RA	ENSP00000308051
gopAga1_00001176-RA	ENSP00000342056
gopAga1_00008599-RA	ENSP00000320649
gopAga1_00003413-RA	ENSP00000253968
gopAga1_00003674-RA	ENSP00000479998
gopAga1_00012588-RA	ENSP00000362936
gopAga1_00007226-RA	ENSP00000394063
gopAga1_00000018-RA	ENSP00000482967
gopAga1_00011061-RA	ENSP00000343924
gopAga1_00014048-RA	ENSP00000268154
gopAga1_00011536-RA	ENSP00000457777
gopAga1_00007178-RA	ENSP00000462574
gopAga1_00004304-RB	ENSP00000466867
gopAga1_00000810-RF	ENSP00000419147
gopAga1_00008105-RA	ENSP00000398010
gopAga1_00014739-RD	ENSP00000359160
gopAga1_00013726-RA	ENSP00000369849
gopAga1_00006006-RB	ENSP00000486816
gopAga1_00015626-RA	ENSP00000385902
gopAga1_00008972-RA	ENSP00000334668
gopAga1_00007647-RA	ENSP00000398824
gopAga1_00002951-RA	ENSP00000345341
gopAga1_00010608-RA	ENSP00000412775
gopAga1_00003958-RA	ENSP00000358727
gopAga1_00014264-RA	ENSP00000458631
gopAga1_00011743-RA	ENSP00000292577
gopAga1_00005666-RA	ENSP00000223364
gopAga1_00004663-RA	ENSP00000252971
gopAga1_00018975-RA	ENSP00000342981
gopAga1_00005475-RA	ENSP00000350463
gopAga1_00007038-RA	ENSP00000418563
gopAga1_00001937-RB	ENSP00000316948
gopAga1_00004829-RA	ENSP00000455851
gopAga1_00015927-RA	ENSP00000429520
gopAga1_00017703-RA	ENSP00000481783
gopAga1_00014651-RA	ENSP00000372093
gopAga1_00004779-RA	ENSP00000388322
gopAga1_00006544-RA	ENSP00000369964
gopAga1_00005855-RA	ENSP00000263634
gopAga1_00010397-RB	ENSP00000322440
gopAga1_00010397-RA	ENSP00000400500
gopAga1_00015581-RA	ENSP00000470316
gopAga1_00014862-RA	ENSP00000387654
gopAga1_00000076-RA	ENSP00000343496
gopAga1_00017065-RA	ENSP00000402232
gopAga1_00005238-RA	ENSP00000449370
gopAga1_00011315-RA	ENSP00000370966
gopAga1_00003920-RA	ENSP00000481181
gopAga1_00008360-RA	ENSP00000450040
gopAga1_00012871-RA	ENSP00000340441
gopAga1_00005202-RA	ENSP00000287777
gopAga1_00013520-RA	ENSP00000458380
gopAga1_00016670-RB	ENSP00000264904
gopAga1_00009571-RC	ENSP00000257829
gopAga1_00000351-RA	ENSP00000382518
gopAga1_00002767-RA	ENSP00000296504
gopAga1_00013555-RA	ENSP00000317614
gopAga1_00014275-RB	ENSP00000387057
gopAga1_00005321-RC	ENSP00000380317
gopAga1_00015312-RA	ENSP00000229955
gopAga1_00019808-RA	ENSP00000399718
gopAga1_00002964-RA	ENSP00000380378
gopAga1_00001629-RA	ENSP00000380998
gopAga1_00017623-RA	ENSP00000366225
gopAga1_00007894-RA	ENSP00000452454
gopAga1_00006649-RA	ENSP00000379521
gopAga1_00001243-RA	ENSP00000386907
gopAga1_00001035-RC	ENSP00000230671
gopAga1_00005369-RA	ENSP00000361418
gopAga1_00001913-RA	ENSP00000365767
gopAga1_00009712-RA	ENSP00000349336
gopAga1_00017050-RA	ENSP00000305480
gopAga1_00004942-RA	ENSP00000457664
gopAga1_00009242-RA	ENSP00000314792
gopAga1_00014007-RA	ENSP00000428460
gopAga1_00005626-RA	ENSP00000264331
gopAga1_00011589-RA	ENSP00000233710
gopAga1_00020045-RA	ENSP00000412513
gopAga1_00010898-RA	ENSP00000446439
gopAga1_00013805-RB	ENSP00000412523
gopAga1_00017514-RA	ENSP00000221086
gopAga1_00001129-RA	ENSP00000296953
gopAga1_00015240-RA	ENSP00000268053
gopAga1_00014813-RD	ENSP00000438765
gopAga1_00002594-RA	ENSP00000359520
gopAga1_00012118-RA	ENSP00000322229
gopAga1_00015939-RA	ENSP00000265896
gopAga1_00001957-RA	ENSP00000361768
gopAga1_00005367-RA	ENSP00000361449
gopAga1_00002455-RE	ENSP00000384116
gopAga1_00008987-RA	ENSP00000427336
gopAga1_00002327-RA	ENSP00000375678
gopAga1_00002455-RC	ENSP00000409909
gopAga1_00002455-RB	ENSP00000384015
gopAga1_00011232-RA	ENSP00000298854
gopAga1_00017323-RA	ENSP00000236995
gopAga1_00014956-RA	ENSP00000247933
gopAga1_00015975-RA	ENSP00000366389
gopAga1_00001013-RA	ENSP00000358739
gopAga1_00004679-RA	ENSP00000363529
gopAga1_00010809-RA	ENSP00000314992
gopAga1_00007613-RA	ENSP00000262962
gopAga1_00005835-RA	ENSP00000311496
gopAga1_00014573-RA	ENSP00000279146
gopAga1_00010417-RA	ENSP00000478672
gopAga1_00004993-RB	ENSP00000335246
gopAga1_00003339-RA	ENSP00000463051
gopAga1_00008681-RA	ENSP00000342970
gopAga1_00016310-RA	ENSP00000364293
gopAga1_00002151-RA	ENSP00000302657
gopAga1_00005702-RA	ENSP00000258383
gopAga1_00015561-RA	ENSP00000216181
gopAga1_00013855-RA	ENSP00000357429
gopAga1_00009623-RA	ENSP00000052569
gopAga1_00010556-RA	ENSP00000246802
gopAga1_00013939-RA	ENSP00000384103
gopAga1_00017211-RA	ENSP00000481325
gopAga1_00017114-RA	ENSP00000298085
gopAga1_00009441-RA	ENSP00000341666
gopAga1_00012959-RA	ENSP00000392853
gopAga1_00001341-RA	ENSP00000429621
gopAga1_00018736-RA	ENSP00000369442
gopAga1_00000181-RA	ENSP00000353462
gopAga1_00009161-RA	ENSP00000456920
gopAga1_00006717-RA	ENSP00000327268
gopAga1_00005561-RA	ENSP00000356630
gopAga1_00011681-RA	ENSP00000304767
gopAga1_00017412-RA	ENSP00000243563
gopAga1_00016075-RA	ENSP00000295066
gopAga1_00016693-RA	ENSP00000217381
gopAga1_00013409-RA	ENSP00000340979
gopAga1_00017343-RA	ENSP00000352121
gopAga1_00009471-RA	ENSP00000237642
gopAga1_00018780-RA	ENSP00000353210
gopAga1_00007297-RA	ENSP00000232217
gopAga1_00012493-RA	ENSP00000335158
gopAga1_00006095-RA	ENSP00000478276
gopAga1_00000694-RA	ENSP00000413023
gopAga1_00005592-RA	ENSP00000359932
gopAga1_00003890-RA	ENSP00000355632
gopAga1_00008355-RA	ENSP00000224356
gopAga1_00013528-RA	ENSP00000280571
gopAga1_00014208-RB	ENSP00000439457
gopAga1_00015158-RA	ENSP00000372035
gopAga1_00002224-RA	ENSP00000415930
gopAga1_00000597-RA	ENSP00000421498
gopAga1_00010755-RA	ENSP00000265056
gopAga1_00008451-RA	ENSP00000428132
gopAga1_00009802-RB	ENSP00000295704
gopAga1_00015150-RA	ENSP00000281623
gopAga1_00013256-RA	ENSP00000385839
gopAga1_00015884-RA	ENSP00000371514
gopAga1_00006362-RA	ENSP00000440135
gopAga1_00008763-RA	ENSP00000297195
gopAga1_00017082-RA	ENSP00000307214
gopAga1_00015622-RA	ENSP00000465734
gopAga1_00018381-RA	ENSP00000479024
gopAga1_00001637-RA	ENSP00000301030
gopAga1_00017796-RA	ENSP00000367880
gopAga1_00001439-RA	ENSP00000355162
gopAga1_00010625-RA	ENSP00000382121
gopAga1_00008095-RA	ENSP00000277945
gopAga1_00001910-RA	ENSP00000294485
gopAga1_00011228-RA	ENSP00000263774
gopAga1_00018004-RA	ENSP00000484295
gopAga1_00000916-RA	ENSP00000338084
gopAga1_00018469-RA	ENSP00000410088
gopAga1_00001083-RA	ENSP00000350198
gopAga1_00002786-RB	ENSP00000395070
gopAga1_00012397-RA	ENSP00000486723
gopAga1_00006184-RB	ENSP00000323462
gopAga1_00015798-RA	ENSP00000304161
gopAga1_00012898-RA	ENSP00000318032
gopAga1_00007039-RA	ENSP00000307911
gopAga1_00012911-RA	ENSP00000309644
gopAga1_00003367-RA	ENSP00000354925
gopAga1_00002335-RA	ENSP00000377833
gopAga1_00017168-RA	ENSP00000266659
gopAga1_00007884-RA	ENSP00000336587
gopAga1_00006210-RA	ENSP00000449207
gopAga1_00001842-RA	ENSP00000349016
gopAga1_00004011-RA	ENSP00000364899
gopAga1_00001526-RA	ENSP00000343494
gopAga1_00014961-RA	ENSP00000432859
gopAga1_00010320-RA	ENSP00000319651
gopAga1_00016651-RA	ENSP00000306598
gopAga1_00010986-RB	ENSP00000168977
gopAga1_00003918-RA	ENSP00000358254
gopAga1_00006538-RA	ENSP00000265436
gopAga1_00007697-RA	ENSP00000455106
gopAga1_00001895-RA	ENSP00000485543
gopAga1_00017688-RA	ENSP00000400467
gopAga1_00008772-RA	ENSP00000321951
gopAga1_00009795-RA	ENSP00000405504
gopAga1_00014978-RA	ENSP00000280154
gopAga1_00007771-RA	ENSP00000350098
gopAga1_00001287-RA	ENSP00000445198
gopAga1_00010387-RA	ENSP00000240662
gopAga1_00006216-RB	ENSP00000356265
gopAga1_00001342-RA	ENSP00000333551
gopAga1_00016441-RA	ENSP00000394485
gopAga1_00019315-RA	ENSP00000317300
gopAga1_00007409-RA	ENSP00000265381
gopAga1_00005242-RA	ENSP00000465625
gopAga1_00011946-RA	ENSP00000252506
gopAga1_00006408-RA	ENSP00000359510
gopAga1_00008912-RA	ENSP00000415621
gopAga1_00004133-RA	ENSP00000348842
gopAga1_00007171-RA	ENSP00000419566
gopAga1_00001028-RA	ENSP00000428378
gopAga1_00001905-RA	ENSP00000366006
gopAga1_00003788-RA	ENSP00000466571
gopAga1_00005122-RC	ENSP00000375973
gopAga1_00005122-RB	ENSP00000442848
gopAga1_00005122-RA	ENSP00000354867
gopAga1_00012785-RA	ENSP00000468281
gopAga1_00019804-RA	ENSP00000323587
gopAga1_00019213-RA	ENSP00000357173
gopAga1_00000951-RA	ENSP00000482910
gopAga1_00015958-RB	ENSP00000351811
gopAga1_00018626-RA	ENSP00000422431
gopAga1_00012979-RA	ENSP00000359942
gopAga1_00002278-RA	ENSP00000417489
gopAga1_00016677-RA	ENSP00000307766
gopAga1_00003853-RA	ENSP00000275072
gopAga1_00008369-RA	ENSP00000482657
gopAga1_00002318-RA	ENSP00000360782
gopAga1_00014403-RA	ENSP00000455019
gopAga1_00014699-RA	ENSP00000290399
gopAga1_00001316-RB	ENSP00000325355
gopAga1_00013882-RA	ENSP00000356529
gopAga1_00010598-RA	ENSP00000360806
gopAga1_00007401-RB	ENSP00000310082
gopAga1_00012152-RA	ENSP00000483349
gopAga1_00007264-RB	ENSP00000334564
gopAga1_00002398-RA	ENSP00000477141
gopAga1_00010548-RC	ENSP00000390441
gopAga1_00010548-RB	ENSP00000413325
gopAga1_00008633-RA	ENSP00000250263
gopAga1_00011555-RA	ENSP00000301454
gopAga1_00010157-RA	ENSP00000215882
gopAga1_00013131-RA	ENSP00000386895
gopAga1_00013454-RA	ENSP00000271153
gopAga1_00018043-RA	ENSP00000367098
gopAga1_00011158-RA	ENSP00000266304
gopAga1_00001416-RA	ENSP00000355996
gopAga1_00002644-RA	ENSP00000323591
gopAga1_00014825-RA	ENSP00000356708
gopAga1_00011739-RA	ENSP00000341583
gopAga1_00008301-RA	ENSP00000365683
gopAga1_00012299-RA	ENSP00000296877
gopAga1_00012299-RC	ENSP00000367934
gopAga1_00000540-RB	ENSP00000293860
gopAga1_00000092-RA	ENSP00000361290
gopAga1_00014132-RA	ENSP00000302630
gopAga1_00019278-RA	ENSP00000379625
gopAga1_00003746-RA	ENSP00000328079
gopAga1_00005783-RA	ENSP00000343118
gopAga1_00003902-RA	ENSP00000275230
gopAga1_00004168-RA	ENSP00000269385
gopAga1_00002016-RA	ENSP00000317671
gopAga1_00013626-RA	ENSP00000355973
gopAga1_00011763-RA	ENSP00000361405
gopAga1_00016019-RA	ENSP00000424131
gopAga1_00004804-RA	ENSP00000354645
gopAga1_00002689-RA	ENSP00000362859
gopAga1_00003697-RA	ENSP00000478767
gopAga1_00010862-RA	ENSP00000380460
gopAga1_00000756-RA	ENSP00000358972
gopAga1_00008932-RC	ENSP00000401153
gopAga1_00016867-RA	ENSP00000428172
gopAga1_00002450-RA	ENSP00000420776
gopAga1_00007188-RA	ENSP00000360917
gopAga1_00010762-RA	ENSP00000479623
gopAga1_00007499-RA	ENSP00000380247
gopAga1_00000729-RA	ENSP00000435129
gopAga1_00001531-RA	ENSP00000334497
gopAga1_00009950-RA	ENSP00000360502
gopAga1_00016968-RA	ENSP00000401468
gopAga1_00000039-RA	ENSP00000255189
gopAga1_00013749-RB	ENSP00000432943
gopAga1_00011884-RA	ENSP00000037502
gopAga1_00003992-RA	ENSP00000484888
gopAga1_00002723-RA	ENSP00000261220
gopAga1_00011755-RA	ENSP00000362232
gopAga1_00010193-RA	ENSP00000417583
gopAga1_00003353-RC	ENSP00000378356
gopAga1_00015038-RA	ENSP00000295148
gopAga1_00004433-RA	ENSP00000296603
gopAga1_00001900-RA	ENSP00000366156
gopAga1_00002284-RA	ENSP00000262238
gopAga1_00002604-RA	ENSP00000328551
gopAga1_00001829-RA	ENSP00000252771
gopAga1_00007527-RA	ENSP00000441226
gopAga1_00019398-RA	ENSP00000274134
gopAga1_00017742-RA	ENSP00000235345
gopAga1_00016689-RC	ENSP00000347821
gopAga1_00005662-RB	ENSP00000379098
gopAga1_00004771-RA	ENSP00000278919
gopAga1_00005662-RA	ENSP00000326427
gopAga1_00004667-RA	ENSP00000368813
gopAga1_00014999-RA	ENSP00000232892
gopAga1_00002378-RA	ENSP00000350104
gopAga1_00002972-RA	ENSP00000332973
gopAga1_00001647-RB	ENSP00000358982
gopAga1_00014559-RA	ENSP00000296137
gopAga1_00008475-RA	ENSP00000298352
gopAga1_00005957-RA	ENSP00000452955
gopAga1_00001726-RA	ENSP00000394297
gopAga1_00004532-RA	ENSP00000381963
gopAga1_00004480-RA	ENSP00000357306
gopAga1_00011636-RA	ENSP00000370171
gopAga1_00017209-RA	ENSP00000233623
gopAga1_00001990-RA	ENSP00000342626
gopAga1_00014612-RA	ENSP00000395743
gopAga1_00004494-RA	ENSP00000362947
gopAga1_00008467-RA	ENSP00000328069
gopAga1_00019677-RA	ENSP00000229304
gopAga1_00013279-RA	ENSP00000294638
gopAga1_00008664-RA	ENSP00000363046
gopAga1_00008944-RF	ENSP00000417002
gopAga1_00011032-RA	ENSP00000261413
gopAga1_00017048-RA	ENSP00000368517
gopAga1_00004403-RA	ENSP00000358142
gopAga1_00002340-RA	ENSP00000370849
gopAga1_00016567-RA	ENSP00000332875
gopAga1_00015549-RA	ENSP00000414979
gopAga1_00001119-RA	ENSP00000429959
gopAga1_00002272-RA	ENSP00000357581
gopAga1_00008482-RA	ENSP00000216479
gopAga1_00009643-RA	ENSP00000345708
gopAga1_00009210-RA	ENSP00000224073
gopAga1_00012042-RD	ENSP00000359819
gopAga1_00000805-RA	ENSP00000425940
gopAga1_00017439-RA	ENSP00000308733
gopAga1_00014257-RA	ENSP00000421519
gopAga1_00010685-RA	ENSP00000405965
gopAga1_00003553-RA	ENSP00000290649
gopAga1_00009342-RA	ENSP00000432936
gopAga1_00015274-RA	ENSP00000306129
gopAga1_00012811-RB	ENSP00000484118
gopAga1_00001017-RF	ENSP00000243389
gopAga1_00000409-RA	ENSP00000477136
gopAga1_00008226-RA	ENSP00000362155
gopAga1_00001405-RB	ENSP00000358737
gopAga1_00018254-RA	ENSP00000400140
gopAga1_00000658-RA	ENSP00000346139
gopAga1_00002189-RA	ENSP00000370259
gopAga1_00014837-RA	ENSP00000264734
gopAga1_00012950-RA	ENSP00000370589
gopAga1_00018227-RA	ENSP00000296658
gopAga1_00011268-RA	ENSP00000384403
gopAga1_00002921-RA	ENSP00000464442
gopAga1_00006795-RA	ENSP00000330572
gopAga1_00016984-RA	ENSP00000443517
gopAga1_00008445-RA	ENSP00000426533
gopAga1_00019516-RA	ENSP00000288014
gopAga1_00000998-RA	ENSP00000386770
gopAga1_00008574-RA	ENSP00000311925
gopAga1_00016409-RA	ENSP00000296795
gopAga1_00000116-RA	ENSP00000483881
gopAga1_00012088-RA	ENSP00000265322
gopAga1_00010759-RA	ENSP00000445737
gopAga1_00014819-RA	ENSP00000364582
gopAga1_00017080-RA	ENSP00000440328
gopAga1_00002880-RA	ENSP00000484951
gopAga1_00013263-RA	ENSP00000005260
gopAga1_00018484-RA	ENSP00000366476
gopAga1_00013196-RA	ENSP00000259217
gopAga1_00013502-RA	ENSP00000267868
gopAga1_00001089-RA	ENSP00000363924
gopAga1_00008942-RB	ENSP00000363339
gopAga1_00017432-RA	ENSP00000451833
gopAga1_00003742-RA	ENSP00000390804
gopAga1_00012012-RA	ENSP00000262809
gopAga1_00008690-RA	ENSP00000264811
gopAga1_00003911-RA	ENSP00000385303
gopAga1_00018324-RA	ENSP00000399979
gopAga1_00011281-RA	ENSP00000411102
gopAga1_00011673-RA	ENSP00000384401
gopAga1_00019357-RA	ENSP00000053243
gopAga1_00010097-RA	ENSP00000253339
gopAga1_00001757-RB	ENSP00000228740
gopAga1_00001041-RA	ENSP00000412111
gopAga1_00012351-RA	ENSP00000233242
gopAga1_00016557-RA	ENSP00000296792
gopAga1_00004918-RH	ENSP00000340820
gopAga1_00010751-RA	ENSP00000320219
gopAga1_00004399-RA	ENSP00000238936
gopAga1_00003638-RA	ENSP00000261733
gopAga1_00009769-RA	ENSP00000481425
gopAga1_00000284-RA	ENSP00000389014
gopAga1_00010534-RA	ENSP00000332413
gopAga1_00011152-RA	ENSP00000472231
gopAga1_00011980-RB	ENSP00000411253
gopAga1_00004726-RA	ENSP00000216122
gopAga1_00003670-RA	ENSP00000359298
gopAga1_00015111-RA	ENSP00000363596
gopAga1_00012998-RA	ENSP00000466491
gopAga1_00015950-RA	ENSP00000404355
gopAga1_00018852-RA	ENSP00000381641
gopAga1_00006596-RA	ENSP00000429686
gopAga1_00000623-RA	ENSP00000349629
gopAga1_00014915-RA	ENSP00000341549
gopAga1_00017610-RA	ENSP00000275169
gopAga1_00014117-RA	ENSP00000376369
gopAga1_00013956-RA	ENSP00000311713
gopAga1_00012240-RA	ENSP00000256367
gopAga1_00004277-RA	ENSP00000250101
gopAga1_00013387-RA	ENSP00000420251
gopAga1_00013238-RA	ENSP00000295082
gopAga1_00000790-RA	ENSP00000367239
gopAga1_00010954-RA	ENSP00000240587
gopAga1_00006321-RA	ENSP00000261249
gopAga1_00010933-RA	ENSP00000265838
gopAga1_00015779-RA	ENSP00000417402
gopAga1_00016285-RA	ENSP00000297056
gopAga1_00008514-RA	ENSP00000408005
gopAga1_00018063-RB	ENSP00000346067
gopAga1_00016533-RA	ENSP00000450678
gopAga1_00000646-RA	ENSP00000406203
gopAga1_00003504-RC	ENSP00000323747
gopAga1_00005549-RA	ENSP00000442223
gopAga1_00014296-RA	ENSP00000354497
gopAga1_00003456-RA	ENSP00000263904
gopAga1_00002452-RD	ENSP00000346508
gopAga1_00014868-RA	ENSP00000332148
gopAga1_00011591-RA	ENSP00000317439
gopAga1_00003888-RA	ENSP00000355629
gopAga1_00017149-RA	ENSP00000478954
gopAga1_00005906-RA	ENSP00000456480
gopAga1_00010113-RA	ENSP00000320520
gopAga1_00006307-RA	ENSP00000358413
gopAga1_00006645-RA	ENSP00000342566
gopAga1_00007175-RA	ENSP00000286688
gopAga1_00001039-RA	ENSP00000255175
gopAga1_00013811-RA	ENSP00000281722
gopAga1_00012547-RA	ENSP00000436186
gopAga1_00015266-RA	ENSP00000377696
gopAga1_00002642-RA	ENSP00000385025
gopAga1_00004628-RB	ENSP00000256649
gopAga1_00008591-RA	ENSP00000421981
gopAga1_00001161-RF	ENSP00000296257
gopAga1_00012725-RA	ENSP00000235382
gopAga1_00002118-RA	ENSP00000381148
gopAga1_00003656-RB	ENSP00000282058
gopAga1_00016803-RA	ENSP00000443780
gopAga1_00009718-RA	ENSP00000409996
gopAga1_00015981-RA	ENSP00000390367
gopAga1_00010330-RA	ENSP00000265165
gopAga1_00002869-RA	ENSP00000202816
gopAga1_00016098-RA	ENSP00000226193
gopAga1_00012867-RA	ENSP00000455282
gopAga1_00005002-RA	ENSP00000285311
gopAga1_00013862-RA	ENSP00000362527
gopAga1_00002391-RA	ENSP00000356263
gopAga1_00002949-RA	ENSP00000308622
gopAga1_00012046-RA	ENSP00000230895
gopAga1_00003243-RA	ENSP00000384064
gopAga1_00015299-RA	ENSP00000411471
gopAga1_00007675-RA	ENSP00000388723
gopAga1_00012723-RA	ENSP00000352567
gopAga1_00007727-RA	ENSP00000350009
gopAga1_00003416-RA	ENSP00000199936
gopAga1_00000009-RA	ENSP00000483065
gopAga1_00006870-RA	ENSP00000278618
gopAga1_00004728-RA	ENSP00000382965
gopAga1_00003735-RA	ENSP00000340766
gopAga1_00015399-RA	ENSP00000332225
gopAga1_00000776-RA	ENSP00000302557
gopAga1_00000801-RA	ENSP00000482304
gopAga1_00013573-RA	ENSP00000304376
gopAga1_00007601-RA	ENSP00000302621
gopAga1_00019047-RA	ENSP00000340409
gopAga1_00003557-RA	ENSP00000314196
gopAga1_00016029-RA	ENSP00000362761
gopAga1_00004700-RA	ENSP00000296051
gopAga1_00011888-RA	ENSP00000397873
gopAga1_00000492-RA	ENSP00000342991
gopAga1_00000510-RB	ENSP00000238341
gopAga1_00008548-RA	ENSP00000409284
gopAga1_00012659-RB	ENSP00000346160
gopAga1_00009143-RA	ENSP00000253008
gopAga1_00004223-RA	ENSP00000384968
gopAga1_00007524-RA	ENSP00000358794
gopAga1_00005486-RA	ENSP00000331298
gopAga1_00017037-RA	ENSP00000242784
gopAga1_00004369-RA	ENSP00000418001
gopAga1_00008688-RA	ENSP00000481380
gopAga1_00003460-RA	ENSP00000332565
gopAga1_00014423-RA	ENSP00000435150
gopAga1_00013706-RA	ENSP00000403852
gopAga1_00011690-RB	ENSP00000282041
gopAga1_00013789-RA	ENSP00000258449
gopAga1_00001622-RA	ENSP00000380885
gopAga1_00016550-RA	ENSP00000296529
gopAga1_00012189-RA	ENSP00000254325
gopAga1_00004842-RA	ENSP00000377265
gopAga1_00001111-RA	ENSP00000369647
gopAga1_00003693-RA	ENSP00000339109
gopAga1_00011660-RA	ENSP00000347512
gopAga1_00007967-RA	ENSP00000325681
gopAga1_00015855-RA	ENSP00000351185
gopAga1_00017478-RA	ENSP00000419043
gopAga1_00019626-RA	ENSP00000406162
gopAga1_00011117-RA	ENSP00000398861
gopAga1_00011445-RB	ENSP00000255641
gopAga1_00019626-RB	ENSP00000375724
gopAga1_00015347-RA	ENSP00000377086
gopAga1_00016951-RA	ENSP00000353804
gopAga1_00016951-RB	ENSP00000253382
gopAga1_00015059-RA	ENSP00000478520
gopAga1_00008213-RA	ENSP00000424725
gopAga1_00012758-RA	ENSP00000421557
gopAga1_00018252-RB	ENSP00000339613
gopAga1_00014768-RA	ENSP00000312029
gopAga1_00013105-RA	ENSP00000415694
gopAga1_00017204-RA	ENSP00000488224
gopAga1_00009001-RA	ENSP00000264093
gopAga1_00019568-RA	ENSP00000305839
gopAga1_00014760-RA	ENSP00000359694
gopAga1_00012081-RA	ENSP00000356574
gopAga1_00013204-RA	ENSP00000409016
gopAga1_00009504-RA	ENSP00000359956
gopAga1_00010530-RA	ENSP00000381083
gopAga1_00000382-RA	ENSP00000486065
gopAga1_00017012-RA	ENSP00000390784
gopAga1_00017642-RA	ENSP00000376553
gopAga1_00016308-RA	ENSP00000329896
gopAga1_00007154-RC	ENSP00000340879
gopAga1_00013215-RA	ENSP00000332791
gopAga1_00003812-RA	ENSP00000435717
gopAga1_00011814-RA	ENSP00000423630
gopAga1_00018235-RA	ENSP00000330945
gopAga1_00017292-RA	ENSP00000360497
gopAga1_00003036-RB	ENSP00000239118
gopAga1_00003176-RA	ENSP00000272520
gopAga1_00017081-RA	ENSP00000341243
gopAga1_00002513-RA	ENSP00000381430
gopAga1_00002477-RA	ENSP00000384971
gopAga1_00003329-RA	ENSP00000363486
gopAga1_00001407-RA	ENSP00000341368
gopAga1_00002320-RD	ENSP00000325827
gopAga1_00013793-RA	ENSP00000430754
gopAga1_00014120-RA	ENSP00000467466
gopAga1_00002452-RA	ENSP00000383889
gopAga1_00018189-RA	ENSP00000002501
gopAga1_00006103-RA	ENSP00000239165
gopAga1_00014375-RB	ENSP00000415434
gopAga1_00013415-RA	ENSP00000364184
gopAga1_00019907-RA	ENSP00000338812
gopAga1_00008668-RA	ENSP00000362041
gopAga1_00008062-RA	ENSP00000317786
gopAga1_00001945-RA	ENSP00000264933
gopAga1_00008914-RA	ENSP00000284601
gopAga1_00002228-RA	ENSP00000250535
gopAga1_00009542-RA	ENSP00000411565
gopAga1_00007633-RA	ENSP00000431971
gopAga1_00008595-RA	ENSP00000356954
gopAga1_00012789-RA	ENSP00000401285
gopAga1_00017840-RA	ENSP00000356541
gopAga1_00001787-RA	ENSP00000317232
gopAga1_00006369-RA	ENSP00000301717
gopAga1_00002454-RA	ENSP00000297440
gopAga1_00006213-RA	ENSP00000277746
gopAga1_00012563-RA	ENSP00000332979
gopAga1_00006768-RA	ENSP00000379870
gopAga1_00016773-RA	ENSP00000378093
gopAga1_00003041-RA	ENSP00000359181
gopAga1_00005436-RA	ENSP00000356827
gopAga1_00005665-RA	ENSP00000223366
gopAga1_00002366-RA	ENSP00000231121
gopAga1_00018540-RA	ENSP00000262193
gopAga1_00012479-RA	ENSP00000266025
gopAga1_00013866-RA	ENSP00000369129
gopAga1_00013444-RA	ENSP00000482549
gopAga1_00002311-RA	ENSP00000299162
gopAga1_00001057-RA	ENSP00000480407
gopAga1_00002797-RA	ENSP00000344894
gopAga1_00016376-RA	ENSP00000270357
gopAga1_00003116-RA	ENSP00000381198
gopAga1_00006088-RA	ENSP00000479256
gopAga1_00012836-RA	ENSP00000376655
gopAga1_00009159-RB	ENSP00000343635
gopAga1_00004787-RA	ENSP00000485000
gopAga1_00011735-RA	ENSP00000414920
gopAga1_00014467-RA	ENSP00000358466
gopAga1_00004654-RA	ENSP00000355837
gopAga1_00007990-RA	ENSP00000265944
gopAga1_00009663-RC	ENSP00000385607
gopAga1_00016051-RA	ENSP00000378429
gopAga1_00000638-RB	ENSP00000202017
gopAga1_00019157-RA	ENSP00000425300
gopAga1_00012884-RB	ENSP00000291547
gopAga1_00019353-RA	ENSP00000347716
gopAga1_00015648-RA	ENSP00000385179
gopAga1_00014511-RA	ENSP00000267079
gopAga1_00014106-RA	ENSP00000480388
gopAga1_00003614-RA	ENSP00000394548
gopAga1_00010949-RA	ENSP00000434875
gopAga1_00011535-RA	ENSP00000303212
gopAga1_00015959-RB	ENSP00000253063
gopAga1_00003179-RA	ENSP00000442917
gopAga1_00019212-RA	ENSP00000019019
gopAga1_00000099-RA	ENSP00000453281
gopAga1_00008031-RA	ENSP00000378508
gopAga1_00011699-RB	ENSP00000390158
gopAga1_00000107-RA	ENSP00000249750
gopAga1_00005398-RA	ENSP00000254508
gopAga1_00019420-RA	ENSP00000382804
gopAga1_00002683-RA	ENSP00000349783
gopAga1_00010617-RA	ENSP00000421890
gopAga1_00013826-RA	ENSP00000289902
gopAga1_00011940-RA	ENSP00000357051
gopAga1_00001104-RA	ENSP00000369396
gopAga1_00003350-RA	ENSP00000274606
gopAga1_00000211-RA	ENSP00000311687
gopAga1_00013435-RA	ENSP00000443230
gopAga1_00007871-RA	ENSP00000324960
gopAga1_00005931-RC	ENSP00000360244
gopAga1_00017640-RB	ENSP00000309429
gopAga1_00006820-RA	ENSP00000339723
gopAga1_00007231-RA	ENSP00000318077
gopAga1_00012579-RA	ENSP00000241261
gopAga1_00013313-RB	ENSP00000393541
gopAga1_00002139-RA	ENSP00000225724
gopAga1_00007386-RB	ENSP00000265038
gopAga1_00018067-RA	ENSP00000487102
gopAga1_00000706-RA	ENSP00000428070
gopAga1_00008156-RA	ENSP00000362993
gopAga1_00014009-RA	ENSP00000292591
gopAga1_00003654-RA	ENSP00000370781
gopAga1_00017067-RA	ENSP00000373528
gopAga1_00016572-RA	ENSP00000349101
gopAga1_00014393-RA	ENSP00000341803
gopAga1_00005290-RA	ENSP00000403397
gopAga1_00016021-RA	ENSP00000333300
gopAga1_00004888-RB	ENSP00000340427
gopAga1_00003508-RC	ENSP00000338864
gopAga1_00016281-RB	ENSP00000403636
gopAga1_00003166-RA	ENSP00000455004
gopAga1_00016063-RA	ENSP00000286298
gopAga1_00005742-RA	ENSP00000311513
gopAga1_00002469-RA	ENSP00000362110
gopAga1_00003502-RB	ENSP00000309597
gopAga1_00005850-RB	ENSP00000254630
gopAga1_00019171-RA	ENSP00000337056
gopAga1_00010589-RA	ENSP00000474794
gopAga1_00017920-RA	ENSP00000323897
gopAga1_00000604-RA	ENSP00000296102
gopAga1_00004513-RB	ENSP00000240651
gopAga1_00001237-RA	ENSP00000346142
gopAga1_00007370-RA	ENSP00000338013
gopAga1_00016697-RB	ENSP00000279024
gopAga1_00014524-RA	ENSP00000298428
gopAga1_00012229-RA	ENSP00000387292
gopAga1_00009634-RA	ENSP00000218516
gopAga1_00003711-RA	ENSP00000421731
gopAga1_00000859-RA	ENSP00000481963
gopAga1_00011548-RA	ENSP00000252804
gopAga1_00009230-RA	ENSP00000299957
gopAga1_00009546-RB	ENSP00000481625
gopAga1_00011337-RA	ENSP00000254722
gopAga1_00014379-RA	ENSP00000194118
gopAga1_00008953-RA	ENSP00000442658
gopAga1_00014378-RA	ENSP00000231484
gopAga1_00002246-RB	ENSP00000346627
gopAga1_00002710-RA	ENSP00000360420
gopAga1_00010798-RA	ENSP00000417639
gopAga1_00000338-RA	ENSP00000459057
gopAga1_00000654-RA	ENSP00000347646
gopAga1_00005587-RA	ENSP00000343864
gopAga1_00004314-RB	ENSP00000385971
gopAga1_00015194-RA	ENSP00000259239
gopAga1_00013539-RA	ENSP00000446479
gopAga1_00004840-RA	ENSP00000484475
gopAga1_00000153-RA	ENSP00000344340
gopAga1_00009474-RB	ENSP00000285298
gopAga1_00015562-RA	ENSP00000325526
gopAga1_00012311-RA	ENSP00000351122
gopAga1_00006427-RA	ENSP00000252711
gopAga1_00006035-RA	ENSP00000384579
gopAga1_00011759-RA	ENSP00000432076
gopAga1_00009909-RA	ENSP00000423602
gopAga1_00008269-RA	ENSP00000445786
gopAga1_00000322-RA	ENSP00000273286
gopAga1_00016793-RA	ENSP00000442756
gopAga1_00001118-RA	ENSP00000301776
gopAga1_00015358-RA	ENSP00000302936
gopAga1_00002157-RA	ENSP00000376097
gopAga1_00004339-RA	ENSP00000449570
gopAga1_00006766-RD	ENSP00000391068
gopAga1_00007028-RA	ENSP00000356071
gopAga1_00004406-RA	ENSP00000462729
gopAga1_00008059-RA	ENSP00000268717
gopAga1_00001366-RB	ENSP00000367406
gopAga1_00013109-RA	ENSP00000409324
gopAga1_00000003-RA	ENSP00000433816
gopAga1_00006968-RA	ENSP00000332118
gopAga1_00006239-RA	ENSP00000258484
gopAga1_00007796-RA	ENSP00000367038
gopAga1_00005085-RA	ENSP00000441668
gopAga1_00014311-RA	ENSP00000482899
gopAga1_00020127-RA	ENSP00000406488
gopAga1_00013471-RB	ENSP00000260197
gopAga1_00019065-RB	ENSP00000369080
gopAga1_00012772-RA	ENSP00000221418
gopAga1_00010084-RA	ENSP00000340125
gopAga1_00000165-RA	ENSP00000265922
gopAga1_00011840-RA	ENSP00000360762
gopAga1_00009490-RA	ENSP00000265801
gopAga1_00009855-RA	ENSP00000418617
gopAga1_00018513-RA	ENSP00000462538
gopAga1_00020148-RA	ENSP00000482702
gopAga1_00004868-RA	ENSP00000366173
gopAga1_00008407-RA	ENSP00000384886
gopAga1_00007384-RA	ENSP00000296597
gopAga1_00013597-RA	ENSP00000369187
gopAga1_00006900-RA	ENSP00000337915
gopAga1_00001983-RA	ENSP00000304032
gopAga1_00018623-RA	ENSP00000425157
gopAga1_00008205-RB	ENSP00000436926
gopAga1_00013101-RA	ENSP00000408122
gopAga1_00008750-RB	ENSP00000364270
gopAga1_00016843-RA	ENSP00000355645
gopAga1_00010288-RA	ENSP00000371542
gopAga1_00014498-RA	ENSP00000420273
gopAga1_00013764-RA	ENSP00000410707
gopAga1_00003371-RA	ENSP00000357202
gopAga1_00005288-RA	ENSP00000448245
gopAga1_00014893-RB	ENSP00000355621
gopAga1_00009953-RB	ENSP00000486908
gopAga1_00009953-RA	ENSP00000360472
gopAga1_00014721-RA	ENSP00000305714
gopAga1_00018299-RB	ENSP00000357914
gopAga1_00002372-RA	ENSP00000276500
gopAga1_00002934-RA	ENSP00000361640
gopAga1_00011305-RB	ENSP00000424305
gopAga1_00005645-RA	ENSP00000395196
gopAga1_00008377-RA	ENSP00000244520
gopAga1_00013326-RB	ENSP00000426983
gopAga1_00009428-RA	ENSP00000351307
gopAga1_00005681-RA	ENSP00000360316
gopAga1_00010051-RA	ENSP00000484430
gopAga1_00004284-RA	ENSP00000384088
gopAga1_00005227-RA	ENSP00000295297
gopAga1_00008766-RA	ENSP00000344424
gopAga1_00018205-RA	ENSP00000357362
gopAga1_00012268-RA	ENSP00000390423
gopAga1_00006175-RA	ENSP00000381298
gopAga1_00018399-RA	ENSP00000487108
gopAga1_00014272-RA	ENSP00000473312
gopAga1_00005622-RA	ENSP00000384159
gopAga1_00002031-RA	ENSP00000362300
gopAga1_00015773-RC	ENSP00000252595
gopAga1_00014803-RB	ENSP00000483629
gopAga1_00014189-RA	ENSP00000296214
gopAga1_00004754-RA	ENSP00000442875
gopAga1_00006413-RA	ENSP00000263915
gopAga1_00009244-RA	ENSP00000315702
gopAga1_00003937-RA	ENSP00000394899
gopAga1_00011363-RA	ENSP00000412639
gopAga1_00013488-RA	ENSP00000450264
gopAga1_00015281-RF	ENSP00000295981
gopAga1_00013372-RA	ENSP00000343446
gopAga1_00016429-RA	ENSP00000311899
gopAga1_00004819-RA	ENSP00000437383
gopAga1_00000524-RC	ENSP00000419767
gopAga1_00008959-RA	ENSP00000298892
gopAga1_00012801-RA	ENSP00000297785
gopAga1_00011910-RA	ENSP00000434273
gopAga1_00012119-RA	ENSP00000405708
gopAga1_00013802-RA	ENSP00000194530
gopAga1_00019861-RA	ENSP00000326491
gopAga1_00015669-RA	ENSP00000387022
gopAga1_00018013-RA	ENSP00000334741
gopAga1_00005577-RA	ENSP00000358512
gopAga1_00002003-RA	ENSP00000402910
gopAga1_00003045-RA	ENSP00000252998
gopAga1_00009714-RA	ENSP00000419712
gopAga1_00012733-RA	ENSP00000395250
gopAga1_00011511-RA	ENSP00000393080
gopAga1_00014668-RC	ENSP00000294785
gopAga1_00014104-RA	ENSP00000233468
gopAga1_00006848-RA	ENSP00000376786
gopAga1_00004207-RA	ENSP00000484253
gopAga1_00009945-RA	ENSP00000358817
gopAga1_00005786-RA	ENSP00000385043
gopAga1_00012065-RA	ENSP00000283195
gopAga1_00000358-RA	ENSP00000391433
gopAga1_00016850-RA	ENSP00000450310
gopAga1_00003112-RA	ENSP00000396723
gopAga1_00003728-RA	ENSP00000341108
gopAga1_00009857-RA	ENSP00000369162
gopAga1_00000624-RA	ENSP00000324701
gopAga1_00014478-RA	ENSP00000313600
gopAga1_00002647-RA	ENSP00000382091
gopAga1_00014096-RA	ENSP00000375069
gopAga1_00008678-RA	ENSP00000304956
gopAga1_00011347-RA	ENSP00000397297
gopAga1_00008518-RA	ENSP00000399501
gopAga1_00005079-RA	ENSP00000381920
gopAga1_00013083-RA	ENSP00000386890
gopAga1_00005713-RA	ENSP00000258955
gopAga1_00006804-RA	ENSP00000361831
gopAga1_00017533-RA	ENSP00000204615
gopAga1_00014482-RA	ENSP00000340887
gopAga1_00000157-RI	ENSP00000417061
gopAga1_00015847-RA	ENSP00000376615
gopAga1_00017734-RA	ENSP00000392942
gopAga1_00004177-RD	ENSP00000459470
gopAga1_00010240-RA	ENSP00000346931
gopAga1_00005814-RB	ENSP00000345179
gopAga1_00007579-RA	ENSP00000360381
gopAga1_00007420-RA	ENSP00000439361
gopAga1_00005518-RA	ENSP00000488659
gopAga1_00011257-RA	ENSP00000363984
gopAga1_00017929-RA	ENSP00000364938
gopAga1_00008676-RA	ENSP00000301190
gopAga1_00011362-RA	ENSP00000370648
gopAga1_00012703-RB	ENSP00000340463
gopAga1_00014912-RA	ENSP00000381111
gopAga1_00012548-RA	ENSP00000372191
gopAga1_00000498-RB	ENSP00000483508
gopAga1_00011419-RA	ENSP00000368195
gopAga1_00005530-RA	ENSP00000480584
gopAga1_00008063-RA	ENSP00000261652
gopAga1_00017564-RA	ENSP00000289953
gopAga1_00019343-RA	ENSP00000291934
gopAga1_00019710-RA	ENSP00000377839
gopAga1_00005191-RA	ENSP00000329124
gopAga1_00005041-RB	ENSP00000417401
gopAga1_00018268-RA	ENSP00000397830
gopAga1_00016400-RA	ENSP00000323355
gopAga1_00005100-RA	ENSP00000269127
gopAga1_00005292-RA	ENSP00000374309
gopAga1_00006178-RA	ENSP00000303042
gopAga1_00012536-RC	ENSP00000420343
gopAga1_00000346-RA	ENSP00000294008
gopAga1_00005601-RA	ENSP00000325146
gopAga1_00013507-RA	ENSP00000318900
gopAga1_00003808-RA	ENSP00000307850
gopAga1_00007235-RA	ENSP00000386681
gopAga1_00007012-RA	ENSP00000400168
gopAga1_00018556-RD	ENSP00000261593
gopAga1_00016558-RA	ENSP00000296785
gopAga1_00014689-RA	ENSP00000318373
gopAga1_00002922-RA	ENSP00000332634
gopAga1_00002641-RA	ENSP00000318868
gopAga1_00004881-RA	ENSP00000361785
gopAga1_00018630-RB	ENSP00000344215
gopAga1_00014597-RA	ENSP00000303775
gopAga1_00010895-RA	ENSP00000420141
gopAga1_00009243-RA	ENSP00000295049
gopAga1_00004490-RA	ENSP00000362895
gopAga1_00010335-RA	ENSP00000360138
gopAga1_00016216-RA	ENSP00000391248
gopAga1_00018297-RA	ENSP00000334940
gopAga1_00001428-RA	ENSP00000409378
gopAga1_00017173-RA	ENSP00000200557
gopAga1_00007739-RA	ENSP00000289815
gopAga1_00019814-RA	ENSP00000225276
gopAga1_00002184-RA	ENSP00000461496
gopAga1_00009886-RB	ENSP00000354061
gopAga1_00003360-RA	ENSP00000326563
gopAga1_00008302-RA	ENSP00000365678
gopAga1_00006130-RA	ENSP00000486969
gopAga1_00019835-RA	ENSP00000256969
gopAga1_00006315-RA	ENSP00000368761
gopAga1_00018458-RA	ENSP00000361616
gopAga1_00005072-RA	ENSP00000281543
gopAga1_00018223-RA	ENSP00000287844
gopAga1_00008419-RA	ENSP00000296666
gopAga1_00017450-RA	ENSP00000218436
gopAga1_00016103-RA	ENSP00000406364
gopAga1_00004038-RB	ENSP00000305926
gopAga1_00016277-RA	ENSP00000303490
gopAga1_00001658-RA	ENSP00000311486
gopAga1_00010453-RA	ENSP00000450004
gopAga1_00016242-RA	ENSP00000359845
gopAga1_00001650-RA	ENSP00000483069
gopAga1_00017706-RA	ENSP00000404381
gopAga1_00003323-RA	ENSP00000415887
gopAga1_00000752-RA	ENSP00000410256
gopAga1_00016184-RA	ENSP00000240691
gopAga1_00006789-RA	ENSP00000302413
gopAga1_00013561-RA	ENSP00000332170
gopAga1_00004569-RA	ENSP00000362328
gopAga1_00003550-RA	ENSP00000245157
gopAga1_00011592-RA	ENSP00000297375
gopAga1_00002613-RA	ENSP00000442304
gopAga1_00008957-RA	ENSP00000393279
gopAga1_00001310-RA	ENSP00000301365
gopAga1_00007374-RA	ENSP00000355387
gopAga1_00003963-RA	ENSP00000358744
gopAga1_00007430-RD	ENSP00000227322
gopAga1_00003518-RB	ENSP00000346809
gopAga1_00004191-RA	ENSP00000482891
gopAga1_00002501-RA	ENSP00000350283
gopAga1_00007193-RA	ENSP00000477713
gopAga1_00018466-RF	ENSP00000474076
gopAga1_00018466-RG	ENSP00000325393
gopAga1_00004203-RA	ENSP00000282344
gopAga1_00009941-RA	ENSP00000356301
gopAga1_00016490-RA	ENSP00000384919
gopAga1_00009310-RA	ENSP00000389870
gopAga1_00002079-RA	ENSP00000281182
gopAga1_00019480-RA	ENSP00000381895
gopAga1_00003556-RA	ENSP00000479068
gopAga1_00009805-RA	ENSP00000295728
gopAga1_00011523-RA	ENSP00000254799
gopAga1_00006119-RA	ENSP00000314946
gopAga1_00005991-RA	ENSP00000362386
gopAga1_00008726-RA	ENSP00000486012
gopAga1_00011908-RA	ENSP00000356842
gopAga1_00000422-RA	ENSP00000360995
gopAga1_00003516-RA	ENSP00000263956
gopAga1_00011687-RA	ENSP00000480512
gopAga1_00002470-RB	ENSP00000362107
gopAga1_00009352-RA	ENSP00000267368
gopAga1_00006467-RA	ENSP00000398467
gopAga1_00019378-RA	ENSP00000413200
gopAga1_00009762-RA	ENSP00000386942
gopAga1_00010102-RA	ENSP00000260570
gopAga1_00015133-RA	ENSP00000387309
gopAga1_00014315-RA	ENSP00000361499
gopAga1_00011539-RB	ENSP00000438963
gopAga1_00001270-RA	ENSP00000362183
gopAga1_00019245-RA	ENSP00000242315
gopAga1_00012528-RA	ENSP00000310226
gopAga1_00011978-RB	ENSP00000216968
gopAga1_00013337-RA	ENSP00000302724
gopAga1_00011461-RA	ENSP00000299427
gopAga1_00011899-RA	ENSP00000379506
gopAga1_00017135-RA	ENSP00000483117
gopAga1_00010312-RA	ENSP00000390476
gopAga1_00008856-RA	ENSP00000194130
gopAga1_00007792-RA	ENSP00000278780
gopAga1_00010008-RA	ENSP00000390849
gopAga1_00010775-RA	ENSP00000381928
gopAga1_00004288-RA	ENSP00000373240
gopAga1_00000775-RA	ENSP00000405847
gopAga1_00009757-RA	ENSP00000370697
gopAga1_00015116-RA	ENSP00000377717
gopAga1_00004550-RB	ENSP00000335193
gopAga1_00003270-RA	ENSP00000438091
gopAga1_00001377-RC	ENSP00000467141
gopAga1_00012663-RA	ENSP00000484802
gopAga1_00000811-RA	ENSP00000417049
gopAga1_00011934-RA	ENSP00000262873
gopAga1_00018880-RA	ENSP00000429538
gopAga1_00006846-RA	ENSP00000484135
gopAga1_00013375-RA	ENSP00000393398
gopAga1_00014823-RB	ENSP00000368024
gopAga1_00005083-RA	ENSP00000378624
gopAga1_00013227-RA	ENSP00000256441
gopAga1_00016309-RA	ENSP00000364312
gopAga1_00010489-RA	ENSP00000298705
gopAga1_00003792-RA	ENSP00000377384
gopAga1_00015115-RA	ENSP00000273342
gopAga1_00010481-RA	ENSP00000266022
gopAga1_00003485-RA	ENSP00000382182
gopAga1_00005968-RA	ENSP00000327889
gopAga1_00012543-RA	ENSP00000364742
gopAga1_00013301-RA	ENSP00000244869
gopAga1_00006349-RA	ENSP00000265162
gopAga1_00005006-RA	ENSP00000371659
gopAga1_00012400-RA	ENSP00000460659
gopAga1_00016792-RA	ENSP00000434279
gopAga1_00005680-RB	ENSP00000360315
gopAga1_00010928-RA	ENSP00000482467
gopAga1_00016610-RA	ENSP00000378741
gopAga1_00007470-RA	ENSP00000378116
gopAga1_00018261-RA	ENSP00000482264
gopAga1_00012123-RA	ENSP00000454783
gopAga1_00013024-RA	ENSP00000382688
gopAga1_00009681-RA	ENSP00000319179
gopAga1_00014815-RA	ENSP00000296412
gopAga1_00002506-RA	ENSP00000262415
gopAga1_00013233-RA	ENSP00000409346
gopAga1_00005250-RA	ENSP00000466298
gopAga1_00012069-RA	ENSP00000404602
gopAga1_00000217-RA	ENSP00000477809
gopAga1_00000381-RA	ENSP00000358092
gopAga1_00011322-RA	ENSP00000333255
gopAga1_00001981-RA	ENSP00000286732
gopAga1_00002750-RA	ENSP00000322142
gopAga1_00013884-RA	ENSP00000334140
gopAga1_00011147-RA	ENSP00000379365
gopAga1_00008024-RA	ENSP00000299164
gopAga1_00009127-RA	ENSP00000439378
gopAga1_00009205-RA	ENSP00000390688
gopAga1_00007908-RA	ENSP00000379894
gopAga1_00008753-RA	ENSP00000342499
gopAga1_00015295-RA	ENSP00000444767
gopAga1_00016922-RA	ENSP00000371180
gopAga1_00008624-RA	ENSP00000435782
gopAga1_00008297-RB	ENSP00000397481
gopAga1_00001654-RA	ENSP00000263707
gopAga1_00005763-RA	ENSP00000317333
gopAga1_00005323-RA	ENSP00000361646
gopAga1_00019501-RB	ENSP00000375690
gopAga1_00009279-RA	ENSP00000358417
gopAga1_00018698-RA	ENSP00000409191
gopAga1_00013947-RA	ENSP00000478539
gopAga1_00000546-RA	ENSP00000328133
gopAga1_00015585-RA	ENSP00000244174
gopAga1_00002456-RA	ENSP00000265857
gopAga1_00007197-RA	ENSP00000309792
gopAga1_00000903-RA	ENSP00000374584
gopAga1_00013269-RA	ENSP00000394259
gopAga1_00015629-RA	ENSP00000360543
gopAga1_00013427-RA	ENSP00000479512
gopAga1_00019945-RA	ENSP00000311219
gopAga1_00019757-RA	ENSP00000309689
gopAga1_00003083-RA	ENSP00000368912
gopAga1_00008265-RA	ENSP00000155674
gopAga1_00000248-RA	ENSP00000359404
gopAga1_00000841-RA	ENSP00000215730
gopAga1_00005124-RA	ENSP00000343890
gopAga1_00018506-RB	ENSP00000451852
gopAga1_00017330-RA	ENSP00000297524
gopAga1_00017548-RA	ENSP00000361473
gopAga1_00012749-RA	ENSP00000266735
gopAga1_00011459-RA	ENSP00000448344
gopAga1_00001323-RA	ENSP00000317636
gopAga1_00000272-RA	ENSP00000483734
gopAga1_00014420-RA	ENSP00000366970
gopAga1_00019863-RA	ENSP00000258807
gopAga1_00002145-RD	ENSP00000440619
gopAga1_00017560-RA	ENSP00000339918
gopAga1_00010244-RA	ENSP00000296600
gopAga1_00006743-RA	ENSP00000263256
gopAga1_00017401-RA	ENSP00000302955
gopAga1_00001864-RA	ENSP00000388658
gopAga1_00007976-RA	ENSP00000296585
gopAga1_00014528-RA	ENSP00000349781
gopAga1_00007916-RC	ENSP00000416673
gopAga1_00019042-RA	ENSP00000478702
gopAga1_00005109-RA	ENSP00000376134
gopAga1_00019042-RB	ENSP00000433832
gopAga1_00006138-RA	ENSP00000320431
gopAga1_00003457-RA	ENSP00000379533
gopAga1_00007016-RA	ENSP00000307803
gopAga1_00001518-RK	ENSP00000383105
gopAga1_00012221-RA	ENSP00000347224
gopAga1_00015821-RA	ENSP00000314443
gopAga1_00011287-RA	ENSP00000377018
gopAga1_00001760-RC	ENSP00000343147
gopAga1_00006962-RA	ENSP00000412045
gopAga1_00018199-RA	ENSP00000353945
gopAga1_00014426-RA	ENSP00000305696
gopAga1_00006834-RA	ENSP00000312439
gopAga1_00007758-RA	ENSP00000317955
gopAga1_00002309-RA	ENSP00000228495
gopAga1_00018940-RA	ENSP00000234313
gopAga1_00018122-RA	ENSP00000457715
gopAga1_00000927-RA	ENSP00000429546
gopAga1_00006881-RA	ENSP00000361097
gopAga1_00007975-RA	ENSP00000282588
gopAga1_00014466-RA	ENSP00000286428
gopAga1_00015540-RA	ENSP00000377113
gopAga1_00001315-RA	ENSP00000364397
gopAga1_00009046-RA	ENSP00000385808
gopAga1_00004734-RA	ENSP00000342510
gopAga1_00010410-RA	ENSP00000414721
gopAga1_00011557-RA	ENSP00000398258
gopAga1_00017822-RB	ENSP00000377178
gopAga1_00012936-RA	ENSP00000476295
gopAga1_00001422-RA	ENSP00000309606
gopAga1_00001130-RB	ENSP00000427941
gopAga1_00019459-RA	ENSP00000403353
gopAga1_00007730-RA	ENSP00000454264
gopAga1_00016715-RA	ENSP00000423669
gopAga1_00012487-RA	ENSP00000269197
gopAga1_00007694-RA	ENSP00000431512
gopAga1_00006624-RA	ENSP00000368632
gopAga1_00016656-RD	ENSP00000376884
gopAga1_00000628-RA	ENSP00000278980
gopAga1_00010273-RA	ENSP00000447021
gopAga1_00015188-RA	ENSP00000285106
gopAga1_00006297-RA	ENSP00000359142
gopAga1_00017454-RA	ENSP00000415026
gopAga1_00007083-RA	ENSP00000331944
gopAga1_00000732-RA	ENSP00000262675
gopAga1_00000592-RA	ENSP00000344242
gopAga1_00004345-RA	ENSP00000484411
gopAga1_00009851-RA	ENSP00000383953
gopAga1_00009491-RA	ENSP00000265131
gopAga1_00018521-RB	ENSP00000365946
gopAga1_00016404-RA	ENSP00000267287
gopAga1_00009224-RA	ENSP00000403980
gopAga1_00002467-RB	ENSP00000362115
gopAga1_00000528-RA	ENSP00000259477
gopAga1_00006590-RA	ENSP00000415430
gopAga1_00016544-RA	ENSP00000465135
gopAga1_00005472-RA	ENSP00000362207
gopAga1_00007296-RA	ENSP00000477621
gopAga1_00001581-RA	ENSP00000473652
gopAga1_00002871-RB	ENSP00000284951
gopAga1_00013982-RB	ENSP00000289388
gopAga1_00008498-RA	ENSP00000420463
gopAga1_00018046-RA	ENSP00000393343
gopAga1_00011019-RA	ENSP00000272438
gopAga1_00001049-RA	ENSP00000279028
gopAga1_00010290-RF	ENSP00000344140
gopAga1_00007852-RB	ENSP00000351631
gopAga1_00010720-RA	ENSP00000421566
gopAga1_00013731-RB	ENSP00000482313
gopAga1_00008140-RA	ENSP00000367992
gopAga1_00016838-RA	ENSP00000343041
gopAga1_00014639-RA	ENSP00000261172
gopAga1_00004355-RA	ENSP00000357835
gopAga1_00000879-RA	ENSP00000398268
gopAga1_00009817-RA	ENSP00000371318
gopAga1_00014925-RD	ENSP00000382628
gopAga1_00003400-RB	ENSP00000355884
gopAga1_00003400-RA	ENSP00000386017
gopAga1_00005257-RB	ENSP00000465432
gopAga1_00003024-RA	ENSP00000386609
gopAga1_00007418-RA	ENSP00000267884
gopAga1_00010319-RA	ENSP00000390696
gopAga1_00010280-RA	ENSP00000337991
gopAga1_00007539-RA	ENSP00000381395
gopAga1_00009660-RA	ENSP00000210444
gopAga1_00000463-RA	ENSP00000247020
gopAga1_00001168-RA	ENSP00000377612
gopAga1_00010160-RA	ENSP00000354822
gopAga1_00000068-RB	ENSP00000427478
gopAga1_00017865-RA	ENSP00000382707
gopAga1_00008881-RA	ENSP00000285697
gopAga1_00004937-RA	ENSP00000183605
gopAga1_00009253-RA	ENSP00000377650
gopAga1_00012946-RA	ENSP00000337701
gopAga1_00015057-RA	ENSP00000476228
gopAga1_00010878-RA	ENSP00000257215
gopAga1_00006149-RA	ENSP00000215754
gopAga1_00008127-RA	ENSP00000451198
gopAga1_00005198-RA	ENSP00000343248
gopAga1_00010938-RA	ENSP00000414287
gopAga1_00007454-RA	ENSP00000282111
gopAga1_00001200-RA	ENSP00000300131
gopAga1_00000494-RA	ENSP00000365596
gopAga1_00001694-RA	ENSP00000417202
gopAga1_00005215-RA	ENSP00000243082
gopAga1_00009666-RA	ENSP00000362057
gopAga1_00005387-RA	ENSP00000262384
gopAga1_00012613-RA	ENSP00000360913
gopAga1_00013670-RA	ENSP00000344220
gopAga1_00016942-RA	ENSP00000427797
gopAga1_00008308-RA	ENSP00000310471
gopAga1_00000364-RA	ENSP00000414644
gopAga1_00002774-RA	ENSP00000382522
gopAga1_00018854-RA	ENSP00000322524
gopAga1_00018748-RA	ENSP00000487814
gopAga1_00004721-RA	ENSP00000372815
gopAga1_00002495-RA	ENSP00000371462
gopAga1_00003230-RA	ENSP00000356217
gopAga1_00006573-RA	ENSP00000385660
gopAga1_00019730-RA	ENSP00000354676
gopAga1_00005261-RA	ENSP00000386569
gopAga1_00016401-RA	ENSP00000440695
gopAga1_00018614-RA	ENSP00000391390
gopAga1_00000344-RA	ENSP00000457877
gopAga1_00018906-RA	ENSP00000296046
gopAga1_00009701-RA	ENSP00000221265
gopAga1_00017043-RA	ENSP00000423513
gopAga1_00014655-RA	ENSP00000366030
gopAga1_00006917-RA	ENSP00000370124
gopAga1_00014546-RA	ENSP00000367032
gopAga1_00005635-RA	ENSP00000467507
gopAga1_00013777-RA	ENSP00000443176
gopAga1_00016554-RA	ENSP00000381077
gopAga1_00017378-RA	ENSP00000466864
gopAga1_00017931-RA	ENSP00000364950
gopAga1_00012014-RA	ENSP00000270061
gopAga1_00012014-RB	ENSP00000252807
gopAga1_00007954-RB	ENSP00000482710
gopAga1_00010599-RA	ENSP00000263817
gopAga1_00007361-RA	ENSP00000173527
gopAga1_00016253-RA	ENSP00000396845
gopAga1_00016659-RA	ENSP00000392105
gopAga1_00019174-RA	ENSP00000308772
gopAga1_00017830-RA	ENSP00000290310
gopAga1_00017457-RA	ENSP00000353321
gopAga1_00008198-RA	ENSP00000356737
gopAga1_00005684-RA	ENSP00000360327
gopAga1_00004605-RA	ENSP00000264694
gopAga1_00011308-RB	ENSP00000421061
gopAga1_00002107-RB	ENSP00000348668
gopAga1_00016022-RA	ENSP00000410270
gopAga1_00011418-RA	ENSP00000272252
gopAga1_00010806-RA	ENSP00000397947
gopAga1_00002664-RA	ENSP00000363513
gopAga1_00013977-RA	ENSP00000334657
gopAga1_00010866-RA	ENSP00000418751
gopAga1_00012039-RA	ENSP00000359735
gopAga1_00009416-RA	ENSP00000353109
gopAga1_00005840-RA	ENSP00000221200
gopAga1_00000320-RA	ENSP00000383695
gopAga1_00014288-RA	ENSP00000414821
gopAga1_00000246-RB	ENSP00000476948
gopAga1_00016428-RA	ENSP00000366243
gopAga1_00010668-RB	ENSP00000285599
gopAga1_00016303-RA	ENSP00000419046
gopAga1_00004169-RA	ENSP00000269397
gopAga1_00009932-RA	ENSP00000387288
gopAga1_00010545-RB	ENSP00000331608
gopAga1_00000661-RA	ENSP00000371388
gopAga1_00014305-RA	ENSP00000381053
gopAga1_00008851-RA	ENSP00000275699
gopAga1_00012370-RA	ENSP00000445280
gopAga1_00004199-RA	ENSP00000362601
gopAga1_00012559-RA	ENSP00000323280
gopAga1_00016265-RA	ENSP00000442841
gopAga1_00019367-RA	ENSP00000430119
gopAga1_00012815-RA	ENSP00000355609
gopAga1_00006762-RA	ENSP00000332823
gopAga1_00010525-RA	ENSP00000343657
gopAga1_00003749-RA	ENSP00000296328
gopAga1_00015131-RA	ENSP00000252486
gopAga1_00016000-RA	ENSP00000322439
gopAga1_00013684-RA	ENSP00000400910
gopAga1_00003596-RA	ENSP00000359339
gopAga1_00011607-RB	ENSP00000264896
gopAga1_00008111-RA	ENSP00000344672
gopAga1_00011632-RA	ENSP00000216268
gopAga1_00008220-RA	ENSP00000362435
gopAga1_00001562-RA	ENSP00000481360
gopAga1_00013984-RA	ENSP00000273062
gopAga1_00002147-RA	ENSP00000462627
gopAga1_00017599-RA	ENSP00000261247
gopAga1_00017698-RA	ENSP00000321735
gopAga1_00000229-RA	ENSP00000378756
gopAga1_00000978-RA	ENSP00000442432
gopAga1_00015930-RA	ENSP00000393185
gopAga1_00002960-RA	ENSP00000377948
gopAga1_00003643-RA	ENSP00000434299
gopAga1_00002402-RA	ENSP00000438838
gopAga1_00004187-RA	ENSP00000481744
gopAga1_00005767-RA	ENSP00000374280
gopAga1_00009971-RA	ENSP00000364691
gopAga1_00014586-RA	ENSP00000216160
gopAga1_00010380-RA	ENSP00000432216
gopAga1_00007823-RA	ENSP00000265758
gopAga1_00011391-RA	ENSP00000437390
gopAga1_00008318-RC	ENSP00000431996
gopAga1_00008318-RB	ENSP00000434693
gopAga1_00016180-RA	ENSP00000220853
gopAga1_00005361-RA	ENSP00000269373
gopAga1_00004451-RA	ENSP00000347184
gopAga1_00008762-RA	ENSP00000382452
gopAga1_00012184-RA	ENSP00000472227
gopAga1_00015401-RA	ENSP00000441687
gopAga1_00000026-RA	ENSP00000348459
gopAga1_00005253-RA	ENSP00000353362
gopAga1_00010284-RA	ENSP00000265963
gopAga1_00017069-RB	ENSP00000318185
gopAga1_00006333-RA	ENSP00000378071
gopAga1_00002975-RA	ENSP00000336861
gopAga1_00016524-RA	ENSP00000394988
gopAga1_00009737-RA	ENSP00000338213
gopAga1_00014731-RA	ENSP00000324323
gopAga1_00001651-RA	ENSP00000356321
gopAga1_00016424-RA	ENSP00000389060
gopAga1_00017813-RA	ENSP00000414786
gopAga1_00015233-RA	ENSP00000285814
gopAga1_00017580-RA	ENSP00000324122
gopAga1_00009516-RA	ENSP00000363229
gopAga1_00008527-RA	ENSP00000394165
gopAga1_00005819-RA	ENSP00000462696
gopAga1_00008651-RA	ENSP00000415134
gopAga1_00003020-RA	ENSP00000288985
gopAga1_00000231-RA	ENSP00000280772
gopAga1_00016624-RA	ENSP00000368773
gopAga1_00012236-RB	ENSP00000408108
gopAga1_00016719-RA	ENSP00000469219
gopAga1_00009786-RA	ENSP00000476222
gopAga1_00016292-RA	ENSP00000398832
gopAga1_00018145-RA	ENSP00000436736
gopAga1_00014703-RA	ENSP00000329072
gopAga1_00000923-RA	ENSP00000355899
gopAga1_00015229-RA	ENSP00000357966
gopAga1_00004690-RA	ENSP00000379563
gopAga1_00006600-RA	ENSP00000333836
gopAga1_00013830-RA	ENSP00000374387
gopAga1_00007081-RA	ENSP00000396985
gopAga1_00005440-RA	ENSP00000377002
gopAga1_00012107-RA	ENSP00000379002
gopAga1_00019261-RA	ENSP00000251268
gopAga1_00018087-RA	ENSP00000361207
gopAga1_00000319-RA	ENSP00000366513
gopAga1_00000241-RA	ENSP00000359321
gopAga1_00004857-RA	ENSP00000384571
gopAga1_00011604-RB	ENSP00000286719
gopAga1_00001134-RA	ENSP00000358815
gopAga1_00014147-RA	ENSP00000385014
gopAga1_00001016-RA	ENSP00000394749
gopAga1_00012335-RB	ENSP00000222511
gopAga1_00001233-RA	ENSP00000486966
gopAga1_00008854-RA	ENSP00000408470
gopAga1_00006364-RA	ENSP00000324857
gopAga1_00008306-RA	ENSP00000434648
gopAga1_00007626-RA	ENSP00000350195
gopAga1_00005720-RA	ENSP00000384593
gopAga1_00011794-RA	ENSP00000396244
gopAga1_00010704-RA	ENSP00000384495
gopAga1_00017155-RE	ENSP00000337194
gopAga1_00018727-RA	ENSP00000376793
gopAga1_00017318-RA	ENSP00000393429
gopAga1_00013328-RA	ENSP00000477437
gopAga1_00009873-RA	ENSP00000266987
gopAga1_00008619-RA	ENSP00000237512
gopAga1_00004378-RA	ENSP00000427701
gopAga1_00001749-RA	ENSP00000357219
gopAga1_00003994-RA	ENSP00000481157
gopAga1_00017434-RA	ENSP00000320376
gopAga1_00013120-RD	ENSP00000381216
gopAga1_00016882-RA	ENSP00000440560
gopAga1_00013447-RA	ENSP00000206262
gopAga1_00014327-RC	ENSP00000423720
gopAga1_00010215-RB	ENSP00000387997
gopAga1_00007365-RA	ENSP00000369026
gopAga1_00011867-RC	ENSP00000300146
gopAga1_00016798-RA	ENSP00000260129
gopAga1_00018102-RA	ENSP00000267814
gopAga1_00008783-RA	ENSP00000455680
gopAga1_00008943-RA	ENSP00000270792
gopAga1_00017075-RB	ENSP00000380648
gopAga1_00004080-RA	ENSP00000463042
gopAga1_00002955-RA	ENSP00000302676
gopAga1_00000014-RA	ENSP00000335636
gopAga1_00012474-RA	ENSP00000333327
gopAga1_00002771-RA	ENSP00000370421
gopAga1_00000280-RA	ENSP00000265107
gopAga1_00014941-RA	ENSP00000428845
gopAga1_00009289-RA	ENSP00000319799
gopAga1_00002416-RA	ENSP00000358767
gopAga1_00006773-RA	ENSP00000308597
gopAga1_00000143-RA	ENSP00000484607
gopAga1_00010251-RA	ENSP00000239882
gopAga1_00007164-RA	ENSP00000343348
gopAga1_00001699-RA	ENSP00000305065
gopAga1_00004805-RA	ENSP00000363250
gopAga1_00015032-RB	ENSP00000297990
gopAga1_00015032-RC	ENSP00000368784
gopAga1_00004599-RA	ENSP00000282003
gopAga1_00008826-RA	ENSP00000370867
gopAga1_00006832-RA	ENSP00000419505
gopAga1_00013735-RA	ENSP00000434849
gopAga1_00013639-RA	ENSP00000301924
gopAga1_00015873-RA	ENSP00000327255
gopAga1_00009746-RA	ENSP00000366283
gopAga1_00001997-RB	ENSP00000423665
gopAga1_00017171-RA	ENSP00000156626
gopAga1_00000586-RA	ENSP00000346325
gopAga1_00017575-RA	ENSP00000379671
gopAga1_00009563-RA	ENSP00000433808
gopAga1_00008086-RA	ENSP00000249700
gopAga1_00006250-RC	ENSP00000289921
gopAga1_00008924-RB	ENSP00000482211
gopAga1_00003301-RA	ENSP00000221671
gopAga1_00004152-RA	ENSP00000295754
gopAga1_00012961-RA	ENSP00000356791
gopAga1_00015552-RA	ENSP00000005257
gopAga1_00009524-RA	ENSP00000418915
gopAga1_00005118-RA	ENSP00000323580
gopAga1_00007658-RA	ENSP00000380763
gopAga1_00011180-RA	ENSP00000239440
gopAga1_00005769-RB	ENSP00000400746
gopAga1_00011180-RC	ENSP00000421468
gopAga1_00002778-RA	ENSP00000352288
gopAga1_00014684-RB	ENSP00000363230
gopAga1_00005035-RA	ENSP00000249501
gopAga1_00016696-RA	ENSP00000262865
gopAga1_00010359-RA	ENSP00000446145
gopAga1_00018255-RC	ENSP00000411472
gopAga1_00005808-RB	ENSP00000314724
gopAga1_00002388-RA	ENSP00000346702
gopAga1_00005071-RA	ENSP00000295448
gopAga1_00000588-RA	ENSP00000368565
gopAga1_00005052-RA	ENSP00000311677
gopAga1_00000101-RB	ENSP00000260453
gopAga1_00001920-RA	ENSP00000380769
gopAga1_00002243-RA	ENSP00000386751
gopAga1_00003889-RA	ENSP00000431404
gopAga1_00001386-RA	ENSP00000284440
gopAga1_00001195-RA	ENSP00000483110
gopAga1_00014679-RA	ENSP00000270139
gopAga1_00019226-RB	ENSP00000218056
gopAga1_00008462-RB	ENSP00000334808
gopAga1_00017004-RA	ENSP00000364489
gopAga1_00012338-RD	ENSP00000321195
gopAga1_00014970-RA	ENSP00000378897
gopAga1_00002268-RA	ENSP00000440005
gopAga1_00006020-RA	ENSP00000363345
gopAga1_00005953-RA	ENSP00000329918
gopAga1_00015756-RA	ENSP00000388486
gopAga1_00002770-RA	ENSP00000337386
gopAga1_00001448-RA	ENSP00000422234
gopAga1_00001298-RA	ENSP00000437475
gopAga1_00012743-RA	ENSP00000370978
[truncated: 11,284 more rows]
