# Supplementary material for: The Agassiz’s desert tortoise genome provides a resource for the conservation of a threatened species
Source: PLoS One. 2017 May 31;12(5):e0177708. doi: 10.1371/journal.pone.0177708 (PMC5451010; doi:10.1371/journal.pone.0177708)
Supplement: S7 Dataset — (ZIP) [file pone.0177708.s021.zip]

Archive with 13 entries (8 files):
- Supplementary_Dataset_7/
- Supplementary_Dataset_7/.DS_Store
- __MACOSX/
- __MACOSX/Supplementary_Dataset_7/
- __MACOSX/Supplementary_Dataset_7/._.DS_Store
- Supplementary_Dataset_7/r8s/
- Supplementary_Dataset_7/r8s/7a_tortoise.r8s.analysis.doc
- __MACOSX/Supplementary_Dataset_7/r8s/
- __MACOSX/Supplementary_Dataset_7/r8s/._7a_tortoise.r8s.analysis.doc
- Supplementary_Dataset_7/r8s/7b_tortoise.r8s.csv
- __MACOSX/Supplementary_Dataset_7/r8s/._7b_tortoise.r8s.csv
- __MACOSX/Supplementary_Dataset_7/._r8s
- __MACOSX/._Supplementary_Dataset_7
