# Supplementary material for: The Agassiz’s desert tortoise genome provides a resource for the conservation of a threatened species
Source: PLoS One. 2017 May 31;12(5):e0177708. doi: 10.1371/journal.pone.0177708 (PMC5451010; doi:10.1371/journal.pone.0177708)
Supplement: S8 Dataset — (ZIP) [file pone.0177708.s022.zip]

Archive with 3 entries (2 files):
- Supplementary_Dataset_8.xls
- __MACOSX/
- __MACOSX/._Supplementary_Dataset_8.xls
