# Supplementary material for: The Agassiz’s desert tortoise genome provides a resource for the conservation of a threatened species
Source: PLoS One. 2017 May 31;12(5):e0177708. doi: 10.1371/journal.pone.0177708 (PMC5451010; doi:10.1371/journal.pone.0177708)
Supplement: S8 Dataset — (ZIP) [file pone.0177708.s022.zip › Supplementary_Dataset_8.xls]

## Sheet: chrPic2.gopAga1.kaks
GeneID	Sequence	Method	Ka	Ks	Ka/Ks	P-Value(Fisher)	Length	S-Sites	N-Sites	Fold-Sites(0:2:4)	Substitutions	S-Substitutions	N-Substitutions	Fold-S-Substitutions(0:2:4)	Fold-N-Substitutions(0:2:4)	Divergence-Time	Substitution-Rate-Ratio(rTC:rAG:rTA:rCG:rTG:rCA/rCA)	GC(1:2:3)	ML-Score	AICc	Akaike-Weight	Model
XM_008175657	chrPic2-gopAga1	NG	0.00230504	0.0484345	0.047591	1.05161e-12	2271	533.007	1737.99	NA	29	25	4	NA	NA	0.0131317	1:1:1:1:1:1	0.565743(0.548153:0.451187:0.697889)	NA	NA	NA	NA
XM_005300671	chrPic2-gopAga1	NG	0.0138136	0.107813	0.128125	1.16325e-12	1476	343.549	1132.45	NA	50	34.5	15.5	NA	NA	0.0356926	1:1:1:1:1:1	0.5(0.528398:0.426978:0.544625)	NA	NA	NA	NA
XM_008179607	chrPic2-gopAga1	NG	0.00318775	0.0403749	0.0789537	4.15182e-24	6480	1450.11	5029.89	NA	73	57	16	NA	NA	0.0115096	1:1:1:1:1:1	0.421873(0.492133:0.37367:0.399815)	NA	NA	NA	NA
XM_008166750	chrPic2-gopAga1	NG	0.028021	0.168438	0.166358	7.88525e-08	645	172.341	472.659	NA	39	26	13	NA	NA	0.0655398	1:1:1:1:1:1	0.686636(0.652074:0.5553:0.852535)	NA	NA	NA	NA
XM_005303319	chrPic2-gopAga1	NG	0.00980415	0.0754685	0.129911	1.79657e-13	2466	515.351	1950.65	NA	56	37	19	NA	NA	0.0235269	1:1:1:1:1:1	0.378182(0.453939:0.335758:0.344848)	NA	NA	NA	NA
XM_008171767	chrPic2-gopAga1	NG	0.00166053	0.0601643	0.0275999	4.52168e-12	1569	363.231	1205.77	NA	23	21	2	NA	NA	0.0152044	1:1:1:1:1:1	0.459288(0.528626:0.390267:0.458969)	NA	NA	NA	NA
XM_005278425	chrPic2-gopAga1	NG	0.0495389	0.0955126	0.518664	0.00119822	2076	490.628	1585.37	NA	120	44	76	NA	NA	0.060404	1:1:1:1:1:1	0.606592(0.610098:0.457924:0.751753)	NA	NA	NA	NA
XM_005300393	chrPic2-gopAga1	NG	0.0203285	0.0819117	0.248176	0.00118053	609	135.314	473.686	NA	20	10.5	9.5	NA	NA	0.0340117	1:1:1:1:1:1	0.468954(0.485294:0.414216:0.507353)	NA	NA	NA	NA
XM_008177412	chrPic2-gopAga1	NG	0.243719	0.553954	0.439963	8.0641e-09	1017	258.086	758.914	NA	259	101.083	157.917	NA	NA	0.322448	1:1:1:1:1:1	0.551393(0.538905:0.485591:0.629683)	NA	NA	NA	NA
XM_005308943	chrPic2-gopAga1	NG	0.0377202	0.225978	0.16692	3.04375e-09	621	158.885	462.115	NA	48	31	17	NA	NA	0.0858864	1:1:1:1:1:1	0.538991(0.518349:0.509174:0.58945)	NA	NA	NA	NA
XM_005298550	chrPic2-gopAga1	NG	0.0144315	0.097605	0.147856	1.46977e-11	1539	349.648	1189.35	NA	49	32	17	NA	NA	0.0333278	1:1:1:1:1:1	0.511025(0.533074:0.44358:0.55642)	NA	NA	NA	NA
XM_005280536	chrPic2-gopAga1	NG	0.00586606	0.177191	0.0331058	7.90028e-27	1350	323.162	1026.84	NA	57	51	6	NA	NA	0.0468778	1:1:1:1:1:1	0.572234(0.562368:0.391121:0.763214)	NA	NA	NA	NA
XM_008171427	chrPic2-gopAga1	NG	0.0199941	0.0848834	0.235548	6.4582e-11	2613	585.625	2027.38	NA	87	47	40	NA	NA	0.0345371	1:1:1:1:1:1	0.472859(0.550459:0.337729:0.53039)	NA	NA	NA	NA
XM_008166078	chrPic2-gopAga1	NG	0.0017417	0.0663691	0.0262426	1.67559e-18	2244	519.543	1724.46	NA	36	33	3	NA	NA	0.0167046	1:1:1:1:1:1	0.437917(0.528037:0.383178:0.402537)	NA	NA	NA	NA
XM_008178881	chrPic2-gopAga1	NG	0.00341173	0.0826104	0.041299	5.44815e-11	1137	255.678	881.322	NA	23	20	3	NA	NA	0.0212212	1:1:1:1:1:1	0.419298(0.506579:0.367105:0.384211)	NA	NA	NA	NA
XM_005288174	chrPic2-gopAga1	NG	NA	0.0450707	0	NA	990	228.607	761.393	NA	10	10	NA	NA	NA	0.0104076	1:1:1:1:1:1	0.483887(0.524169:0.549849:0.377644)	NA	NA	NA	NA
XM_008171841	chrPic2-gopAga1	NG	0.00991949	0.0873344	0.113581	4.90216e-15	2121	497.324	1623.68	NA	57	41	16	NA	NA	0.0280714	1:1:1:1:1:1	0.448917(0.538842:0.396893:0.411017)	NA	NA	NA	NA
XM_005292188	chrPic2-gopAga1	NG	0.051291	0.134294	0.381931	0.00315139	576	142.326	433.674	NA	39	17.5	21.5	NA	NA	0.0718004	1:1:1:1:1:1	0.583765(0.57772:0.380829:0.792746)	NA	NA	NA	NA
XM_005301931	chrPic2-gopAga1	NG	0.0234319	0.0757239	0.309439	0.00336229	744	180.489	563.511	NA	26	13	13	NA	NA	0.0361175	1:1:1:1:1:1	0.61597(0.602662:0.461977:0.78327)	NA	NA	NA	NA
XM_005304926	chrPic2-gopAga1	NG	0.00958227	0.054404	0.176132	7.84927e-05	1107	266.78	840.22	NA	22	14	8	NA	NA	0.020384	1:1:1:1:1:1	0.564865(0.637838:0.444595:0.612162)	NA	NA	NA	NA
XM_008167917	chrPic2-gopAga1	NG	0.0139696	0.0890584	0.156859	1.05321e-15	2763	595.422	2167.58	NA	80	50	30	NA	NA	0.0301511	1:1:1:1:1:1	0.496204(0.490239:0.42679:0.571584)	NA	NA	NA	NA
XM_005303588	chrPic2-gopAga1	NG	0.0191241	0.0724047	0.264128	1.1339e-09	2934	630.256	2303.74	NA	87	43.5	43.5	NA	NA	0.0305693	1:1:1:1:1:1	0.412504(0.529562:0.321101:0.38685)	NA	NA	NA	NA
XM_008173078	chrPic2-gopAga1	NG	0.0171227	0.132928	0.128812	1.61645e-14	1518	336.577	1181.42	NA	61	41	20	NA	NA	0.0427996	1:1:1:1:1:1	0.571335(0.516765:0.467456:0.729783)	NA	NA	NA	NA
XM_008179754	chrPic2-gopAga1	NG	0.0087372	0.0608131	0.143673	3.13301e-06	1212	291.032	920.968	NA	25	17	8	NA	NA	0.0212419	1:1:1:1:1:1	0.478189(0.516049:0.402469:0.516049)	NA	NA	NA	NA
XM_005312296	chrPic2-gopAga1	NG	0.137098	0.22817	0.600858	0.0285012	612	144.445	467.555	NA	87	28.4167	58.5833	NA	NA	0.158593	1:1:1:1:1:1	0.576555(0.523923:0.478469:0.727273)	NA	NA	NA	NA
XM_005298269	chrPic2-gopAga1	NG	0.0117993	0.105663	0.11167	1.30246e-15	1803	436.295	1366.7	NA	59	43	16	NA	NA	0.0345126	1:1:1:1:1:1	0.582226(0.57309:0.412791:0.760797)	NA	NA	NA	NA
XM_008177416	chrPic2-gopAga1	NG	0.0226283	0.0542426	0.417168	0.0189946	960	219.769	740.231	NA	28	11.5	16.5	NA	NA	0.0298657	1:1:1:1:1:1	0.436137(0.535826:0.38785:0.384735)	NA	NA	NA	NA
XM_008170905	chrPic2-gopAga1	NG	0.00427557	0.0698267	0.0612312	1.14785e-23	3360	779.905	2580.1	NA	63	52	11	NA	NA	0.019491	1:1:1:1:1:1	0.517034(0.505727:0.41674:0.628634)	NA	NA	NA	NA
XM_008173593	chrPic2-gopAga1	NG	0.0296955	0.136759	0.217137	4.28429e-10	1332	335.96	996.04	NA	71	42	29	NA	NA	0.0566993	1:1:1:1:1:1	0.577381(0.558036:0.485491:0.688616)	NA	NA	NA	NA
XM_008163076	chrPic2-gopAga1	NG	0.0109481	0.059136	0.185134	7.69035e-19	5391	1204.61	4186.39	NA	114	68.5	45.5	NA	NA	0.0217156	1:1:1:1:1:1	0.439748(0.523915:0.370412:0.424917)	NA	NA	NA	NA
XM_005299442	chrPic2-gopAga1	NG	0.00575729	0.0966952	0.0595405	4.6594e-32	3387	771.593	2615.41	NA	85	70	15	NA	NA	0.0264739	1:1:1:1:1:1	0.536136(0.515929:0.420796:0.671681)	NA	NA	NA	NA
XM_005285689	chrPic2-gopAga1	NG	0.0400939	0.0986305	0.406507	0.000473423	1230	299.357	930.643	NA	64	27.6667	36.3333	NA	NA	0.0543405	1:1:1:1:1:1	0.553122(0.588808:0.42944:0.641119)	NA	NA	NA	NA
XM_008177484	chrPic2-gopAga1	NG	0.121102	0.184231	0.65734	0.0512879	948	232.633	715.367	NA	118	38	80	NA	NA	0.136593	1:1:1:1:1:1	0.581493(0.522082:0.523659:0.698738)	NA	NA	NA	NA
XM_008163306	chrPic2-gopAga1	NG	0.0293288	0.134601	0.217894	2.67307e-10	1392	348.986	1043.01	NA	73	43	30	NA	NA	0.0557215	1:1:1:1:1:1	0.608961(0.601075:0.439785:0.786022)	NA	NA	NA	NA
XM_005308415	chrPic2-gopAga1	NG	0.0237914	0.1567	0.151827	9.94472e-11	1002	233.359	768.641	NA	51	33	18	NA	NA	0.0547449	1:1:1:1:1:1	0.59204(0.637313:0.28209:0.856716)	NA	NA	NA	NA
XM_005295581	chrPic2-gopAga1	NG	0.00773595	0.105162	0.0735623	3.05812e-50	5121	1222.97	3898.03	NA	150	120	30	NA	NA	0.0310026	1:1:1:1:1:1	0.560402(0.535714:0.38671:0.758782)	NA	NA	NA	NA
XM_005309631	chrPic2-gopAga1	NG	0.0213848	0.180489	0.118483	8.51987e-07	438	105.976	332.024	NA	24	17	7	NA	NA	0.0598808	1:1:1:1:1:1	0.557823(0.64966:0.384354:0.639456)	NA	NA	NA	NA
XM_008165891	chrPic2-gopAga1	NG	0.00729569	0.0350818	0.207962	0.000123597	1815	437.65	1377.35	NA	25	15	10	NA	NA	0.0139957	1:1:1:1:1:1	0.481298(0.528878:0.540429:0.374587)	NA	NA	NA	NA
XM_005285700	chrPic2-gopAga1	NG	0.00773159	0.0836219	0.0924589	1.50871e-10	1356	315.941	1040.06	NA	33	25	8	NA	NA	0.0254136	1:1:1:1:1:1	0.523915(0.458057:0.396247:0.717439)	NA	NA	NA	NA
XM_008173794	chrPic2-gopAga1	NG	0.0122505	0.0635168	0.19287	5.81873e-08	2007	443.338	1563.66	NA	46	27	19	NA	NA	0.023575	1:1:1:1:1:1	0.418408(0.515672:0.414925:0.324627)	NA	NA	NA	NA
XM_005311943	chrPic2-gopAga1	NG	0.18003	0.191284	0.941164	0.805999	666	159.916	506.084	NA	108	27	81	NA	NA	0.182732	1:1:1:1:1:1	0.670338(0.61674:0.517621:0.876652)	NA	NA	NA	NA
XM_005307012	chrPic2-gopAga1	NG	0.00382039	0.0437573	0.0873086	5.36998e-06	1332	282.318	1049.68	NA	16	12	4	NA	NA	0.012285	1:1:1:1:1:1	0.411236(0.494382:0.360674:0.378652)	NA	NA	NA	NA
XM_008173438	chrPic2-gopAga1	NG	0.00143278	0.120031	0.0119368	3.38157e-15	924	225.391	698.609	NA	26	25	1	NA	NA	0.0303623	1:1:1:1:1:1	0.572276(0.504854:0.378641:0.833333)	NA	NA	NA	NA
XM_008174759	chrPic2-gopAga1	NG	0.0197088	0.0674163	0.292345	3.79955e-07	2427	550.6	1876.4	NA	72	35.5	36.5	NA	NA	0.030532	1:1:1:1:1:1	0.438477(0.512963:0.364815:0.437654)	NA	NA	NA	NA
XM_005295451	chrPic2-gopAga1	NG	0.0135719	0.0532666	0.254792	1.0071e-07	3021	641.786	2379.21	NA	65	33	32	NA	NA	0.0220047	1:1:1:1:1:1	0.397855(0.488119:0.356931:0.348515)	NA	NA	NA	NA
XM_008177104	chrPic2-gopAga1	NG	0.00556138	0.112504	0.0494329	1.2299e-23	1932	488.169	1443.83	NA	59	51	8	NA	NA	0.032583	1:1:1:1:1:1	0.648349(0.565789:0.431115:0.948142)	NA	NA	NA	NA
XM_008162814	chrPic2-gopAga1	NG	0.01028	0.0649969	0.158162	4.48642e-12	2847	594.281	2252.72	NA	60	37	23	NA	NA	0.0217016	1:1:1:1:1:1	0.401228(0.484211:0.333158:0.386316)	NA	NA	NA	NA
XM_008175040	chrPic2-gopAga1	NG	0.0420617	0.136726	0.307636	1.97413e-05	933	224.023	708.977	NA	57	28	29	NA	NA	0.0647915	1:1:1:1:1:1	0.47062(0.434295:0.363782:0.613782)	NA	NA	NA	NA
XM_008178388	chrPic2-gopAga1	NG	0.00999958	0.0574561	0.174039	0.00238375	648	144.638	503.362	NA	13	8	5	NA	NA	0.0205922	1:1:1:1:1:1	0.438556(0.548387:0.366359:0.400922)	NA	NA	NA	NA
XM_005282202	chrPic2-gopAga1	NG	0.00794554	0.0745815	0.106535	1.08872e-08	1308	295.803	1012.2	NA	29	21	8	NA	NA	0.0230152	1:1:1:1:1:1	0.430969(0.487414:0.367277:0.438215)	NA	NA	NA	NA
XM_008170619	chrPic2-gopAga1	NG	0.0276498	0.0688414	0.401644	0.000965428	1665	357.271	1307.73	NA	59	23.5	35.5	NA	NA	0.0364885	1:1:1:1:1:1	0.404676(0.531475:0.330935:0.351619)	NA	NA	NA	NA
XM_005293949	chrPic2-gopAga1	NG	0.0496868	0.0871187	0.570335	0.0297418	1311	291.796	1019.2	NA	73	24	49	NA	NA	0.0580182	1:1:1:1:1:1	0.406439(0.468182:0.415909:0.335227)	NA	NA	NA	NA
XM_005308146	chrPic2-gopAga1	NG	0.00190926	0.0586346	0.0325621	1.33247e-05	684	159.571	524.429	NA	10	9	1	NA	NA	0.0151428	1:1:1:1:1:1	0.524017(0.561135:0.427948:0.582969)	NA	NA	NA	NA
XM_005305825	chrPic2-gopAga1	NG	0.0164605	0.0881498	0.186733	2.063e-14	2787	637.274	2149.73	NA	88	53	35	NA	NA	0.0328529	1:1:1:1:1:1	0.436022(0.523118:0.373656:0.41129)	NA	NA	NA	NA
XM_008176239	chrPic2-gopAga1	NG	0.126279	0.128631	0.981718	0.907547	951	238.992	712.008	NA	111	28.25	82.75	NA	NA	0.12687	1:1:1:1:1:1	0.620545(0.613208:0.492138:0.756289)	NA	NA	NA	NA
XM_005294045	chrPic2-gopAga1	NG	0.0309255	0.0634857	0.487125	0.00702081	1863	410.691	1452.31	NA	69	25	44	NA	NA	0.0381033	1:1:1:1:1:1	0.452113(0.4687:0.413323:0.474318)	NA	NA	NA	NA
XM_008178654	chrPic2-gopAga1	NG	0.00259457	0.0822434	0.0315474	9.78808e-19	1968	423.65	1544.35	NA	37	33	4	NA	NA	0.0197405	1:1:1:1:1:1	0.404871(0.479452:0.343988:0.391172)	NA	NA	NA	NA
XM_005280435	chrPic2-gopAga1	NG	0.00627125	0.0460319	0.136237	5.80421e-08	2094	492.746	1601.25	NA	32	22	10	NA	NA	0.0156275	1:1:1:1:1:1	0.435861(0.530758:0.449928:0.326896)	NA	NA	NA	NA
XM_008176067	chrPic2-gopAga1	NG	0.0424464	0.268515	0.158078	3.16107e-22	1491	327.86	1163.14	NA	122	74	48	NA	NA	0.0921573	1:1:1:1:1:1	0.494375(0.452931:0.436057:0.594139)	NA	NA	NA	NA
XM_005306153	chrPic2-gopAga1	NG	0.00240964	0.073629	0.0327267	1.11018e-14	1632	384.998	1247	NA	30	27	3	NA	NA	0.0192107	1:1:1:1:1:1	0.495719(0.563303:0.385321:0.538532)	NA	NA	NA	NA
XM_005296177	chrPic2-gopAga1	NG	0.0100925	0.0324393	0.31112	0.00296504	1806	409.478	1396.52	NA	27	13	14	NA	NA	0.0151592	1:1:1:1:1:1	0.413488(0.501658:0.404643:0.334163)	NA	NA	NA	NA
XM_005283868	chrPic2-gopAga1	NG	0.0180723	0.0990278	0.182497	1.96272e-09	1521	344.944	1176.06	NA	53	32	21	NA	NA	0.036432	1:1:1:1:1:1	0.541995(0.51378:0.365157:0.747047)	NA	NA	NA	NA
XM_005282204	chrPic2-gopAga1	NG	0.0075093	0.0778179	0.0964983	3.92758e-12	1851	378.804	1472.2	NA	39	28	11	NA	NA	0.0218978	1:1:1:1:1:1	0.401882(0.562097:0.290323:0.353226)	NA	NA	NA	NA
XM_005297660	chrPic2-gopAga1	NG	0.0265561	0.094186	0.281954	1.21267e-07	1800	401.076	1398.92	NA	72	35.5	36.5	NA	NA	0.0416254	1:1:1:1:1:1	0.508597(0.524958:0.384359:0.616473)	NA	NA	NA	NA
XM_005292846	chrPic2-gopAga1	NG	0.0030808	0.0578793	0.053228	2.74693e-23	3807	879.676	2927.32	NA	58	49	9	NA	NA	0.015743	1:1:1:1:1:1	0.470604(0.525984:0.397244:0.488583)	NA	NA	NA	NA
XM_008172872	chrPic2-gopAga1	NG	0.017733	0.0799098	0.221912	9.08895e-14	3390	765.172	2624.83	NA	104	58	46	NA	NA	0.0317672	1:1:1:1:1:1	0.487485(0.525618:0.396201:0.540636)	NA	NA	NA	NA
XM_005290592	chrPic2-gopAga1	NG	0.0153318	0.0788874	0.194351	0.000137171	780	186.965	593.035	NA	23	14	9	NA	NA	0.030566	1:1:1:1:1:1	0.481481(0.517241:0.413793:0.51341)	NA	NA	NA	NA
XM_008167466	chrPic2-gopAga1	NG	NA	0.014741	0	NA	1452	342.534	1109.47	NA	5	5	NA	NA	NA	0.00347748	1:1:1:1:1:1	0.48488(0.494845:0.482474:0.47732)	NA	NA	NA	NA
XM_008171172	chrPic2-gopAga1	NG	0.00289854	0.0696611	0.0416092	4.00343e-35	4539	1082.32	3456.68	NA	82	72	10	NA	NA	0.018818	1:1:1:1:1:1	0.443087(0.521466:0.452774:0.35502)	NA	NA	NA	NA
XM_008174122	chrPic2-gopAga1	NG	NA	0.046318	0	NA	342	89.0536	252.946	NA	4	4	NA	NA	NA	0.0120608	1:1:1:1:1:1	0.527536(0.521739:0.469565:0.591304)	NA	NA	NA	NA
XM_005301352	chrPic2-gopAga1	NG	0.0170094	0.10703	0.158922	1.06668e-12	1635	416.067	1218.93	NA	62	41.5	20.5	NA	NA	0.0399174	1:1:1:1:1:1	0.562882(0.617216:0.431319:0.64011)	NA	NA	NA	NA
XM_005290107	chrPic2-gopAga1	NG	0.0354995	0.117755	0.301468	2.07197e-11	2460	628.575	1831.42	NA	132	68.5	63.5	NA	NA	0.0565174	1:1:1:1:1:1	0.611239(0.623557:0.445727:0.764434)	NA	NA	NA	NA
XM_005294081	chrPic2-gopAga1	NG	0.0284302	0.102065	0.278549	2.20625e-07	1539	385.993	1153.01	NA	69	36.8333	32.1667	NA	NA	0.0468984	1:1:1:1:1:1	0.605331(0.578998:0.476879:0.760116)	NA	NA	NA	NA
XM_005310726	chrPic2-gopAga1	NG	0.00741801	0.0859753	0.0862806	6.17025e-14	1761	406.251	1354.75	NA	43	33	10	NA	NA	0.0255407	1:1:1:1:1:1	0.500283(0.590136:0.384354:0.526361)	NA	NA	NA	NA
XM_005290259	chrPic2-gopAga1	NG	0.00385962	0.06804	0.0567257	2.0236e-30	4254	1007	3247	NA	78	65.5	12.5	NA	NA	0.0190522	1:1:1:1:1:1	0.437984(0.566596:0.417548:0.32981)	NA	NA	NA	NA
XM_005314390	chrPic2-gopAga1	NG	0.0981115	0.204289	0.480258	0.0389342	294	80.1508	213.849	NA	34	14.3333	19.6667	NA	NA	0.127058	1:1:1:1:1:1	0.646667(0.69:0.41:0.84)	NA	NA	NA	NA
XM_005295324	chrPic2-gopAga1	NG	0.00686368	0.0816432	0.0840692	6.82396e-15	1929	465.379	1463.62	NA	46	36	10	NA	NA	0.0249045	1:1:1:1:1:1	0.487597(0.548062:0.391473:0.523256)	NA	NA	NA	NA
XM_008177432	chrPic2-gopAga1	NG	0.0827422	0.202108	0.409397	0.000217208	777	183.444	593.556	NA	79	32.5	46.5	NA	NA	0.110924	1:1:1:1:1:1	0.651923(0.613462:0.469231:0.873077)	NA	NA	NA	NA
XM_005302080	chrPic2-gopAga1	NG	0.0108067	0.11489	0.0940615	1.8807e-11	1041	248.773	792.227	NA	35	26.5	8.5	NA	NA	0.03568	1:1:1:1:1:1	0.549808(0.600575:0.375:0.673851)	NA	NA	NA	NA
XM_008171329	chrPic2-gopAga1	NG	0.00389672	0.0787326	0.0494931	1.60143e-29	3633	802.772	2830.23	NA	71	60	11	NA	NA	0.020433	1:1:1:1:1:1	0.448982(0.523515:0.322607:0.500825)	NA	NA	NA	NA
XM_008164491	chrPic2-gopAga1	NG	0.00929962	0.0741329	0.125445	4.95222e-05	711	170.003	540.997	NA	17	12	5	NA	NA	0.0248015	1:1:1:1:1:1	0.514006(0.472689:0.418067:0.651261)	NA	NA	NA	NA
XM_005300378	chrPic2-gopAga1	NG	0.0119852	0.0701194	0.170925	6.98399e-21	4821	1120.38	3700.62	NA	119	75	44	NA	NA	0.0254954	1:1:1:1:1:1	0.483831(0.531405:0.442786:0.477301)	NA	NA	NA	NA
XM_008167496	chrPic2-gopAga1	NG	0.0342089	0.0619221	0.55245	5.13247e-06	7230	1662.89	5567.11	NA	285	98.8333	186.167	NA	NA	0.0405829	1:1:1:1:1:1	0.437993(0.538573:0.436956:0.338449)	NA	NA	NA	NA
XM_008166538	chrPic2-gopAga1	NG	0.0045967	0.0725984	0.0633168	3.20638e-26	3675	838.206	2836.79	NA	71	58	13	NA	NA	0.0201067	1:1:1:1:1:1	0.516449(0.546493:0.410277:0.592577)	NA	NA	NA	NA
XM_005297666	chrPic2-gopAga1	NG	0.00540378	0.081116	0.0666179	3.56295e-08	951	208.107	742.893	NA	20	16	4	NA	NA	0.0219719	1:1:1:1:1:1	0.459119(0.569182:0.334906:0.47327)	NA	NA	NA	NA
XM_008172150	chrPic2-gopAga1	NG	0.0101403	0.128775	0.0787443	1.60484e-46	4149	971.891	3177.11	NA	147	115	32	NA	NA	0.0379301	1:1:1:1:1:1	0.591763(0.597905:0.434971:0.742413)	NA	NA	NA	NA
XM_005303152	chrPic2-gopAga1	NG	0.00748202	0.0541324	0.138217	0.00317639	537	134.035	402.965	NA	10	7	3	NA	NA	0.019126	1:1:1:1:1:1	0.497222(0.486111:0.472222:0.533333)	NA	NA	NA	NA
XM_005305344	chrPic2-gopAga1	NG	0.00475881	0.068647	0.0693229	1.42033e-46	7173	1692.1	5480.9	NA	137	111	26	NA	NA	0.0198299	1:1:1:1:1:1	0.476111(0.490389:0.489762:0.448182)	NA	NA	NA	NA
XM_005312932	chrPic2-gopAga1	NG	0.0109292	0.119832	0.0912043	1.91056e-14	1413	307.001	1106	NA	46	34	12	NA	NA	0.0345903	1:1:1:1:1:1	0.42726(0.51589:0.332627:0.433263)	NA	NA	NA	NA
XM_008168329	chrPic2-gopAga1	NG	0.00565588	0.101039	0.0559771	1.15365e-16	1602	359.678	1242.32	NA	41	34	7	NA	NA	0.0270712	1:1:1:1:1:1	0.42866(0.537383:0.368224:0.380374)	NA	NA	NA	NA
XM_005305664	chrPic2-gopAga1	NG	0.0154669	0.0596836	0.259148	6.90743e-18	7008	1586.18	5421.82	NA	174	91	83	NA	NA	0.0254748	1:1:1:1:1:1	0.394741(0.486567:0.390832:0.306823)	NA	NA	NA	NA
XM_005295369	chrPic2-gopAga1	NG	0.00178532	0.0710493	0.0251279	3.44219e-25	2907	663.837	2243.16	NA	49	45	4	NA	NA	0.0176023	1:1:1:1:1:1	0.554124(0.529381:0.464433:0.668557)	NA	NA	NA	NA
XM_005283950	chrPic2-gopAga1	NG	0.0119072	0.0847168	0.140553	5.83278e-13	1962	480.605	1481.39	NA	56	38.5	17.5	NA	NA	0.0297424	1:1:1:1:1:1	0.464122(0.541221:0.416794:0.434351)	NA	NA	NA	NA
XM_008171017	chrPic2-gopAga1	NG	0.0114971	0.127737	0.0900057	3.18787e-10	897	195.825	701.175	NA	31	23	8	NA	NA	0.0368737	1:1:1:1:1:1	0.507198(0.498339:0.377076:0.646179)	NA	NA	NA	NA
XM_008170394	chrPic2-gopAga1	NG	0.00620765	0.0996137	0.0623172	4.74625e-05	420	96.4818	323.518	NA	11	9	2	NA	NA	0.0276648	1:1:1:1:1:1	0.58216(0.552817:0.352113:0.841549)	NA	NA	NA	NA
XM_005293356	chrPic2-gopAga1	NG	0.0204149	0.106777	0.191192	2.25158e-05	717	170.812	546.188	NA	28	17	11	NA	NA	0.0409892	1:1:1:1:1:1	0.6375(0.577083:0.516667:0.81875)	NA	NA	NA	NA
XM_008165608	chrPic2-gopAga1	NG	0.0112176	0.101961	0.110018	2.21367e-11	1242	298.949	943.051	NA	39	28.5	10.5	NA	NA	0.0330595	1:1:1:1:1:1	0.543775(0.510843:0.392771:0.727711)	NA	NA	NA	NA
XM_005295296	chrPic2-gopAga1	NG	0.0172144	0.0718669	0.239532	0.000292082	924	218.879	705.121	NA	27	15	12	NA	NA	0.0301606	1:1:1:1:1:1	0.485437(0.563107:0.406149:0.487055)	NA	NA	NA	NA
XM_005284480	chrPic2-gopAga1	NG	0.0711589	0.11714	0.607469	0.00136399	2715	608.573	2106.43	NA	209	66	143	NA	NA	0.0814657	1:1:1:1:1:1	0.421612(0.486264:0.351099:0.427473)	NA	NA	NA	NA
XM_008171264	chrPic2-gopAga1	NG	0.0275678	0.0991376	0.278076	1.0605e-07	1896	375.097	1520.9	NA	76	34.8333	41.1667	NA	NA	0.0417269	1:1:1:1:1:1	0.395276(0.518898:0.323622:0.343307)	NA	NA	NA	NA
XM_005309059	chrPic2-gopAga1	NG	0.0655175	0.229362	0.285651	2.71925e-08	924	222.663	701.337	NA	88	44	44	NA	NA	0.105	1:1:1:1:1:1	0.51179(0.442122:0.413183:0.680064)	NA	NA	NA	NA
XM_005303156	chrPic2-gopAga1	NG	0.0120001	0.0230794	0.51995	0.293831	552	131.996	420.004	NA	8	3	5	NA	NA	0.0146495	1:1:1:1:1:1	0.672014(0.593583:0.52139:0.90107)	NA	NA	NA	NA
XM_008179029	chrPic2-gopAga1	NG	0.00188649	0.117385	0.016071	1.71411e-10	678	147.249	530.751	NA	17	16	1	NA	NA	0.0269705	1:1:1:1:1:1	0.394273(0.46696:0.330396:0.385463)	NA	NA	NA	NA
XM_005288419	chrPic2-gopAga1	NG	0.00597273	0.0749658	0.0796728	1.09007e-11	1359	350.43	1008.57	NA	31	25	6	NA	NA	0.0237632	1:1:1:1:1:1	0.523862(0.549559:0.40859:0.613436)	NA	NA	NA	NA
XM_005314170	chrPic2-gopAga1	NG	0.0169479	0.0928195	0.18259	2.6102e-07	1170	274.896	895.104	NA	39	24	15	NA	NA	0.0347742	1:1:1:1:1:1	0.493606(0.566496:0.38491:0.529412)	NA	NA	NA	NA
XM_005286130	chrPic2-gopAga1	NG	0.0169111	0.0629856	0.268491	2.82814e-05	1620	364.158	1255.84	NA	43	22	21	NA	NA	0.0272681	1:1:1:1:1:1	0.403266(0.522181:0.350277:0.337338)	NA	NA	NA	NA
XM_005280513	chrPic2-gopAga1	NG	0.00695012	0.0845704	0.0821815	5.96376e-12	1494	337.599	1156.4	NA	35	27	8	NA	NA	0.02449	1:1:1:1:1:1	0.479292(0.485972:0.37976:0.572144)	NA	NA	NA	NA
XM_005299375	chrPic2-gopAga1	NG	0.00140736	0.0432439	0.0325446	6.16853e-10	1827	404.561	1422.44	NA	19	17	2	NA	NA	0.0106714	1:1:1:1:1:1	0.464481(0.507377:0.412295:0.47377)	NA	NA	NA	NA
XM_005299469	chrPic2-gopAga1	NG	0.00140991	0.1005	0.014029	1.57954e-46	3669	829.279	2839.72	NA	82	78	4	NA	NA	0.0238066	1:1:1:1:1:1	0.490741(0.491013:0.376225:0.604984)	NA	NA	NA	NA
XM_005300872	chrPic2-gopAga1	NG	0.0076205	0.0942033	0.0808942	1.15687e-21	2400	553.502	1846.5	NA	63	49	14	NA	NA	0.0275887	1:1:1:1:1:1	0.481273(0.536829:0.385768:0.521223)	NA	NA	NA	NA
XM_005296393	chrPic2-gopAga1	NG	0.0168286	0.064069	0.262663	2.90075e-05	1500	358.255	1141.74	NA	41	22	19	NA	NA	0.0281113	1:1:1:1:1:1	0.481408(0.503984:0.417331:0.522908)	NA	NA	NA	NA
XM_005307477	chrPic2-gopAga1	NG	0.0231977	0.0527564	0.439713	0.11126	468	117.777	350.223	NA	14	6	8	NA	NA	0.0306364	1:1:1:1:1:1	0.502123(0.531847:0.464968:0.509554)	NA	NA	NA	NA
XM_005314843	chrPic2-gopAga1	NG	0.038572	0.160087	0.240944	7.80874e-08	954	235.857	718.143	NA	61	34	27	NA	NA	0.0686141	1:1:1:1:1:1	0.494253(0.471787:0.393417:0.617555)	NA	NA	NA	NA
XM_008176010	chrPic2-gopAga1	NG	0.0229016	0.0413842	0.553389	0.10558	1308	310.458	997.542	NA	35	12.5	22.5	NA	NA	0.0272885	1:1:1:1:1:1	0.473935(0.468062:0.34141:0.612335)	NA	NA	NA	NA
XM_008167882	chrPic2-gopAga1	NG	0.018982	0.0736473	0.257742	1.70477e-05	1434	313.628	1120.37	NA	43	22	21	NA	NA	0.0309377	1:1:1:1:1:1	0.410949(0.477131:0.381497:0.37422)	NA	NA	NA	NA
XM_005281917	chrPic2-gopAga1	NG	0.00123055	0.0581666	0.0211557	2.80396e-60	8454	1947.53	6506.47	NA	117	109	8	NA	NA	0.0143468	1:1:1:1:1:1	0.448031(0.502306:0.429762:0.412026)	NA	NA	NA	NA
XM_005291665	chrPic2-gopAga1	NG	0.010109	0.0500279	0.202067	0.000257042	1086	289.281	796.719	NA	22	14	8	NA	NA	0.0207423	1:1:1:1:1:1	0.615243(0.61157:0.482094:0.752066)	NA	NA	NA	NA
XM_005300258	chrPic2-gopAga1	NG	0.00352852	0.077583	0.0454806	2.97693e-06	555	128.892	426.108	NA	11	9.5	1.5	NA	NA	0.0207268	1:1:1:1:1:1	0.422939(0.494624:0.33871:0.435484)	NA	NA	NA	NA
XM_005296741	chrPic2-gopAga1	NG	0.00937863	0.0561539	0.167017	1.95186e-13	3540	804.019	2735.98	NA	69	43.5	25.5	NA	NA	0.0200024	1:1:1:1:1:1	0.471094(0.546531:0.429357:0.437394)	NA	NA	NA	NA
XM_005294601	chrPic2-gopAga1	NG	0.0421971	0.0957036	0.440914	0.026067	630	166.947	463.053	NA	34	15	19	NA	NA	0.056376	1:1:1:1:1:1	0.558452(0.561611:0.488152:0.625592)	NA	NA	NA	NA
XM_005309099	chrPic2-gopAga1	NG	0.00242251	0.0856574	0.0282814	2.68203e-06	537	123.538	413.462	NA	11	10	1	NA	NA	0.0215708	1:1:1:1:1:1	0.437037(0.427778:0.463889:0.419444)	NA	NA	NA	NA
XM_005280200	chrPic2-gopAga1	NG	0.00893035	0.10598	0.0842645	7.79449e-05	429	91.063	337.937	NA	12	9	3	NA	NA	0.0295309	1:1:1:1:1:1	0.435185(0.506944:0.34375:0.454861)	NA	NA	NA	NA
XM_005289790	chrPic2-gopAga1	NG	0.0160858	0.057915	0.277748	1.07089e-09	3819	834.3	2984.7	NA	94	46.5	47.5	NA	NA	0.0252238	1:1:1:1:1:1	0.409079(0.552198:0.313187:0.361852)	NA	NA	NA	NA
XM_005310878	chrPic2-gopAga1	NG	0.0178197	0.0831662	0.214266	1.28062e-07	1605	355.687	1249.31	NA	50	28	22	NA	NA	0.0323013	1:1:1:1:1:1	0.41107(0.504664:0.361007:0.367537)	NA	NA	NA	NA
XM_008169826	chrPic2-gopAga1	NG	0.0249835	0.133921	0.186554	5.74972e-27	3534	868.358	2665.64	NA	172	106.5	65.5	NA	NA	0.051751	1:1:1:1:1:1	0.567625(0.559172:0.399831:0.743872)	NA	NA	NA	NA
XM_005311793	chrPic2-gopAga1	NG	0.172125	0.391597	0.439548	1.31074e-06	930	224.548	705.452	NA	177	68.5	108.5	NA	NA	0.225116	1:1:1:1:1:1	0.448184(0.429487:0.339744:0.575321)	NA	NA	NA	NA
XM_005289131	chrPic2-gopAga1	NG	0.0110094	0.0567378	0.194039	0.0258679	366	91.5	274.5	NA	8	5	3	NA	NA	0.0224415	1:1:1:1:1:1	0.51084(0.536585:0.394309:0.601626)	NA	NA	NA	NA
XM_005300282	chrPic2-gopAga1	NG	0.00429035	0.047824	0.0897111	1.48047e-17	4179	906.517	3272.48	NA	56	42	14	NA	NA	0.0137338	1:1:1:1:1:1	0.406145(0.483142:0.413558:0.321736)	NA	NA	NA	NA
XM_005302726	chrPic2-gopAga1	NG	0.00715539	0.0765529	0.0934699	1.67886e-14	2166	480.93	1685.07	NA	47	35	12	NA	NA	0.0225642	1:1:1:1:1:1	0.458276(0.514523:0.381051:0.479253)	NA	NA	NA	NA
XM_008162860	chrPic2-gopAga1	NG	0.0143867	0.0667485	0.215536	5.76682e-28	8199	1918.13	6280.87	NA	212	122.5	89.5	NA	NA	0.0266366	1:1:1:1:1:1	0.477259(0.577995:0.484075:0.369707)	NA	NA	NA	NA
XM_005295788	chrPic2-gopAga1	NG	0.0540043	0.156748	0.34453	0.000486711	603	151.995	451.005	NA	45	21.5	23.5	NA	NA	0.0799024	1:1:1:1:1:1	0.594059(0.576733:0.457921:0.747525)	NA	NA	NA	NA
XM_005279437	chrPic2-gopAga1	NG	0.00660113	0.0588155	0.112235	3.8719e-09	1776	406.587	1369.41	NA	32	23	9	NA	NA	0.0185548	1:1:1:1:1:1	0.431996(0.450669:0.425585:0.419732)	NA	NA	NA	NA
XM_008166424	chrPic2-gopAga1	NG	0.0190706	0.0865508	0.22034	0.000104598	735	177.384	557.616	NA	25	14.5	10.5	NA	NA	0.0353562	1:1:1:1:1:1	0.473577(0.514228:0.46748:0.439024)	NA	NA	NA	NA
XM_005291963	chrPic2-gopAga1	NG	0.0369259	0.0719869	0.512954	0.0248535	1116	269.522	846.478	NA	49	18.5	30.5	NA	NA	0.0453934	1:1:1:1:1:1	0.539768(0.580429:0.400804:0.63807)	NA	NA	NA	NA
XM_008170790	chrPic2-gopAga1	NG	0.00547187	0.0600806	0.0910754	3.89062e-11	1935	467.636	1467.36	NA	35	27	8	NA	NA	0.0186693	1:1:1:1:1:1	0.569124(0.529186:0.496928:0.68126)	NA	NA	NA	NA
XM_008177543	chrPic2-gopAga1	NG	0.0145217	0.0853728	0.170098	1.91051e-11	2013	483.313	1529.69	NA	61	39	22	NA	NA	0.0315328	1:1:1:1:1:1	0.5687(0.604911:0.409226:0.691964)	NA	NA	NA	NA
XM_008177285	chrPic2-gopAga1	NG	0.0144346	0.0705772	0.204522	1.64073e-16	4155	972.414	3182.59	NA	111	65.5	45.5	NA	NA	0.0275739	1:1:1:1:1:1	0.483898(0.522711:0.440159:0.488825)	NA	NA	NA	NA
XM_005312768	chrPic2-gopAga1	NG	NA	0.168953	0	NA	192	46.2734	145.727	NA	7	7	NA	NA	NA	0.0407189	1:1:1:1:1:1	0.584615(0.553846:0.384615:0.815385)	NA	NA	NA	NA
XM_005286523	chrPic2-gopAga1	NG	0.0194685	0.0123215	1.58004	0.808699	342	81.8272	260.173	NA	6	1	5	NA	NA	0.0177585	1:1:1:1:1:1	0.57971(0.565217:0.478261:0.695652)	NA	NA	NA	NA
XM_005315135	chrPic2-gopAga1	NG	0.12805	0.263662	0.485662	0.000121572	945	227.168	717.832	NA	135	50.5	84.5	NA	NA	0.16065	1:1:1:1:1:1	0.500527(0.462025:0.393987:0.64557)	NA	NA	NA	NA
XM_005304281	chrPic2-gopAga1	NG	0.0135262	0.0384191	0.352071	0.0316904	885	213.609	671.391	NA	17	8	9	NA	NA	0.0195345	1:1:1:1:1:1	0.414989(0.431208:0.369128:0.444631)	NA	NA	NA	NA
XM_005300312	chrPic2-gopAga1	NG	0.00343034	0.0411951	0.0832705	0.000723688	759	174.633	584.367	NA	9	7	2	NA	NA	0.0121193	1:1:1:1:1:1	0.457349(0.525591:0.391732:0.454724)	NA	NA	NA	NA
XM_008173985	chrPic2-gopAga1	NG	0.0097114	0.114943	0.0844886	5.50903e-16	1506	365.962	1140.04	NA	50	39	11	NA	NA	0.035283	1:1:1:1:1:1	0.571239(0.59841:0.380716:0.734592)	NA	NA	NA	NA
XM_008163059	chrPic2-gopAga1	NG	0.018267	0.0407847	0.447887	0.00123833	2937	692.772	2244.23	NA	68	27.5	40.5	NA	NA	0.0235784	1:1:1:1:1:1	0.446823(0.526504:0.43527:0.378695)	NA	NA	NA	NA
XM_008162889	chrPic2-gopAga1	NG	0.0152271	0.0649229	0.234541	6.83397e-21	6867	1559.68	5307.32	NA	177	97	80	NA	NA	0.0265143	1:1:1:1:1:1	0.436536(0.514629:0.408515:0.386463)	NA	NA	NA	NA
XM_008179744	chrPic2-gopAga1	NG	0.0282273	0.122363	0.230685	9.39331e-07	957	217.001	739.999	NA	45	24.5	20.5	NA	NA	0.0495727	1:1:1:1:1:1	0.470833(0.553125:0.371875:0.4875)	NA	NA	NA	NA
XM_008162537	chrPic2-gopAga1	NG	0.0319933	0.0843355	0.379358	0.00386313	960	225.658	734.342	NA	41	18	23	NA	NA	0.0442969	1:1:1:1:1:1	0.482671(0.496942:0.454128:0.496942)	NA	NA	NA	NA
XM_008178593	chrPic2-gopAga1	NG	0.0303762	0.105822	0.287049	1.02618e-09	2151	521.805	1629.2	NA	100	51.5	48.5	NA	NA	0.0486785	1:1:1:1:1:1	0.473223(0.486842:0.452216:0.480609)	NA	NA	NA	NA
XM_005283857	chrPic2-gopAga1	NG	0.00139022	0.0785245	0.0177043	2.63469e-10	948	228.024	719.976	NA	18	17	1	NA	NA	0.0199435	1:1:1:1:1:1	0.523659(0.605678:0.493691:0.471609)	NA	NA	NA	NA
XM_005299220	chrPic2-gopAga1	NG	NA	0.0529569	0	NA	636	136.905	499.095	NA	7	7	NA	NA	NA	0.0113994	1:1:1:1:1:1	0.390454(0.492958:0.28169:0.396714)	NA	NA	NA	NA
XM_005288238	chrPic2-gopAga1	NG	0.00418669	0.0601584	0.0695946	5.49072e-15	2487	570.846	1916.15	NA	41	33	8	NA	NA	0.017034	1:1:1:1:1:1	0.40502(0.475904:0.418072:0.321084)	NA	NA	NA	NA
XM_005308452	chrPic2-gopAga1	NG	0.0214367	0.0572449	0.374473	0.00443007	1284	290.303	993.697	NA	37	16	21	NA	NA	0.0295326	1:1:1:1:1:1	0.428127(0.482517:0.378788:0.423077)	NA	NA	NA	NA
XM_008177160	chrPic2-gopAga1	NG	0.0542489	0.214618	0.25277	2.94155e-27	3264	760.817	2503.18	NA	273	142	131	NA	NA	0.0916298	1:1:1:1:1:1	0.644169(0.596878:0.548669:0.786961)	NA	NA	NA	NA
XM_008168962	chrPic2-gopAga1	NG	0.0131246	0.128603	0.102055	2.09447e-11	1014	245.386	768.614	NA	39	29	10	NA	NA	0.0410701	1:1:1:1:1:1	0.60177(0.570796:0.461652:0.772861)	NA	NA	NA	NA
XM_005290406	chrPic2-gopAga1	NG	0.0305596	0.0399509	0.76493	0.521639	966	231.33	734.67	NA	31	9	22	NA	NA	0.0328086	1:1:1:1:1:1	0.454592(0.52322:0.408669:0.431889)	NA	NA	NA	NA
XM_008162671	chrPic2-gopAga1	NG	NA	0.0545983	0	NA	1122	246.875	875.125	NA	13	13	NA	NA	NA	0.0120133	1:1:1:1:1:1	0.469333(0.525333:0.381333:0.501333)	NA	NA	NA	NA
XM_005291819	chrPic2-gopAga1	NG	0.00843816	0.0855369	0.0986493	9.41866e-15	2007	457.697	1549.3	NA	50	37	13	NA	NA	0.0260206	1:1:1:1:1:1	0.416915(0.485821:0.383582:0.381343)	NA	NA	NA	NA
XM_005286678	chrPic2-gopAga1	NG	0.00524182	0.0782512	0.0669871	2.25989e-12	1512	363.356	1148.64	NA	33	27	6	NA	NA	0.022787	1:1:1:1:1:1	0.457181(0.577075:0.458498:0.335968)	NA	NA	NA	NA
XM_005280754	chrPic2-gopAga1	NG	0.0112672	0.112708	0.0999681	1.65119e-28	3000	764.466	2235.53	NA	105	80	25	NA	NA	0.0371166	1:1:1:1:1:1	0.649018(0.656344:0.49001:0.800699)	NA	NA	NA	NA
XM_005296068	chrPic2-gopAga1	NG	0.124398	0.170575	0.729289	0.379625	276	62.2672	213.733	NA	34	9.5	24.5	NA	NA	0.134816	1:1:1:1:1:1	0.573477(0.505376:0.532258:0.682796)	NA	NA	NA	NA
XM_008178985	chrPic2-gopAga1	NG	0.0131349	0.0817625	0.160647	1.92678e-09	1680	374.37	1305.63	NA	46	29	17	NA	NA	0.0284278	1:1:1:1:1:1	0.478686(0.520426:0.388099:0.527531)	NA	NA	NA	NA
XM_008167045	chrPic2-gopAga1	NG	0.0354728	0.137337	0.25829	6.53143e-13	2079	505.991	1573.01	NA	118	63.5	54.5	NA	NA	0.0602647	1:1:1:1:1:1	0.555716(0.569164:0.423631:0.674352)	NA	NA	NA	NA
XM_005288672	chrPic2-gopAga1	NG	0.0144723	0.081233	0.178157	4.83887e-06	1071	233.801	837.199	NA	30	18	12	NA	NA	0.0290463	1:1:1:1:1:1	0.550279(0.597765:0.403631:0.649441)	NA	NA	NA	NA
XM_005282571	chrPic2-gopAga1	NG	0.0196571	0.0614275	0.320006	0.00375364	942	220.417	721.583	NA	27	13	14	NA	NA	0.0294309	1:1:1:1:1:1	0.430159(0.519048:0.387302:0.384127)	NA	NA	NA	NA
XM_005284304	chrPic2-gopAga1	NG	0.0028773	0.05312	0.0541661	2.15261e-17	3120	682.495	2437.51	NA	42	35	7	NA	NA	0.0138678	1:1:1:1:1:1	0.414986(0.512968:0.352065:0.379923)	NA	NA	NA	NA
XM_008178788	chrPic2-gopAga1	NG	0.0333699	0.0270598	1.23319	0.932662	351	75.2516	275.748	NA	11	2	9	NA	NA	0.0320171	1:1:1:1:1:1	0.396893(0.40678:0.402542:0.381356)	NA	NA	NA	NA
XM_005301762	chrPic2-gopAga1	NG	0.01303	0.0885627	0.147127	2.12263e-09	1419	335.194	1083.81	NA	42	28	14	NA	NA	0.0308722	1:1:1:1:1:1	0.494374(0.509494:0.363924:0.609705)	NA	NA	NA	NA
XM_008170259	chrPic2-gopAga1	NG	0.00755186	0.0585505	0.12898	1.62144e-15	3576	781.204	2794.8	NA	65	44	21	NA	NA	0.0186929	1:1:1:1:1:1	0.419531(0.49539:0.379715:0.383487)	NA	NA	NA	NA
XM_008176131	chrPic2-gopAga1	NG	0.0147892	0.0769455	0.192204	9.80169e-20	4713	1025.57	3687.43	NA	129	75	54	NA	NA	0.0283147	1:1:1:1:1:1	0.465777(0.553719:0.313414:0.530197)	NA	NA	NA	NA
XM_005290451	chrPic2-gopAga1	NG	0.0133508	0.0460789	0.289739	0.00243443	1104	234.942	869.058	NA	22	10.5	11.5	NA	NA	0.0203157	1:1:1:1:1:1	0.408762(0.498645:0.342818:0.384824)	NA	NA	NA	NA
XM_008168153	chrPic2-gopAga1	NG	0.00678332	0.0978696	0.0693097	1.36724e-11	1161	272.471	888.529	NA	31	25	6	NA	NA	0.02816	1:1:1:1:1:1	0.530498(0.588918:0.402062:0.600515)	NA	NA	NA	NA
XM_005305591	chrPic2-gopAga1	NG	0.0964251	0.183009	0.526886	0.0445701	426	103.659	322.341	NA	46	16.8333	29.1667	NA	NA	0.117494	1:1:1:1:1:1	0.55711(0.583916:0.402098:0.685315)	NA	NA	NA	NA
XM_005300201	chrPic2-gopAga1	NG	0.00808516	0.0750092	0.107789	2.13835e-08	1275	280.189	994.811	NA	28	20	8	NA	NA	0.0227921	1:1:1:1:1:1	0.443271(0.482394:0.392019:0.455399)	NA	NA	NA	NA
XM_005311882	chrPic2-gopAga1	NG	0.00616268	0.0713714	0.0863466	1.90772e-08	1242	264.392	977.608	NA	24	18	6	NA	NA	0.0200441	1:1:1:1:1:1	0.464257(0.554217:0.3:0.538554)	NA	NA	NA	NA
XM_005299424	chrPic2-gopAga1	NG	0.0100464	0.0472568	0.212591	0.024891	510	109.173	400.827	NA	9	5	4	NA	NA	0.0180118	1:1:1:1:1:1	0.412331(0.436416:0.424855:0.375723)	NA	NA	NA	NA
XM_005283281	chrPic2-gopAga1	NG	0.00700952	0.0979805	0.0715399	1.36514e-22	2463	528.033	1934.97	NA	62	48.5	13.5	NA	NA	0.0265125	1:1:1:1:1:1	0.443025(0.484185:0.399635:0.445255)	NA	NA	NA	NA
XM_008174007	chrPic2-gopAga1	NG	NA	0.181246	0	NA	324	74.5304	249.47	NA	12	12	NA	NA	NA	0.0416923	1:1:1:1:1:1	0.561162(0.5:0.311927:0.87156)	NA	NA	NA	NA
XM_005280658	chrPic2-gopAga1	NG	0.00626584	0.0970503	0.0645628	2.27012e-10	1032	230.684	801.316	NA	26	21	5	NA	NA	0.026559	1:1:1:1:1:1	0.493237(0.53913:0.378261:0.562319)	NA	NA	NA	NA
XM_005287947	chrPic2-gopAga1	NG	0.00683721	0.0659256	0.103711	3.54287e-06	762	174.296	587.704	NA	15	11	4	NA	NA	0.0203528	1:1:1:1:1:1	0.451634(0.552941:0.333333:0.468627)	NA	NA	NA	NA
XM_005293107	chrPic2-gopAga1	NG	0.00349347	0.0920442	0.0379543	1.60091e-08	747	173.17	573.83	NA	17	15	2	NA	NA	0.0240213	1:1:1:1:1:1	0.405333(0.552:0.334:0.33)	NA	NA	NA	NA
XM_008178869	chrPic2-gopAga1	NG	0.0232854	0.0859871	0.270801	6.07666e-10	2709	615.453	2093.55	NA	98	50	48	NA	NA	0.0375304	1:1:1:1:1:1	0.444322(0.558075:0.39104:0.38385)	NA	NA	NA	NA
XM_005308559	chrPic2-gopAga1	NG	0.0111199	0.0639708	0.173828	1.40176e-07	1590	366.936	1223.06	NA	36	22.5	13.5	NA	NA	0.0233167	1:1:1:1:1:1	0.404718(0.498138:0.378026:0.337989)	NA	NA	NA	NA
XM_008176169	chrPic2-gopAga1	NG	0.0468765	0.114684	0.408747	4.27333e-06	1998	479.568	1518.43	NA	120	51	69	NA	NA	0.0631518	1:1:1:1:1:1	0.567966(0.585457:0.450525:0.667916)	NA	NA	NA	NA
XM_005296901	chrPic2-gopAga1	NG	0.0186078	0.044164	0.421334	0.034573	855	174.871	680.129	NA	20	7.5	12.5	NA	NA	0.0238347	1:1:1:1:1:1	0.387529(0.395105:0.31993:0.447552)	NA	NA	NA	NA
XM_008168681	chrPic2-gopAga1	NG	0.0417004	0.143071	0.291466	1.3091e-22	4437	1059.48	3377.52	NA	275	138	137	NA	NA	0.0659059	1:1:1:1:1:1	0.598536(0.598311:0.4875:0.709797)	NA	NA	NA	NA
XM_005309701	chrPic2-gopAga1	NG	0.0124755	0.0618702	0.20164	2.9568e-06	1566	353.613	1212.39	NA	36	21	15	NA	NA	0.0236291	1:1:1:1:1:1	0.413639(0.469407:0.404398:0.367113)	NA	NA	NA	NA
XM_008163391	chrPic2-gopAga1	NG	0.0271406	0.0601563	0.451169	0.00663528	1584	345.979	1238.02	NA	53	20	33	NA	NA	0.034352	1:1:1:1:1:1	0.407372(0.478261:0.373346:0.37051)	NA	NA	NA	NA
XM_008171163	chrPic2-gopAga1	NG	0.00311289	0.0690924	0.0450541	5.55951e-35	4647	1105.97	3541.03	NA	84	73	11	NA	NA	0.0188158	1:1:1:1:1:1	0.443333(0.52129:0.45129:0.357419)	NA	NA	NA	NA
XM_005280289	chrPic2-gopAga1	NG	0.0250719	0.093776	0.267359	5.7901e-05	1038	226.885	811.115	NA	40	20	20	NA	NA	0.0400892	1:1:1:1:1:1	0.413064(0.353026:0.387608:0.498559)	NA	NA	NA	NA
XM_005285536	chrPic2-gopAga1	NG	0.019764	0.108223	0.182622	3.41865e-06	855	188.534	666.466	NA	32	19	13	NA	NA	0.03927	1:1:1:1:1:1	0.517483(0.587413:0.356643:0.608392)	NA	NA	NA	NA
XM_005285198	chrPic2-gopAga1	NG	0.00648669	0.102171	0.0634886	7.06957e-17	1626	387.365	1238.64	NA	45	37	8	NA	NA	0.0292817	1:1:1:1:1:1	0.478032(0.528998:0.415641:0.489455)	NA	NA	NA	NA
XM_005282516	chrPic2-gopAga1	NG	0.00287888	0.0656039	0.0438828	9.14319e-09	903	206.952	696.048	NA	15	13	2	NA	NA	0.0172544	1:1:1:1:1:1	0.65894(0.571192:0.475166:0.930464)	NA	NA	NA	NA
XM_008166704	chrPic2-gopAga1	NG	0.00462015	0.105649	0.0437312	8.09835e-61	5424	1298.9	4125.1	NA	147	128	19	NA	NA	0.0288137	1:1:1:1:1:1	0.56913(0.557639:0.426917:0.722835)	NA	NA	NA	NA
XM_005304644	chrPic2-gopAga1	NG	0.0134601	0.0720389	0.186845	0.000282192	714	189.263	524.737	NA	20	13	7	NA	NA	0.0289879	1:1:1:1:1:1	0.525105(0.625523:0.416318:0.533473)	NA	NA	NA	NA
XM_008178432	chrPic2-gopAga1	NG	0.0573331	0.0493538	1.16168	0.845074	711	167.487	543.513	NA	38	8	30	NA	NA	0.0554534	1:1:1:1:1:1	0.488842(0.508368:0.435146:0.523013)	NA	NA	NA	NA
XM_005296636	chrPic2-gopAga1	NG	0.00482941	0.0553061	0.0873214	0.0295354	264	56.2681	207.732	NA	4	3	1	NA	NA	0.0155879	1:1:1:1:1:1	0.372659(0.466292:0.258427:0.393258)	NA	NA	NA	NA
XM_008170470	chrPic2-gopAga1	NG	NA	0.0584042	0	NA	1302	284.758	1017.24	NA	16	16	NA	NA	NA	0.0127735	1:1:1:1:1:1	0.412261(0.505747:0.351724:0.37931)	NA	NA	NA	NA
XM_005308940	chrPic2-gopAga1	NG	0.0272823	0.264918	0.102984	6.79664e-14	651	165.782	485.218	NA	50	37	13	NA	NA	0.0877979	1:1:1:1:1:1	0.56422(0.516055:0.534404:0.642202)	NA	NA	NA	NA
XM_005308237	chrPic2-gopAga1	NG	0.0274184	0.0862213	0.318001	3.56547e-06	1767	411.296	1355.7	NA	70	33.5	36.5	NA	NA	0.0411057	1:1:1:1:1:1	0.561037(0.625418:0.450669:0.607023)	NA	NA	NA	NA
XM_008170284	chrPic2-gopAga1	NG	0.0352105	0.0786597	0.447631	0.185662	228	53.5652	174.435	NA	10	4	6	NA	NA	0.0454183	1:1:1:1:1:1	0.461039(0.642857:0.409091:0.331169)	NA	NA	NA	NA
XM_005302112	chrPic2-gopAga1	NG	0.00269624	0.109426	0.0246398	2.19938e-13	969	225.893	743.107	NA	25	23	2	NA	NA	0.0275771	1:1:1:1:1:1	0.514918(0.524691:0.368827:0.651235)	NA	NA	NA	NA
XM_005303704	chrPic2-gopAga1	NG	0.0131226	0.0622271	0.210883	1.64716e-06	1692	385.159	1306.84	NA	40	23	17	NA	NA	0.0243005	1:1:1:1:1:1	0.438163(0.507067:0.39576:0.411661)	NA	NA	NA	NA
XM_005305279	chrPic2-gopAga1	NG	NA	0.0916795	0	NA	249	57.9391	191.061	NA	5	5	NA	NA	NA	0.0213326	1:1:1:1:1:1	0.496032(0.547619:0.452381:0.488095)	NA	NA	NA	NA
XM_005313080	chrPic2-gopAga1	NG	0.216978	0.489048	0.443675	0.000125015	525	123.397	401.603	NA	120	44.3333	75.6667	NA	NA	0.280926	1:1:1:1:1:1	0.545198(0.480226:0.49435:0.661017)	NA	NA	NA	NA
XM_008168145	chrPic2-gopAga1	NG	0.0109643	0.0922195	0.118893	6.07558e-55	8166	1872.65	6293.35	NA	231	162.5	68.5	NA	NA	0.029598	1:1:1:1:1:1	0.552439(0.56949:0.408141:0.679685)	NA	NA	NA	NA
XM_005284918	chrPic2-gopAga1	NG	0.022846	0.0679278	0.336328	0.000619682	1419	307.965	1111.03	NA	45	20	25	NA	NA	0.0326301	1:1:1:1:1:1	0.401195(0.473629:0.330169:0.399789)	NA	NA	NA	NA
XM_005298164	chrPic2-gopAga1	NG	0.0259864	0.152972	0.169876	3.34229e-14	1461	351.687	1109.31	NA	77	48.6667	28.3333	NA	NA	0.056554	1:1:1:1:1:1	0.516019(0.54908:0.376278:0.622699)	NA	NA	NA	NA
XM_005282082	chrPic2-gopAga1	NG	0.00691789	0.0482718	0.143311	7.54723e-05	1128	256.678	871.322	NA	18	12	6	NA	NA	0.016328	1:1:1:1:1:1	0.443413(0.464191:0.413793:0.452255)	NA	NA	NA	NA
XM_005280856	chrPic2-gopAga1	NG	0.00857945	0.0976453	0.0878634	5.256e-26	2970	742.715	2227.29	NA	87	68	19	NA	NA	0.0308524	1:1:1:1:1:1	0.556677(0.58224:0.432392:0.655399)	NA	NA	NA	NA
XM_005290327	chrPic2-gopAga1	NG	NA	0.0679828	0	NA	1572	353.886	1218.11	NA	23	23	NA	NA	NA	0.0153042	1:1:1:1:1:1	0.452063(0.517143:0.386667:0.452381)	NA	NA	NA	NA
XM_005300925	chrPic2-gopAga1	NG	0.0247773	0.078483	0.315703	1.36196e-05	1770	416.017	1353.98	NA	64	31	33	NA	NA	0.0374002	1:1:1:1:1:1	0.429455(0.519393:0.428331:0.340641)	NA	NA	NA	NA
XM_005282129	chrPic2-gopAga1	NG	0.0259796	0.0579794	0.448083	8.25528e-11	9417	2132.81	7284.19	NA	305	119	186	NA	NA	0.033227	1:1:1:1:1:1	0.406696(0.500159:0.386068:0.333862)	NA	NA	NA	NA
XM_005290098	chrPic2-gopAga1	NG	0.0348519	0.0789503	0.441441	0.0044439	1308	280.236	1027.76	NA	56	21	35	NA	NA	0.0442998	1:1:1:1:1:1	0.392694(0.545662:0.302511:0.329909)	NA	NA	NA	NA
XM_005294640	chrPic2-gopAga1	NG	0.00437612	0.0691054	0.0633253	8.04215e-20	2928	636.197	2291.8	NA	52	42	10	NA	NA	0.0184405	1:1:1:1:1:1	0.425281(0.528659:0.354657:0.392528)	NA	NA	NA	NA
XM_005289337	chrPic2-gopAga1	NG	0.00881028	0.137082	0.06427	5.77114e-22	1647	391.111	1255.89	NA	60	49	11	NA	NA	0.0392709	1:1:1:1:1:1	0.593333(0.579091:0.404545:0.796364)	NA	NA	NA	NA
XM_008167102	chrPic2-gopAga1	NG	0.0242131	0.104245	0.23227	0.000918676	543	123.298	419.702	NA	22	12	10	NA	NA	0.0423859	1:1:1:1:1:1	0.507326(0.524725:0.370879:0.626374)	NA	NA	NA	NA
XM_005313554	chrPic2-gopAga1	NG	0.0818076	0.158712	0.515447	0.0174956	657	153.799	503.201	NA	61	22	39	NA	NA	0.0998105	1:1:1:1:1:1	0.534091(0.575:0.427273:0.6)	NA	NA	NA	NA
XM_005296705	chrPic2-gopAga1	NG	NA	0.0763471	0	NA	906	206.641	699.359	NA	15	15	NA	NA	NA	0.0174133	1:1:1:1:1:1	0.435094(0.536304:0.379538:0.389439)	NA	NA	NA	NA
XM_008166685	chrPic2-gopAga1	NG	0.0397205	0.121597	0.326656	2.08611e-08	2040	463.244	1576.76	NA	113	52	61	NA	NA	0.0583131	1:1:1:1:1:1	0.496589(0.534357:0.371345:0.584064)	NA	NA	NA	NA
XM_008179348	chrPic2-gopAga1	NG	0.00235069	0.0433563	0.0542181	2.80653e-06	1137	284.854	852.146	NA	14	12	2	NA	NA	0.0126239	1:1:1:1:1:1	0.545614(0.585526:0.525:0.526316)	NA	NA	NA	NA
XM_005282559	chrPic2-gopAga1	NG	NA	0.0364356	0	NA	2304	506.12	1797.88	NA	18	18	NA	NA	NA	0.0080038	1:1:1:1:1:1	0.406805(0.503251:0.323797:0.393368)	NA	NA	NA	NA
XM_005302404	chrPic2-gopAga1	NG	0.00590985	0.0821491	0.0719405	7.24393e-06	651	141.37	509.63	NA	14	11	3	NA	NA	0.0224658	1:1:1:1:1:1	0.431193(0.442661:0.373853:0.477064)	NA	NA	NA	NA
XM_005306111	chrPic2-gopAga1	NG	0.0225577	0.094619	0.238406	6.63793e-07	1350	314.983	1035.02	NA	51	28	23	NA	NA	0.0393711	1:1:1:1:1:1	0.545824(0.543237:0.390244:0.703991)	NA	NA	NA	NA
XM_008167670	chrPic2-gopAga1	NG	0.00795067	0.130115	0.0611051	1.66046e-20	1557	355.787	1201.21	NA	52	42.5	9.5	NA	NA	0.0358661	1:1:1:1:1:1	0.50653(0.501866:0.410448:0.607276)	NA	NA	NA	NA
XM_008177248	chrPic2-gopAga1	NG	0.153283	0.227918	0.672536	0.0138202	1278	307.819	970.181	NA	195	60.5	134.5	NA	NA	0.17126	1:1:1:1:1:1	0.564959(0.595768:0.420935:0.678174)	NA	NA	NA	NA
XM_005286638	chrPic2-gopAga1	NG	0.00532819	0.0644748	0.0826399	1.95013e-09	1470	339.909	1130.09	NA	27	21	6	NA	NA	0.0190047	1:1:1:1:1:1	0.46368(0.55499:0.409369:0.42668)	NA	NA	NA	NA
XM_005310096	chrPic2-gopAga1	NG	0.0227127	0.138401	0.164108	9.4061e-13	1413	340.24	1072.76	NA	67	43	24	NA	NA	0.0505695	1:1:1:1:1:1	0.564619(0.584746:0.423729:0.685381)	NA	NA	NA	NA
XM_008174471	chrPic2-gopAga1	NG	0.00797098	0.0711719	0.111996	1.20024e-10	1785	397.648	1387.35	NA	38	27	11	NA	NA	0.0220504	1:1:1:1:1:1	0.447427(0.51594:0.378356:0.447987)	NA	NA	NA	NA
XM_005283356	chrPic2-gopAga1	NG	0.0133025	0.16568	0.0802902	3.67312e-07	411	107.631	303.369	NA	20	16	4	NA	NA	0.0532064	1:1:1:1:1:1	0.5(0.597826:0.431159:0.471014)	NA	NA	NA	NA
XM_008178650	chrPic2-gopAga1	NG	0.00656845	0.060993	0.107692	1.05829e-58	12603	2816.72	9786.28	NA	229	165	64	NA	NA	0.0187321	1:1:1:1:1:1	0.405204(0.523679:0.346145:0.345788)	NA	NA	NA	NA
XM_005303520	chrPic2-gopAga1	NG	0.0156957	0.0633229	0.247868	1.02341e-05	1602	378.767	1223.23	NA	42	23	19	NA	NA	0.0269564	1:1:1:1:1:1	0.45514(0.520561:0.34486:0.5)	NA	NA	NA	NA
XM_005306702	chrPic2-gopAga1	NG	0.0301704	0.138318	0.218124	1.44458e-24	3615	858.981	2756.02	NA	190	108.5	81.5	NA	NA	0.0558679	1:1:1:1:1:1	0.586051(0.56961:0.435163:0.753381)	NA	NA	NA	NA
XM_005284311	chrPic2-gopAga1	NG	0.00848362	0.0569675	0.14892	3.37539e-08	1860	437.495	1422.5	NA	36	24	12	NA	NA	0.0198876	1:1:1:1:1:1	0.442658(0.504823:0.473473:0.349678)	NA	NA	NA	NA
XM_005295253	chrPic2-gopAga1	NG	0.0234669	0.0736133	0.318786	0.00822084	633	156.883	476.117	NA	22	11	11	NA	NA	0.0358952	1:1:1:1:1:1	0.514937(0.497642:0.398585:0.648585)	NA	NA	NA	NA
XM_005280787	chrPic2-gopAga1	NG	NA	0.0593529	0	NA	1098	262.858	835.142	NA	15	15	NA	NA	NA	0.0142089	1:1:1:1:1:1	0.459128(0.588556:0.378747:0.410082)	NA	NA	NA	NA
XM_005292320	chrPic2-gopAga1	NG	0.0196811	0.0790115	0.249091	3.30919e-09	2400	546.725	1853.28	NA	77	41	36	NA	NA	0.0331967	1:1:1:1:1:1	0.450895(0.467541:0.450062:0.435081)	NA	NA	NA	NA
XM_008166451	chrPic2-gopAga1	NG	0.00354476	0.0840745	0.0421622	6.54827e-14	1458	326.907	1131.09	NA	30	26	4	NA	NA	0.0216008	1:1:1:1:1:1	0.47091(0.523614:0.468172:0.420945)	NA	NA	NA	NA
XM_005312053	chrPic2-gopAga1	NG	0.0255117	0.160646	0.158806	2.49525e-08	705	186.713	518.287	NA	40	27	13	NA	NA	0.0613009	1:1:1:1:1:1	0.653249(0.692797:0.455508:0.811441)	NA	NA	NA	NA
XM_008165181	chrPic2-gopAga1	NG	0.0540484	0.161846	0.33395	2.24836e-05	891	219.819	671.181	NA	67	32	35	NA	NA	0.0806432	1:1:1:1:1:1	0.610577(0.604167:0.447115:0.780449)	NA	NA	NA	NA
XM_008163776	chrPic2-gopAga1	NG	0.0197647	0.0771609	0.256149	9.61394e-10	2796	565.978	2230.02	NA	85	41.5	43.5	NA	NA	0.0313831	1:1:1:1:1:1	0.300227(0.416027:0.192668:0.291986)	NA	NA	NA	NA
XM_005294488	chrPic2-gopAga1	NG	NA	0.101872	0	NA	453	94.4824	358.518	NA	9	9	NA	NA	NA	0.0212474	1:1:1:1:1:1	0.411184(0.5:0.276316:0.457237)	NA	NA	NA	NA
XM_005296707	chrPic2-gopAga1	NG	NA	0.0763471	0	NA	906	206.641	699.359	NA	15	15	NA	NA	NA	0.0174133	1:1:1:1:1:1	0.435094(0.536304:0.379538:0.389439)	NA	NA	NA	NA
XM_008176682	chrPic2-gopAga1	NG	0.0599335	0.172055	0.348339	1.15353e-05	921	217.891	703.109	NA	74	33.5	40.5	NA	NA	0.0864594	1:1:1:1:1:1	0.601297(0.538922:0.416168:0.848802)	NA	NA	NA	NA
XM_005283784	chrPic2-gopAga1	NG	0.0238545	0.0941119	0.25347	3.87818e-13	3120	734.907	2385.09	NA	121	65	56	NA	NA	0.0404034	1:1:1:1:1:1	0.56206(0.592131:0.443378:0.650672)	NA	NA	NA	NA
XM_005302506	chrPic2-gopAga1	NG	0.00346218	0.0710613	0.048721	0.00078518	378	88.4973	289.503	NA	7	6	1	NA	NA	0.0192885	1:1:1:1:1:1	0.532808(0.531496:0.397638:0.669291)	NA	NA	NA	NA
XM_005312847	chrPic2-gopAga1	NG	0.0715951	0.207583	0.344899	1.24188e-06	930	234.376	695.624	NA	90	42.5	47.5	NA	NA	0.105866	1:1:1:1:1:1	0.572883(0.493569:0.405145:0.819936)	NA	NA	NA	NA
XM_008169628	chrPic2-gopAga1	NG	0.0363432	0.135666	0.267888	2.74211e-06	1035	217.561	817.439	NA	56	27	29	NA	NA	0.0572211	1:1:1:1:1:1	0.435159(0.56196:0.299712:0.443804)	NA	NA	NA	NA
XM_008169256	chrPic2-gopAga1	NG	0.0148563	0.134175	0.110724	4.56269e-19	1791	431.394	1359.61	NA	73	53	20	NA	NA	0.0435962	1:1:1:1:1:1	0.588071(0.590301:0.386288:0.787625)	NA	NA	NA	NA
XM_008164509	chrPic2-gopAga1	NG	0.00724901	0.0664497	0.10909	0.000161232	696	141.529	554.471	NA	13	9	4	NA	NA	0.0192873	1:1:1:1:1:1	0.474964(0.56867:0.283262:0.572961)	NA	NA	NA	NA
XM_005299036	chrPic2-gopAga1	NG	0.0176197	0.0488178	0.360927	0.00789577	1215	296.215	918.785	NA	30	14	16	NA	NA	0.0252257	1:1:1:1:1:1	0.563052(0.607229:0.459036:0.622892)	NA	NA	NA	NA
XM_005294969	chrPic2-gopAga1	NG	0.0514398	0.18702	0.27505	2.31207e-10	1338	332.276	1005.72	NA	105	55	50	NA	NA	0.0851094	1:1:1:1:1:1	0.626025(0.595078:0.426174:0.856823)	NA	NA	NA	NA
XM_005281233	chrPic2-gopAga1	NG	0.0126422	0.13989	0.0903725	2.44297e-37	3297	744.406	2552.59	NA	127	95	32	NA	NA	0.0413726	1:1:1:1:1:1	0.554697(0.548636:0.351364:0.764091)	NA	NA	NA	NA
XM_005297593	chrPic2-gopAga1	NG	NA	0.0692229	0	NA	834	196.599	637.401	NA	13	13	NA	NA	NA	0.0163179	1:1:1:1:1:1	0.475508(0.503584:0.422939:0.5)	NA	NA	NA	NA
XM_005283419	chrPic2-gopAga1	NG	0.0185067	0.0331346	0.55853	0.21033	378	77.1287	300.871	NA	8	2.5	5.5	NA	NA	0.0214914	1:1:1:1:1:1	0.414698(0.464567:0.318898:0.46063)	NA	NA	NA	NA
XM_005297848	chrPic2-gopAga1	NG	0.00674918	0.0582483	0.115869	1.23016e-17	3720	892.159	2827.84	NA	69	50	19	NA	NA	0.0191001	1:1:1:1:1:1	0.505103(0.59589:0.430701:0.488719)	NA	NA	NA	NA
XM_005283266	chrPic2-gopAga1	NG	0.00364035	0.073958	0.0492219	8.15076e-14	1746	369.169	1376.83	NA	31	26	5	NA	NA	0.0185081	1:1:1:1:1:1	0.405946(0.488851:0.348199:0.380789)	NA	NA	NA	NA
XM_005294887	chrPic2-gopAga1	NG	0.0190885	0.117558	0.162375	2.43712e-05	522	124.072	397.928	NA	21	13.5	7.5	NA	NA	0.0424933	1:1:1:1:1:1	0.520952(0.557143:0.397143:0.608571)	NA	NA	NA	NA
XM_005282648	chrPic2-gopAga1	NG	0.0121064	0.0478319	0.253104	3.61304e-13	6072	1284.03	4787.97	NA	117	59.5	57.5	NA	NA	0.0196612	1:1:1:1:1:1	0.359623(0.471253:0.338821:0.268796)	NA	NA	NA	NA
XM_005289943	chrPic2-gopAga1	NG	0.0178414	0.0540494	0.330094	0.00738855	1005	210.939	794.061	NA	25	11	14	NA	NA	0.0254411	1:1:1:1:1:1	0.412202(0.474702:0.379464:0.38244)	NA	NA	NA	NA
XM_005294253	chrPic2-gopAga1	NG	0.0217169	0.028925	0.7508	0.499092	1263	281.945	981.055	NA	29	8	21	NA	NA	0.023326	1:1:1:1:1:1	0.406003(0.505924:0.354265:0.35782)	NA	NA	NA	NA
XM_005298909	chrPic2-gopAga1	NG	0.00816508	0.067288	0.121345	1.33281e-09	1743	388.453	1354.55	NA	36	25	11	NA	NA	0.0213415	1:1:1:1:1:1	0.450745(0.468213:0.402921:0.4811)	NA	NA	NA	NA
XM_008166091	chrPic2-gopAga1	NG	0.0232632	0.0470268	0.49468	0.00215503	3147	745.896	2401.1	NA	89	34	55	NA	NA	0.0288956	1:1:1:1:1:1	0.44418(0.527117:0.462892:0.342531)	NA	NA	NA	NA
XM_008167567	chrPic2-gopAga1	NG	NA	0.055096	0	NA	1491	357.675	1133.33	NA	19	19	NA	NA	NA	0.0132169	1:1:1:1:1:1	0.480254(0.592369:0.53012:0.318273)	NA	NA	NA	NA
XM_008166083	chrPic2-gopAga1	NG	0.0049029	0.0568402	0.0862576	1.87698e-12	2112	474.975	1637.03	NA	34	26	8	NA	NA	0.0165833	1:1:1:1:1:1	0.447991(0.539007:0.392908:0.412057)	NA	NA	NA	NA
XM_008174649	chrPic2-gopAga1	NG	0.00544382	0.0683599	0.0796346	4.84477e-15	2364	520.378	1843.62	NA	44	34	10	NA	NA	0.0192933	1:1:1:1:1:1	0.432404(0.489861:0.358048:0.449303)	NA	NA	NA	NA
XM_005282340	chrPic2-gopAga1	NG	0.0130167	0.0888072	0.146573	7.1926e-10	1452	328.355	1123.65	NA	42	27.5	14.5	NA	NA	0.030156	1:1:1:1:1:1	0.431896(0.553388:0.371663:0.370637)	NA	NA	NA	NA
XM_005296041	chrPic2-gopAga1	NG	0.0533679	0.0751372	0.710273	0.299997	831	209.802	621.198	NA	47	15	32	NA	NA	0.0588639	1:1:1:1:1:1	0.630096(0.638489:0.591727:0.660072)	NA	NA	NA	NA
XM_005279230	chrPic2-gopAga1	NG	0.0201889	0.133929	0.150743	8.95433e-19	2154	497.341	1656.66	NA	94	61	33	NA	NA	0.0464506	1:1:1:1:1:1	0.528664(0.542996:0.40638:0.636616)	NA	NA	NA	NA
XM_008179422	chrPic2-gopAga1	NG	0.00369427	0.0738527	0.0500222	4.82571e-29	3681	831.757	2849.24	NA	69	58.5	10.5	NA	NA	0.0195472	1:1:1:1:1:1	0.432003(0.555375:0.393322:0.347313)	NA	NA	NA	NA
XM_005300725	chrPic2-gopAga1	NG	NA	0.0641731	0	NA	1278	292.663	985.337	NA	18	18	NA	NA	NA	0.0146957	1:1:1:1:1:1	0.506245(0.52459:0.42623:0.567916)	NA	NA	NA	NA
XM_008163194	chrPic2-gopAga1	NG	0.0187868	0.069907	0.26874	0.000717635	861	187.272	673.728	NA	25	12.5	12.5	NA	NA	0.0299057	1:1:1:1:1:1	0.399884(0.439236:0.387153:0.373264)	NA	NA	NA	NA
XM_005306071	chrPic2-gopAga1	NG	0.00972299	0.105711	0.0919767	2.39462e-07	690	172.415	517.585	NA	22	17	5	NA	NA	0.0337082	1:1:1:1:1:1	0.525253(0.519481:0.461039:0.595238)	NA	NA	NA	NA
XM_008173506	chrPic2-gopAga1	NG	0.0122068	0.0913115	0.133683	6.80505e-17	2505	564.138	1940.86	NA	72	48.5	23.5	NA	NA	0.0300216	1:1:1:1:1:1	0.448351(0.483909:0.361144:0.5)	NA	NA	NA	NA
XM_005288561	chrPic2-gopAga1	NG	NA	0.0828278	0	NA	717	165.778	551.222	NA	13	13	NA	NA	NA	0.0191507	1:1:1:1:1:1	0.507453(0.506098:0.341463:0.674797)	NA	NA	NA	NA
XM_008178885	chrPic2-gopAga1	NG	0.0107315	0.0591036	0.181571	1.6768e-17	4974	1126.07	3847.93	NA	105	64	41	NA	NA	0.0216825	1:1:1:1:1:1	0.415411(0.518385:0.378843:0.349005)	NA	NA	NA	NA
XM_005310404	chrPic2-gopAga1	NG	0.0804123	0.187653	0.428516	0.00314121	594	141.55	452.45	NA	58	23.5	34.5	NA	NA	0.105968	1:1:1:1:1:1	0.452153(0.433014:0.358852:0.564593)	NA	NA	NA	NA
XM_005315556	chrPic2-gopAga1	NG	0.136562	0.186609	0.731806	0.255495	438	106.938	331.062	NA	59	17.6667	41.3333	NA	NA	0.148781	1:1:1:1:1:1	0.630631(0.554054:0.469595:0.868243)	NA	NA	NA	NA
XM_005281208	chrPic2-gopAga1	NG	0.00871436	0.0853773	0.102069	7.38212e-12	1629	359.369	1269.63	NA	40	29	11	NA	NA	0.0256267	1:1:1:1:1:1	0.560662(0.592831:0.384191:0.704963)	NA	NA	NA	NA
XM_005289021	chrPic2-gopAga1	NG	0.0175732	0.134136	0.13101	1.8312e-07	681	162.833	518.167	NA	29	20	9	NA	NA	0.0454444	1:1:1:1:1:1	0.49269(0.5:0.414474:0.563596)	NA	NA	NA	NA
XM_008170632	chrPic2-gopAga1	NG	0.00861284	0.0227265	0.378978	0.100492	924	223.358	700.642	NA	11	5	6	NA	NA	0.0120245	1:1:1:1:1:1	0.441208(0.487055:0.454693:0.381877)	NA	NA	NA	NA
XM_005315304	chrPic2-gopAga1	NG	0.0803771	0.3148	0.255328	3.78014e-12	1029	224.311	804.689	NA	119	57.6667	61.3333	NA	NA	0.131479	1:1:1:1:1:1	0.462428(0.533237:0.316474:0.537572)	NA	NA	NA	NA
XM_008171356	chrPic2-gopAga1	NG	0.00229496	0.0676923	0.0339028	1.46738e-13	1680	370.786	1309.21	NA	27	24	3	NA	NA	0.0167285	1:1:1:1:1:1	0.452763(0.500891:0.362745:0.494652)	NA	NA	NA	NA
XM_005309626	chrPic2-gopAga1	NG	NA	0.0675965	0	NA	1026	232.055	793.945	NA	15	15	NA	NA	NA	0.0152886	1:1:1:1:1:1	0.514091(0.533528:0.408163:0.600583)	NA	NA	NA	NA
XM_005301387	chrPic2-gopAga1	NG	0.0376411	0.13184	0.285506	3.57806e-13	2520	599.657	1920.34	NA	143	72.5	70.5	NA	NA	0.0600567	1:1:1:1:1:1	0.511494(0.503567:0.3478:0.683115)	NA	NA	NA	NA
XM_005291683	chrPic2-gopAga1	NG	0.0496349	0.0291436	1.70312	0.252363	897	209.903	687.097	NA	39	6	33	NA	NA	0.0448398	1:1:1:1:1:1	0.422481(0.466777:0.430233:0.370432)	NA	NA	NA	NA
XM_008173554	chrPic2-gopAga1	NG	0.00741379	0.0676364	0.109612	2.90631e-21	3999	881.313	3117.69	NA	80	57	23	NA	NA	0.0206858	1:1:1:1:1:1	0.405172(0.533733:0.32009:0.361694)	NA	NA	NA	NA
XM_008163522	chrPic2-gopAga1	NG	0.0164055	0.0871598	0.188223	3.53563e-09	1683	388.888	1294.11	NA	53	32	21	NA	NA	0.0327546	1:1:1:1:1:1	0.457888(0.498221:0.393238:0.482206)	NA	NA	NA	NA
XM_005301788	chrPic2-gopAga1	NG	0.00436171	0.0238972	0.18252	1.30951e-06	3882	892.839	2989.16	NA	34	21	13	NA	NA	0.00885476	1:1:1:1:1:1	0.44852(0.506564:0.445946:0.39305)	NA	NA	NA	NA
XM_005282425	chrPic2-gopAga1	NG	0.0292573	0.0574131	0.509593	0.000312867	4005	868.454	3136.55	NA	138	48	90	NA	NA	0.0353627	1:1:1:1:1:1	0.41018(0.443114:0.424401:0.363024)	NA	NA	NA	NA
XM_005307595	chrPic2-gopAga1	NG	0.00107635	0.0508161	0.0211812	1.40581e-17	2409	549.53	1859.47	NA	29	27	2	NA	NA	0.0124228	1:1:1:1:1:1	0.439262(0.51306:0.38495:0.419776)	NA	NA	NA	NA
XM_005288131	chrPic2-gopAga1	NG	0.00104592	0.0470199	0.0222442	4.34794e-08	1242	285.236	956.764	NA	14	13	1	NA	NA	0.0116042	1:1:1:1:1:1	0.431727(0.5:0.428916:0.366265)	NA	NA	NA	NA
XM_005304993	chrPic2-gopAga1	NG	0.0208087	0.0722778	0.287899	5.00099e-08	2739	595.028	2143.97	NA	85	41	44	NA	NA	0.03199	1:1:1:1:1:1	0.381785(0.484153:0.336066:0.325137)	NA	NA	NA	NA
XM_005284127	chrPic2-gopAga1	NG	0.00762334	0.045463	0.167682	2.05708e-06	1881	430.717	1450.28	NA	30	19	11	NA	NA	0.016288	1:1:1:1:1:1	0.460191(0.548567:0.406051:0.425955)	NA	NA	NA	NA
XM_008179534	chrPic2-gopAga1	NG	0.00595271	0.0673708	0.0883574	2.50472e-12	1968	450.076	1517.92	NA	38	29	9	NA	NA	0.0199989	1:1:1:1:1:1	0.497971(0.616438:0.404871:0.472603)	NA	NA	NA	NA
XM_008168386	chrPic2-gopAga1	NG	0.0433915	0.0690215	0.628666	0.18312	885	197.147	687.853	NA	42	13	29	NA	NA	0.049101	1:1:1:1:1:1	0.420106(0.457143:0.406349:0.396825)	NA	NA	NA	NA
XM_005278443	chrPic2-gopAga1	NG	0.0108967	0.138386	0.0787413	1.05256e-12	969	229.486	739.514	NA	37	29	8	NA	NA	0.0410897	1:1:1:1:1:1	0.64685(0.597561:0.512195:0.830793)	NA	NA	NA	NA
XM_005302133	chrPic2-gopAga1	NG	0.0126573	0.106034	0.11937	1.62545e-123	16494	3799.23	12694.8	NA	535	375.667	159.333	NA	NA	0.0341657	1:1:1:1:1:1	0.528697(0.599364:0.362909:0.623818)	NA	NA	NA	NA
XM_005295427	chrPic2-gopAga1	NG	0.0124347	0.0613477	0.202693	3.52908e-07	1884	424.407	1459.59	NA	43	25	18	NA	NA	0.0234533	1:1:1:1:1:1	0.456545(0.557234:0.36566:0.446741)	NA	NA	NA	NA
XM_005312145	chrPic2-gopAga1	NG	0.00789088	0.08435	0.0935493	0.000149172	495	112.811	382.189	NA	12	9	3	NA	NA	0.0253159	1:1:1:1:1:1	0.628514(0.575301:0.518072:0.792169)	NA	NA	NA	NA
XM_008170611	chrPic2-gopAga1	NG	0.017811	0.105218	0.169276	7.31467e-08	1053	229.192	823.808	NA	37	22.5	14.5	NA	NA	0.0368357	1:1:1:1:1:1	0.419981(0.515625:0.31108:0.433239)	NA	NA	NA	NA
XM_005310280	chrPic2-gopAga1	NG	0.0287253	0.0815045	0.352438	0.00131862	954	226.59	727.41	NA	38	17.5	20.5	NA	NA	0.0412612	1:1:1:1:1:1	0.454167(0.385937:0.395313:0.58125)	NA	NA	NA	NA
XM_008175171	chrPic2-gopAga1	NG	0.0351575	0.138485	0.253872	1.73026e-13	2163	517.984	1645.02	NA	122	65.5	56.5	NA	NA	0.0599019	1:1:1:1:1:1	0.606749(0.656336:0.416667:0.747245)	NA	NA	NA	NA
XM_008162545	chrPic2-gopAga1	NG	0.0195366	0.0776214	0.251691	5.4777e-22	6489	1484.95	5004.05	NA	206	109.5	96.5	NA	NA	0.0328288	1:1:1:1:1:1	0.459696(0.554813:0.368724:0.45555)	NA	NA	NA	NA
XM_005284039	chrPic2-gopAga1	NG	0.0271661	0.0672918	0.403706	5.92041e-05	2427	590.417	1836.58	NA	87	38	49	NA	NA	0.0369275	1:1:1:1:1:1	0.448184(0.574051:0.49388:0.276622)	NA	NA	NA	NA
XM_005297880	chrPic2-gopAga1	NG	0.00772926	0.0851517	0.0907704	3.23271e-07	849	198.768	650.232	NA	21	16	5	NA	NA	0.0258555	1:1:1:1:1:1	0.421362(0.455986:0.419014:0.389085)	NA	NA	NA	NA
XM_005279447	chrPic2-gopAga1	NG	0.0115645	0.0707716	0.163405	6.44786e-08	1503	370.178	1132.82	NA	38	25	13	NA	NA	0.0261467	1:1:1:1:1:1	0.446879(0.496016:0.426295:0.418327)	NA	NA	NA	NA
XM_005289916	chrPic2-gopAga1	NG	0.0361529	0.0988509	0.365731	0.00210268	846	194.356	651.644	NA	41	18	23	NA	NA	0.0505568	1:1:1:1:1:1	0.492503(0.527682:0.437716:0.512111)	NA	NA	NA	NA
XM_005300909	chrPic2-gopAga1	NG	0.0161288	0.0927278	0.173937	1.8807e-07	1044	229.293	814.707	NA	33	20	13	NA	NA	0.0329522	1:1:1:1:1:1	0.420248(0.511461:0.309456:0.439828)	NA	NA	NA	NA
XM_008175074	chrPic2-gopAga1	NG	0.0149483	0.0987233	0.151416	2.50006e-10	1377	329.724	1047.28	NA	46	30.5	15.5	NA	NA	0.0350083	1:1:1:1:1:1	0.468841(0.503261:0.392391:0.51087)	NA	NA	NA	NA
XM_005282523	chrPic2-gopAga1	NG	NA	0.0483513	0	NA	717	170.846	546.154	NA	8	8	NA	NA	NA	0.0115211	1:1:1:1:1:1	0.447917(0.566667:0.4:0.377083)	NA	NA	NA	NA
XM_008166308	chrPic2-gopAga1	NG	0.0173592	0.0267449	0.649065	0.466256	735	152.244	582.756	NA	14	4	10	NA	NA	0.0193033	1:1:1:1:1:1	0.407859(0.49187:0.367886:0.363821)	NA	NA	NA	NA
XM_005297939	chrPic2-gopAga1	NG	0.0106442	0.0682245	0.156017	6.22366e-12	2484	544.367	1939.63	NA	56	35.5	20.5	NA	NA	0.0232629	1:1:1:1:1:1	0.430572(0.518007:0.426771:0.346939)	NA	NA	NA	NA
XM_008167329	chrPic2-gopAga1	NG	0.00524182	0.0782512	0.0669871	2.25989e-12	1512	363.356	1148.64	NA	33	27	6	NA	NA	0.022787	1:1:1:1:1:1	0.457181(0.577075:0.458498:0.335968)	NA	NA	NA	NA
XM_005290818	chrPic2-gopAga1	NG	0.0131101	0.0627745	0.208844	4.36742e-11	3036	689.149	2346.85	NA	72	41.5	30.5	NA	NA	0.0243835	1:1:1:1:1:1	0.429418(0.545903:0.360316:0.382034)	NA	NA	NA	NA
XM_005283304	chrPic2-gopAga1	NG	0.000910785	0.0405446	0.0224638	4.72526e-08	1428	329.379	1098.62	NA	14	13	1	NA	NA	0.0100526	1:1:1:1:1:1	0.434661(0.458071:0.385744:0.460168)	NA	NA	NA	NA
XM_008177808	chrPic2-gopAga1	NG	0.022079	0.0958844	0.230267	1.08556e-20	4791	1022.13	3768.87	NA	174	92	82	NA	NA	0.0378249	1:1:1:1:1:1	0.383614(0.475016:0.32792:0.347908)	NA	NA	NA	NA
XM_008164554	chrPic2-gopAga1	NG	0.00524283	0.0884557	0.0592707	7.35529e-20	2226	503.364	1722.64	NA	51	42	9	NA	NA	0.0240597	1:1:1:1:1:1	0.51974(0.514805:0.393001:0.651413)	NA	NA	NA	NA
XM_008178321	chrPic2-gopAga1	NG	0.011011	0.0657158	0.167556	0	102960	24266.6	78693.4	NA	2387	1526.83	860.167	NA	NA	0.0239044	1:1:1:1:1:1	0.42623(0.531158:0.415233:0.3323)	NA	NA	NA	NA
XM_008167335	chrPic2-gopAga1	NG	0.023912	0.0511371	0.467606	0.000329145	3741	809.18	2931.82	NA	109	40	69	NA	NA	0.0298008	1:1:1:1:1:1	0.410595(0.52522:0.296237:0.410328)	NA	NA	NA	NA
XM_008165334	chrPic2-gopAga1	NG	0.0113657	0.0419858	0.270703	0.0170166	792	171.433	620.567	NA	14	7	7	NA	NA	0.0179936	1:1:1:1:1:1	0.406918(0.496226:0.364151:0.360377)	NA	NA	NA	NA
XM_005311366	chrPic2-gopAga1	NG	0.0845118	0.143587	0.588575	0.159657	330	71.4218	258.578	NA	30	9.33333	20.6667	NA	NA	0.0972975	1:1:1:1:1:1	0.472973(0.432432:0.481982:0.504505)	NA	NA	NA	NA
XM_008178472	chrPic2-gopAga1	NG	0.0286866	0.0716904	0.400146	0.0211709	744	175.514	568.486	NA	28	12	16	NA	NA	0.0388315	1:1:1:1:1:1	0.480186(0.486014:0.51049:0.444056)	NA	NA	NA	NA
XM_005284656	chrPic2-gopAga1	NG	0.0159053	0.0803713	0.197898	2.71566e-12	2535	596.998	1938	NA	76	45.5	30.5	NA	NA	0.0310872	1:1:1:1:1:1	0.509456(0.554965:0.41253:0.560875)	NA	NA	NA	NA
XM_008165426	chrPic2-gopAga1	NG	0.0202358	0.082764	0.2445	7.55886e-21	5397	1339.95	4057.05	NA	186	105	81	NA	NA	0.0357602	1:1:1:1:1:1	0.504524(0.572299:0.485873:0.455402)	NA	NA	NA	NA
XM_005308776	chrPic2-gopAga1	NG	0.0138322	0.100714	0.137341	6.13947e-11	1434	339.541	1094.46	NA	47	32	15	NA	NA	0.034404	1:1:1:1:1:1	0.48817(0.585595:0.385177:0.493737)	NA	NA	NA	NA
XM_005283487	chrPic2-gopAga1	NG	0.00391851	0.0901692	0.0434573	1.98419e-69	7521	1636.07	5884.93	NA	162	139	23	NA	NA	0.0226809	1:1:1:1:1:1	0.466175(0.498804:0.407695:0.492026)	NA	NA	NA	NA
XM_008170349	chrPic2-gopAga1	NG	0.0504765	0.160587	0.314324	0.00947352	315	69.1758	245.824	NA	22	10	12	NA	NA	0.0746575	1:1:1:1:1:1	0.537736(0.542453:0.367925:0.70283)	NA	NA	NA	NA
XM_005294667	chrPic2-gopAga1	NG	0.0383954	0.130473	0.294278	0.000237778	693	158.657	534.343	NA	39	19	20	NA	NA	0.059476	1:1:1:1:1:1	0.444684(0.512931:0.439655:0.381466)	NA	NA	NA	NA
XM_005291270	chrPic2-gopAga1	NG	0.0187856	0.0536386	0.350226	0.0155021	840	193.179	646.821	NA	22	10	12	NA	NA	0.0268009	1:1:1:1:1:1	0.484043(0.556738:0.423759:0.471631)	NA	NA	NA	NA
XM_005292261	chrPic2-gopAga1	NG	0.00853452	0.110722	0.0770808	4.19063e-48	4755	1160.91	3594.09	NA	150	119.5	30.5	NA	NA	0.033483	1:1:1:1:1:1	0.598642(0.626646:0.467085:0.702194)	NA	NA	NA	NA
XM_008176428	chrPic2-gopAga1	NG	0.0257655	0.0604122	0.426494	0.121983	402	86.1429	315.857	NA	13	5	8	NA	NA	0.0331898	1:1:1:1:1:1	0.495062(0.496296:0.392593:0.596296)	NA	NA	NA	NA
XM_005294096	chrPic2-gopAga1	NG	0.00581384	0.103622	0.056106	1.23733e-16	1560	351.303	1208.7	NA	41	34	7	NA	NA	0.0278397	1:1:1:1:1:1	0.483045(0.505758:0.393474:0.549904)	NA	NA	NA	NA
XM_005289938	chrPic2-gopAga1	NG	0.00611949	0.0626152	0.0977317	4.69721e-17	3177	715.8	2461.2	NA	58	43	15	NA	NA	0.0188484	1:1:1:1:1:1	0.459862(0.522107:0.43556:0.421919)	NA	NA	NA	NA
XM_008174700	chrPic2-gopAga1	NG	0.00827523	0.13331	0.062075	9.17329e-23	1746	409.386	1336.61	NA	61	50	11	NA	NA	0.0375922	1:1:1:1:1:1	0.595769(0.507719:0.445111:0.834477)	NA	NA	NA	NA
XM_008166326	chrPic2-gopAga1	NG	0.00424513	0.0570639	0.0743926	3.04507e-12	2145	491.382	1653.62	NA	34	27	7	NA	NA	0.016345	1:1:1:1:1:1	0.487929(0.538997:0.45195:0.472841)	NA	NA	NA	NA
XM_005312209	chrPic2-gopAga1	NG	0.0517572	0.214004	0.241851	1.00798e-07	702	175.457	526.543	NA	59	32.6667	26.3333	NA	NA	0.092309	1:1:1:1:1:1	0.608543(0.630252:0.495798:0.69958)	NA	NA	NA	NA
XM_008175016	chrPic2-gopAga1	NG	0.136588	0.386722	0.353195	2.79234e-09	945	225.6	719.4	NA	158	68.1667	89.8333	NA	NA	0.196303	1:1:1:1:1:1	0.508439(0.449367:0.390823:0.685127)	NA	NA	NA	NA
XM_005305074	chrPic2-gopAga1	NG	0.0258407	0.0574473	0.449816	0.000128279	3261	741.379	2519.62	NA	105	41	64	NA	NA	0.0330264	1:1:1:1:1:1	0.407169(0.466912:0.413603:0.340993)	NA	NA	NA	NA
XM_008179185	chrPic2-gopAga1	NG	0.0158516	0.0603492	0.262664	0.040076	405	86.2292	318.771	NA	10	5	5	NA	NA	0.0253256	1:1:1:1:1:1	0.416667(0.4375:0.356618:0.455882)	NA	NA	NA	NA
XM_008163032	chrPic2-gopAga1	NG	0.0687198	0.0380333	1.80684	0.291534	546	134.825	411.175	NA	32	5	27	NA	NA	0.0611423	1:1:1:1:1:1	0.47541(0.516393:0.483607:0.42623)	NA	NA	NA	NA
XM_008172410	chrPic2-gopAga1	NG	0.0159679	0.0619569	0.257725	3.80417e-06	1893	437.218	1455.78	NA	49	26	23	NA	NA	0.0265898	1:1:1:1:1:1	0.455169(0.537975:0.378956:0.448576)	NA	NA	NA	NA
XM_005301281	chrPic2-gopAga1	NG	0.00369445	0.0615511	0.0600225	3.22189e-15	2424	524.596	1899.4	NA	38	31	7	NA	NA	0.0162156	1:1:1:1:1:1	0.396992(0.491965:0.317058:0.381953)	NA	NA	NA	NA
XM_005294019	chrPic2-gopAga1	NG	0.00295008	0.0607258	0.0485803	1.11201e-06	885	205.718	679.282	NA	14	12	2	NA	NA	0.01638	1:1:1:1:1:1	0.443694(0.435811:0.412162:0.483108)	NA	NA	NA	NA
XM_005285331	chrPic2-gopAga1	NG	NA	0.0583031	0	NA	498	106.962	391.038	NA	6	6	NA	NA	NA	0.0125226	1:1:1:1:1:1	0.365269(0.449102:0.311377:0.335329)	NA	NA	NA	NA
XM_008177787	chrPic2-gopAga1	NG	0.0100826	0.069452	0.145173	0.00614105	390	90.4523	299.548	NA	9	6	3	NA	NA	0.0238521	1:1:1:1:1:1	0.575064(0.545802:0.526718:0.652672)	NA	NA	NA	NA
XM_005303981	chrPic2-gopAga1	NG	0.00985201	0.0746238	0.132022	3.16864e-09	1578	351.957	1226.04	NA	37	25	12	NA	NA	0.0242987	1:1:1:1:1:1	0.403542(0.416509:0.391841:0.402277)	NA	NA	NA	NA
XM_005306554	chrPic2-gopAga1	NG	0.0242566	0.0882249	0.274941	2.08251e-13	3675	847.015	2827.98	NA	138	70.5	67.5	NA	NA	0.0390001	1:1:1:1:1:1	0.450853(0.509748:0.439074:0.403737)	NA	NA	NA	NA
XM_008174715	chrPic2-gopAga1	NG	0.0167796	0.117877	0.142348	8.03823e-27	3294	792.99	2501.01	NA	128	86.5	41.5	NA	NA	0.0411177	1:1:1:1:1:1	0.588485(0.595:0.415909:0.754545)	NA	NA	NA	NA
XM_005297237	chrPic2-gopAga1	NG	0.00569445	0.113482	0.0501795	6.05853e-12	933	227.891	705.109	NA	28	24	4	NA	NA	0.0320222	1:1:1:1:1:1	0.624466(0.623397:0.379808:0.870192)	NA	NA	NA	NA
XM_005280481	chrPic2-gopAga1	NG	0.0187307	0.0857279	0.21849	5.46448e-05	813	191.335	621.665	NA	27	15.5	11.5	NA	NA	0.0344981	1:1:1:1:1:1	0.466547(0.507168:0.403226:0.489247)	NA	NA	NA	NA
XM_005278485	chrPic2-gopAga1	NG	NA	0.103659	0	NA	804	175.594	628.406	NA	17	17	NA	NA	NA	0.0226391	1:1:1:1:1:1	0.44114(0.464684:0.35316:0.505576)	NA	NA	NA	NA
XM_005290644	chrPic2-gopAga1	NG	NA	0.0437538	0	NA	1365	305.868	1059.13	NA	13	13	NA	NA	NA	0.00980431	1:1:1:1:1:1	0.490132(0.512061:0.449561:0.508772)	NA	NA	NA	NA
XM_005308719	chrPic2-gopAga1	NG	0.0272622	0.0633047	0.430651	0.0269062	870	197.672	672.328	NA	30	12	18	NA	NA	0.0354514	1:1:1:1:1:1	0.508018(0.553265:0.420962:0.549828)	NA	NA	NA	NA
XM_008166084	chrPic2-gopAga1	NG	0.0049029	0.0568402	0.0862576	1.87698e-12	2112	474.975	1637.03	NA	34	26	8	NA	NA	0.0165833	1:1:1:1:1:1	0.447991(0.539007:0.392908:0.412057)	NA	NA	NA	NA
XM_005288147	chrPic2-gopAga1	NG	0.0108168	0.0765363	0.141329	1.00334e-08	1461	343.592	1117.41	NA	37	25	12	NA	NA	0.0262724	1:1:1:1:1:1	0.412568(0.48668:0.348361:0.402664)	NA	NA	NA	NA
XM_008165410	chrPic2-gopAga1	NG	0.00735367	0.102668	0.0716255	2.11044e-17	1773	406.457	1366.54	NA	49	39	10	NA	NA	0.0292044	1:1:1:1:1:1	0.489302(0.594595:0.372466:0.500845)	NA	NA	NA	NA
XM_008172312	chrPic2-gopAga1	NG	0.00660113	0.0588155	0.112235	3.8719e-09	1776	406.587	1369.41	NA	32	23	9	NA	NA	0.0185548	1:1:1:1:1:1	0.431996(0.450669:0.425585:0.419732)	NA	NA	NA	NA
XM_008165376	chrPic2-gopAga1	NG	0.0212056	0.051256	0.41372	0.00148023	2118	444.052	1673.95	NA	57	22	35	NA	NA	0.0275059	1:1:1:1:1:1	0.427393(0.526874:0.347242:0.408062)	NA	NA	NA	NA
XM_005290219	chrPic2-gopAga1	NG	NA	0.0656365	0	NA	213	47.7354	165.265	NA	3	3	NA	NA	NA	0.0147098	1:1:1:1:1:1	0.511574(0.513889:0.388889:0.631944)	NA	NA	NA	NA
XM_008175966	chrPic2-gopAga1	NG	0.0187569	0.0521725	0.359517	6.68894e-07	3933	882.95	3050.05	NA	101	44.5	56.5	NA	NA	0.0262586	1:1:1:1:1:1	0.389225(0.478852:0.346299:0.342523)	NA	NA	NA	NA
XM_005289205	chrPic2-gopAga1	NG	0.00471368	0.0843554	0.0558788	3.4961e-27	3093	752.026	2340.97	NA	71	60	11	NA	NA	0.0240776	1:1:1:1:1:1	0.540052(0.553779:0.424903:0.641473)	NA	NA	NA	NA
XM_008166711	chrPic2-gopAga1	NG	0.00763127	0.0672922	0.113405	1.51272e-07	1128	271.901	856.099	NA	24	17.5	6.5	NA	NA	0.0220124	1:1:1:1:1:1	0.484085(0.517241:0.37931:0.555703)	NA	NA	NA	NA
XM_005293276	chrPic2-gopAga1	NG	0.00735339	0.131175	0.0560579	2.07227e-30	2325	548.427	1776.57	NA	79	66	13	NA	NA	0.0365607	1:1:1:1:1:1	0.58634(0.527062:0.402706:0.829253)	NA	NA	NA	NA
XM_008172029	chrPic2-gopAga1	NG	0.029324	0.033322	0.880021	0.64591	135	30.6818	104.318	NA	4	1	3	NA	NA	0.0302327	1:1:1:1:1:1	0.380435(0.423913:0.26087:0.456522)	NA	NA	NA	NA
XM_005278948	chrPic2-gopAga1	NG	0.0144795	0.13996	0.103455	2.95535e-10	738	180.143	557.857	NA	31	23	8	NA	NA	0.0451087	1:1:1:1:1:1	0.599865(0.597166:0.392713:0.809717)	NA	NA	NA	NA
XM_005311265	chrPic2-gopAga1	NG	0.00295875	0.0422564	0.0700189	2.39019e-11	2616	584.112	2031.89	NA	30	24	6	NA	NA	0.0117333	1:1:1:1:1:1	0.415048(0.505714:0.383429:0.356)	NA	NA	NA	NA
XM_005278761	chrPic2-gopAga1	NG	NA	0.093177	0	NA	894	216.842	677.158	NA	19	19	NA	NA	NA	0.0226003	1:1:1:1:1:1	0.455407(0.483278:0.468227:0.414716)	NA	NA	NA	NA
XM_005289986	chrPic2-gopAga1	NG	0.00740083	0.0840926	0.0880081	2.52509e-08	1041	226.274	814.726	NA	24	18	6	NA	NA	0.0240707	1:1:1:1:1:1	0.41092(0.567529:0.272989:0.392241)	NA	NA	NA	NA
XM_005311601	chrPic2-gopAga1	NG	0.0218039	0.0737563	0.295621	0.00439936	630	153.034	476.966	NA	21	10.75	10.25	NA	NA	0.0344238	1:1:1:1:1:1	0.522117(0.590047:0.395735:0.580569)	NA	NA	NA	NA
XM_005280641	chrPic2-gopAga1	NG	0.00733556	0.160444	0.0457205	9.57777e-25	1449	353.08	1095.92	NA	59	51	8	NA	NA	0.0446436	1:1:1:1:1:1	0.637052(0.635331:0.436983:0.838843)	NA	NA	NA	NA
XM_005296882	chrPic2-gopAga1	NG	0.0101508	0.0739117	0.137336	1.95585e-07	1191	298.353	892.647	NA	30	21	9	NA	NA	0.0261233	1:1:1:1:1:1	0.486181(0.586683:0.457286:0.414573)	NA	NA	NA	NA
XM_005307144	chrPic2-gopAga1	NG	0.0203213	0.0808924	0.251214	4.21317e-08	1929	482.508	1446.49	NA	66	37	29	NA	NA	0.0354722	1:1:1:1:1:1	0.552019(0.598602:0.450311:0.607143)	NA	NA	NA	NA
XM_008177769	chrPic2-gopAga1	NG	0.028323	0.147363	0.192199	3.57116e-10	1176	276.555	899.445	NA	62	37	25	NA	NA	0.0563171	1:1:1:1:1:1	0.563189(0.521628:0.430025:0.737913)	NA	NA	NA	NA
XM_008175021	chrPic2-gopAga1	NG	0.00162961	0.0763627	0.0213405	2.07699e-30	3201	743.763	2457.24	NA	58	54	4	NA	NA	0.0189941	1:1:1:1:1:1	0.47035(0.554307:0.44897:0.407772)	NA	NA	NA	NA
XM_005310106	chrPic2-gopAga1	NG	0.00331368	0.052732	0.0628399	0.00681423	381	78.5531	302.447	NA	5	4	1	NA	NA	0.0135026	1:1:1:1:1:1	0.438802(0.492188:0.347656:0.476562)	NA	NA	NA	NA
XM_008178548	chrPic2-gopAga1	NG	0.00366885	0.0700225	0.0523953	1.48847e-100	14250	3320.71	10929.3	NA	262	222	40	NA	NA	0.0191314	1:1:1:1:1:1	0.444398(0.527047:0.435277:0.370869)	NA	NA	NA	NA
XM_005314977	chrPic2-gopAga1	NG	0.0356423	0.146714	0.242936	1.42897e-10	1455	348.952	1106.05	NA	85	46.5	38.5	NA	NA	0.0622807	1:1:1:1:1:1	0.617284(0.5607:0.411523:0.87963)	NA	NA	NA	NA
XM_008178155	chrPic2-gopAga1	NG	0.0720004	0.157783	0.456324	2.36851e-09	3423	719.766	2703.23	NA	288	102.417	185.583	NA	NA	0.0900383	1:1:1:1:1:1	0.40718(0.476795:0.314361:0.430385)	NA	NA	NA	NA
XM_005301145	chrPic2-gopAga1	NG	0.00778675	0.0556842	0.139838	2.10697e-06	1257	288.816	968.184	NA	23	15.5	7.5	NA	NA	0.018792	1:1:1:1:1:1	0.428175(0.427381:0.379762:0.477381)	NA	NA	NA	NA
XM_008162853	chrPic2-gopAga1	NG	0.0143448	0.066537	0.215592	5.86545e-28	8223	1923.96	6299.04	NA	212	122.5	89.5	NA	NA	0.0265563	1:1:1:1:1:1	0.477325(0.578131:0.484121:0.369722)	NA	NA	NA	NA
XM_008172281	chrPic2-gopAga1	NG	0.00639096	0.0662678	0.0964415	8.27435e-31	5559	1237.69	4321.31	NA	106	78.5	27.5	NA	NA	0.0197223	1:1:1:1:1:1	0.450198(0.520766:0.320928:0.5089)	NA	NA	NA	NA
XM_008170058	chrPic2-gopAga1	NG	0.00792129	0.0626182	0.126501	3.61907e-10	1989	466.081	1522.92	NA	40	28	12	NA	NA	0.0207384	1:1:1:1:1:1	0.441767(0.491717:0.430723:0.402861)	NA	NA	NA	NA
XM_005278534	chrPic2-gopAga1	NG	0.00359093	0.0693947	0.0517465	2.12842e-13	1788	392.269	1395.73	NA	31	26	5	NA	NA	0.0180276	1:1:1:1:1:1	0.443049(0.505863:0.386935:0.436348)	NA	NA	NA	NA
XM_005308964	chrPic2-gopAga1	NG	0.00920578	0.0773746	0.118977	0.000481499	546	108.818	437.182	NA	12	8	4	NA	NA	0.0227919	1:1:1:1:1:1	0.397996(0.453552:0.31694:0.423497)	NA	NA	NA	NA
XM_005308476	chrPic2-gopAga1	NG	0.00315356	0.0865705	0.0364276	9.95164e-09	819	183.462	635.538	NA	17	15	2	NA	NA	0.0218395	1:1:1:1:1:1	0.515207(0.529197:0.372263:0.644161)	NA	NA	NA	NA
XM_005308097	chrPic2-gopAga1	NG	0.00132979	0.0210907	0.0630513	8.44032e-05	1890	384.673	1505.33	NA	10	8	2	NA	NA	0.00535174	1:1:1:1:1:1	0.442948(0.485737:0.362916:0.48019)	NA	NA	NA	NA
XM_005297202	chrPic2-gopAga1	NG	0.00530895	0.0404843	0.131136	4.43482e-05	1275	329.857	945.143	NA	18	13	5	NA	NA	0.0144092	1:1:1:1:1:1	0.65035(0.642191:0.467366:0.841492)	NA	NA	NA	NA
XM_005301956	chrPic2-gopAga1	NG	0.00837519	0.118885	0.0704476	5.30723e-24	2274	472.978	1801.02	NA	67	52	15	NA	NA	0.0313606	1:1:1:1:1:1	0.551164(0.540843:0.338603:0.774045)	NA	NA	NA	NA
XM_008170485	chrPic2-gopAga1	NG	0.0150921	0.0721376	0.209213	1.82297e-16	4146	966.893	3179.11	NA	114	66.5	47.5	NA	NA	0.0283958	1:1:1:1:1:1	0.522536(0.563991:0.395517:0.608098)	NA	NA	NA	NA
XM_008167792	chrPic2-gopAga1	NG	0.00258195	0.0688133	0.037521	3.83811e-36	4602	1110.25	3491.75	NA	82	73	9	NA	NA	0.0185605	1:1:1:1:1:1	0.47481(0.518241:0.443648:0.462541)	NA	NA	NA	NA
XM_008173166	chrPic2-gopAga1	NG	0.0128949	0.0598393	0.215492	7.47451e-06	1395	339.046	1055.95	NA	33	19.5	13.5	NA	NA	0.0243044	1:1:1:1:1:1	0.531474(0.555794:0.479614:0.559013)	NA	NA	NA	NA
XM_005287538	chrPic2-gopAga1	NG	0.00344708	0.0672012	0.0512949	2.9102e-14	1905	451.162	1453.84	NA	34	29	5	NA	NA	0.018546	1:1:1:1:1:1	0.447851(0.503145:0.428459:0.41195)	NA	NA	NA	NA
XM_005287779	chrPic2-gopAga1	NG	0.00715759	0.0858192	0.0834031	4.28595e-11	1419	295.963	1123.04	NA	32	24	8	NA	NA	0.0235641	1:1:1:1:1:1	0.453586(0.487342:0.43038:0.443038)	NA	NA	NA	NA
XM_005305874	chrPic2-gopAga1	NG	0.0198125	0.106115	0.186708	5.14486e-06	765	176.858	588.142	NA	29	17.5	11.5	NA	NA	0.0397644	1:1:1:1:1:1	0.46875(0.578125:0.353516:0.474609)	NA	NA	NA	NA
XM_005285613	chrPic2-gopAga1	NG	0.00414451	0.0475525	0.0871566	1.87459e-07	1557	347.25	1209.75	NA	21	16	5	NA	NA	0.0138256	1:1:1:1:1:1	0.396795(0.491346:0.381731:0.317308)	NA	NA	NA	NA
XM_005282488	chrPic2-gopAga1	NG	0.0212765	0.087712	0.242572	0.00020391	813	193.29	619.71	NA	29	16	13	NA	NA	0.0370715	1:1:1:1:1:1	0.481618(0.577206:0.404412:0.463235)	NA	NA	NA	NA
XM_005291866	chrPic2-gopAga1	NG	0.0124816	0.061449	0.203121	0.00141469	735	169.494	565.506	NA	17	10	7	NA	NA	0.0237737	1:1:1:1:1:1	0.48645(0.597561:0.390244:0.471545)	NA	NA	NA	NA
XM_005298304	chrPic2-gopAga1	NG	0.00848062	0.045938	0.18461	1.98981e-05	1359	291.745	1067.25	NA	22	13	9	NA	NA	0.0165218	1:1:1:1:1:1	0.442731(0.5:0.338106:0.490088)	NA	NA	NA	NA
XM_005290668	chrPic2-gopAga1	NG	0.0166449	0.109668	0.151776	1.42539e-05	633	147.02	485.98	NA	23	15	8	NA	NA	0.0382504	1:1:1:1:1:1	0.564465(0.561321:0.382075:0.75)	NA	NA	NA	NA
XM_008169314	chrPic2-gopAga1	NG	0.00144551	0.0456423	0.0316705	1.1556e-29	5442	1287.23	4154.77	NA	63	57	6	NA	NA	0.0118996	1:1:1:1:1:1	0.456657(0.535537:0.421212:0.413223)	NA	NA	NA	NA
XM_005291812	chrPic2-gopAga1	NG	0.0151168	0.0597774	0.252885	0.000128811	1365	295.872	1069.13	NA	33	17	16	NA	NA	0.0247973	1:1:1:1:1:1	0.448099(0.471491:0.425439:0.447368)	NA	NA	NA	NA
XM_005285515	chrPic2-gopAga1	NG	0.0383011	0.0694518	0.551478	0.000275146	4017	896.988	3120.01	NA	176	59.5	116.5	NA	NA	0.045257	1:1:1:1:1:1	0.465755(0.618625:0.368071:0.410569)	NA	NA	NA	NA
XM_005299796	chrPic2-gopAga1	NG	0.0105155	0.0470541	0.223477	0.05487	375	87.703	287.297	NA	7	4	3	NA	NA	0.019061	1:1:1:1:1:1	0.469577(0.496032:0.376984:0.535714)	NA	NA	NA	NA
XM_008177785	chrPic2-gopAga1	NG	0.101076	0.236392	0.427578	2.0469e-07	1383	362.494	1020.51	NA	170	73.5	96.5	NA	NA	0.136543	1:1:1:1:1:1	0.623377(0.580087:0.515152:0.774892)	NA	NA	NA	NA
XM_005279042	chrPic2-gopAga1	NG	0.00191108	0.0784118	0.0243724	3.34304e-26	2727	631.279	2095.72	NA	51	47	4	NA	NA	0.0196204	1:1:1:1:1:1	0.498535(0.613736:0.461538:0.42033)	NA	NA	NA	NA
XM_008165443	chrPic2-gopAga1	NG	0.0296477	0.0758743	0.390747	1.46216e-15	8259	1877.7	6381.3	NA	321	135.5	185.5	NA	NA	0.0401574	1:1:1:1:1:1	0.48592(0.554387:0.409355:0.494017)	NA	NA	NA	NA
XM_008176610	chrPic2-gopAga1	NG	0.0241335	0.129258	0.186707	7.06827e-15	1878	467.435	1410.57	NA	89	55.5	33.5	NA	NA	0.0502991	1:1:1:1:1:1	0.631047(0.593301:0.401914:0.897927)	NA	NA	NA	NA
XM_005287096	chrPic2-gopAga1	NG	0.00136233	0.0741486	0.018373	3.17362e-09	933	198.297	734.703	NA	15	14	1	NA	NA	0.0168321	1:1:1:1:1:1	0.471688(0.503205:0.416667:0.495192)	NA	NA	NA	NA
XM_008163143	chrPic2-gopAga1	NG	0.0367414	0.112974	0.325221	9.38659e-25	6903	1687.7	5215.3	NA	364	177	187	NA	NA	0.0553793	1:1:1:1:1:1	0.607081(0.670504:0.419852:0.730886)	NA	NA	NA	NA
XM_005309279	chrPic2-gopAga1	NG	0.0382608	0.101196	0.378088	9.2512e-05	1464	338.032	1125.97	NA	74	32	42	NA	NA	0.0527922	1:1:1:1:1:1	0.488258(0.523483:0.410959:0.530333)	NA	NA	NA	NA
XM_008172541	chrPic2-gopAga1	NG	0.00458605	0.0959296	0.0478064	1.19816e-17	1701	388.681	1312.32	NA	41	35	6	NA	NA	0.0254582	1:1:1:1:1:1	0.524061(0.518486:0.434859:0.618838)	NA	NA	NA	NA
XM_005291997	chrPic2-gopAga1	NG	0.0529455	0.101822	0.519983	0.00020133	2421	572.405	1848.6	NA	149	54.5	94.5	NA	NA	0.0645015	1:1:1:1:1:1	0.490558(0.558498:0.471675:0.441502)	NA	NA	NA	NA
XM_008166947	chrPic2-gopAga1	NG	0.00821821	0.0638972	0.128616	1.90684e-39	8619	1950.99	6668.01	NA	174	119.5	54.5	NA	NA	0.0208217	1:1:1:1:1:1	0.429391(0.518609:0.409043:0.360522)	NA	NA	NA	NA
XM_005278806	chrPic2-gopAga1	NG	0.0204625	0.0948596	0.215713	3.0745e-10	1908	471.35	1436.65	NA	71	42	29	NA	NA	0.0388414	1:1:1:1:1:1	0.534103(0.569231:0.429231:0.603846)	NA	NA	NA	NA
XM_005294630	chrPic2-gopAga1	NG	0.0245058	0.0562753	0.435464	0.00744001	1362	304.339	1057.66	NA	42	16.5	25.5	NA	NA	0.0316047	1:1:1:1:1:1	0.387179(0.428571:0.385714:0.347253)	NA	NA	NA	NA
XM_005306844	chrPic2-gopAga1	NG	0.0207343	0.10247	0.202344	2.38847e-08	1389	313.223	1075.78	NA	52	30	22	NA	NA	0.039166	1:1:1:1:1:1	0.493175(0.520474:0.386853:0.572198)	NA	NA	NA	NA
XM_005309294	chrPic2-gopAga1	NG	0.00142027	0.0601556	0.0236099	2.31759e-14	1842	432.479	1409.52	NA	27	25	2	NA	NA	0.0152106	1:1:1:1:1:1	0.44065(0.487805:0.487805:0.346341)	NA	NA	NA	NA
XM_005309688	chrPic2-gopAga1	NG	0.013835	0.0846255	0.163485	1.21196e-20	3702	893.461	2808.54	NA	110	71.5	38.5	NA	NA	0.03092	1:1:1:1:1:1	0.536753(0.582391:0.446688:0.581179)	NA	NA	NA	NA
XM_008166139	chrPic2-gopAga1	NG	0.0565112	0.0856056	0.660134	0.174528	801	203.954	597.046	NA	49	16.5	32.5	NA	NA	0.0639193	1:1:1:1:1:1	0.567146(0.595324:0.559353:0.546763)	NA	NA	NA	NA
XM_005293097	chrPic2-gopAga1	NG	0.0138977	0.0765146	0.181635	1.01428e-13	2868	653.001	2215	NA	78	47.5	30.5	NA	NA	0.0281547	1:1:1:1:1:1	0.4434(0.505747:0.41954:0.404911)	NA	NA	NA	NA
XM_005283090	chrPic2-gopAga1	NG	0.0170429	0.05101	0.334109	0.00162926	1452	324.452	1127.55	NA	35	16	19	NA	NA	0.0246329	1:1:1:1:1:1	0.469759(0.569072:0.36701:0.473196)	NA	NA	NA	NA
XM_008171995	chrPic2-gopAga1	NG	0.00219303	0.0685711	0.0319818	1.19888e-05	594	137.342	456.658	NA	10	9	1	NA	NA	0.0175407	1:1:1:1:1:1	0.442211(0.512563:0.351759:0.462312)	NA	NA	NA	NA
XM_008168552	chrPic2-gopAga1	NG	0.00453268	0.0657352	0.0689537	1.26172e-16	2445	564.058	1880.94	NA	44	35.5	8.5	NA	NA	0.018652	1:1:1:1:1:1	0.472426(0.549632:0.395833:0.471814)	NA	NA	NA	NA
XM_005307711	chrPic2-gopAga1	NG	NA	0.0575183	0	NA	906	198.671	707.329	NA	11	11	NA	NA	NA	0.0126128	1:1:1:1:1:1	0.465347(0.435644:0.438944:0.521452)	NA	NA	NA	NA
XM_008176484	chrPic2-gopAga1	NG	0.233187	0.378556	0.615992	1.21743e-05	2187	461.446	1725.55	NA	483	137.167	345.833	NA	NA	0.26386	1:1:1:1:1:1	0.427596(0.444672:0.437158:0.400956)	NA	NA	NA	NA
XM_008174383	chrPic2-gopAga1	NG	0.00863848	0.0650678	0.132761	5.68697e-13	2589	609.706	1979.29	NA	55	38	17	NA	NA	0.0219275	1:1:1:1:1:1	0.524884(0.584491:0.43287:0.557292)	NA	NA	NA	NA
XM_008171049	chrPic2-gopAga1	NG	0.0143972	0.0368322	0.390885	0.101395	630	139.111	490.889	NA	12	5	7	NA	NA	0.0193511	1:1:1:1:1:1	0.467615(0.559242:0.405213:0.438389)	NA	NA	NA	NA
XM_008174576	chrPic2-gopAga1	NG	0.00723321	0.113279	0.0638533	1.69154e-31	2898	675.298	2222.7	NA	87	71	16	NA	NA	0.0319441	1:1:1:1:1:1	0.604102(0.540848:0.544984:0.726474)	NA	NA	NA	NA
XM_005292762	chrPic2-gopAga1	NG	0.00477833	0.0798842	0.0598157	1.46487e-19	2319	534.463	1784.54	NA	49	40.5	8.5	NA	NA	0.0220881	1:1:1:1:1:1	0.456718(0.521318:0.381137:0.4677)	NA	NA	NA	NA
XM_005300296	chrPic2-gopAga1	NG	0.00757555	0.0714917	0.105964	1.45505e-13	2238	513.271	1724.73	NA	48	35	13	NA	NA	0.0222343	1:1:1:1:1:1	0.47568(0.544846:0.416332:0.465863)	NA	NA	NA	NA
XM_005309732	chrPic2-gopAga1	NG	0.0139478	0.0707468	0.197151	3.92071e-11	2460	614.7	1845.3	NA	67	41.5	25.5	NA	NA	0.0281406	1:1:1:1:1:1	0.481933(0.548112:0.505481:0.392205)	NA	NA	NA	NA
XM_005308319	chrPic2-gopAga1	NG	0.0138978	0.08294	0.167564	0.00200404	465	101.887	363.113	NA	13	8	5	NA	NA	0.0290257	1:1:1:1:1:1	0.476496(0.445513:0.426282:0.557692)	NA	NA	NA	NA
XM_005294553	chrPic2-gopAga1	NG	0.00993503	0.0972797	0.102129	1.33632e-16	1935	465.83	1469.17	NA	57	42.5	14.5	NA	NA	0.0309623	1:1:1:1:1:1	0.565789(0.508514:0.410217:0.778638)	NA	NA	NA	NA
XM_005293438	chrPic2-gopAga1	NG	0.0260151	0.0842102	0.308931	0.000243947	1020	257.361	762.639	NA	40	20.5	19.5	NA	NA	0.0406986	1:1:1:1:1:1	0.500978(0.577713:0.404692:0.520528)	NA	NA	NA	NA
XM_008165912	chrPic2-gopAga1	NG	0.00419286	0.0539164	0.077766	3.38403e-07	1245	288.328	956.672	NA	19	15	4	NA	NA	0.0157083	1:1:1:1:1:1	0.426683(0.472356:0.429087:0.378606)	NA	NA	NA	NA
XM_005312373	chrPic2-gopAga1	NG	0.00245249	0.113873	0.0215371	7.29782e-08	522	113.583	408.417	NA	13	12	1	NA	NA	0.0266967	1:1:1:1:1:1	0.554286(0.534286:0.325714:0.802857)	NA	NA	NA	NA
XM_005298055	chrPic2-gopAga1	NG	0.00153596	0.0783098	0.0196139	6.49354e-09	840	188.273	651.727	NA	15	14	1	NA	NA	0.0187436	1:1:1:1:1:1	0.461806(0.506944:0.345486:0.532986)	NA	NA	NA	NA
XM_008170350	chrPic2-gopAga1	NG	0.0504765	0.160587	0.314324	0.00947352	315	69.1758	245.824	NA	22	10	12	NA	NA	0.0746575	1:1:1:1:1:1	0.537736(0.542453:0.367925:0.70283)	NA	NA	NA	NA
XM_008172454	chrPic2-gopAga1	NG	0.0212469	0.142035	0.149589	4.44677e-11	1122	262.76	859.24	NA	52	34	18	NA	NA	0.049534	1:1:1:1:1:1	0.505333(0.470667:0.389333:0.656)	NA	NA	NA	NA
XM_008164310	chrPic2-gopAga1	NG	0.00593819	0.0652475	0.0910103	2.02726e-16	2838	640.104	2197.9	NA	53	40	13	NA	NA	0.0193153	1:1:1:1:1:1	0.421507(0.524815:0.403907:0.335797)	NA	NA	NA	NA
XM_008177324	chrPic2-gopAga1	NG	0.272045	0.631721	0.430641	7.89691e-10	1107	263.686	843.314	NA	305	112.583	192.417	NA	NA	0.357719	1:1:1:1:1:1	0.40948(0.405505:0.26055:0.562385)	NA	NA	NA	NA
XM_008169051	chrPic2-gopAga1	NG	0.0064304	0.0516925	0.124397	7.35409e-08	1806	400.39	1405.61	NA	29	20	9	NA	NA	0.016465	1:1:1:1:1:1	0.393764(0.471026:0.374172:0.336093)	NA	NA	NA	NA
XM_005297230	chrPic2-gopAga1	NG	0.00214681	0.101259	0.0212012	1.72491e-17	1218	285.049	932.951	NA	29	27	2	NA	NA	0.025342	1:1:1:1:1:1	0.512285(0.547912:0.405405:0.583538)	NA	NA	NA	NA
XM_005291161	chrPic2-gopAga1	NG	0.0467993	0.156629	0.298791	0.00237319	381	90.7878	290.212	NA	26	12.8333	13.1667	NA	NA	0.0729704	1:1:1:1:1:1	0.552083(0.488281:0.433594:0.734375)	NA	NA	NA	NA
XM_008163612	chrPic2-gopAga1	NG	0.0193675	0.0762993	0.253836	9.79136e-11	2952	702.997	2249	NA	94	51	43	NA	NA	0.0329254	1:1:1:1:1:1	0.496108(0.56802:0.41269:0.507614)	NA	NA	NA	NA
XM_008175844	chrPic2-gopAga1	NG	0.00369996	0.0836161	0.0442494	9.15493e-14	1425	341.239	1083.76	NA	31	27	4	NA	NA	0.0228371	1:1:1:1:1:1	0.632003(0.596639:0.367647:0.931723)	NA	NA	NA	NA
XM_005296454	chrPic2-gopAga1	NG	0.00941257	0.0507103	0.185615	0.00159437	825	183.546	641.454	NA	15	9	6	NA	NA	0.0186005	1:1:1:1:1:1	0.427536(0.507246:0.387681:0.387681)	NA	NA	NA	NA
XM_005314213	chrPic2-gopAga1	NG	0.0135847	0.0578035	0.235015	0.0346052	387	89.8761	297.124	NA	9	5	4	NA	NA	0.023854	1:1:1:1:1:1	0.455471(0.507634:0.354962:0.503817)	NA	NA	NA	NA
XM_005279220	chrPic2-gopAga1	NG	0.0576019	0.19339	0.297854	9.68248e-06	651	173.053	477.947	NA	56	29.5	26.5	NA	NA	0.0936978	1:1:1:1:1:1	0.683486(0.795872:0.465596:0.788991)	NA	NA	NA	NA
XM_005315387	chrPic2-gopAga1	NG	0.015758	0.133061	0.118427	0.00103863	258	65.6135	192.386	NA	11	8	3	NA	NA	0.0455902	1:1:1:1:1:1	0.588123(0.442529:0.517241:0.804598)	NA	NA	NA	NA
XM_005310965	chrPic2-gopAga1	NG	0.00757905	0.0512281	0.147947	0.00651791	519	121.169	397.831	NA	9	6	3	NA	NA	0.0177696	1:1:1:1:1:1	0.506705(0.517241:0.402299:0.600575)	NA	NA	NA	NA
XM_008166167	chrPic2-gopAga1	NG	0.00674078	0.0783636	0.0860193	1.19734e-14	1974	483.815	1490.18	NA	46	36	10	NA	NA	0.0242951	1:1:1:1:1:1	0.53996(0.572838:0.394537:0.652504)	NA	NA	NA	NA
XM_005286773	chrPic2-gopAga1	NG	0.00215366	0.0596558	0.0361014	4.43219e-09	1209	279.013	929.987	NA	18	16	2	NA	NA	0.015424	1:1:1:1:1:1	0.414815(0.52716:0.377778:0.339506)	NA	NA	NA	NA
XM_005312884	chrPic2-gopAga1	NG	0.0158424	0.121842	0.130024	5.0989e-09	924	222.302	701.698	NA	36	25	11	NA	NA	0.0413444	1:1:1:1:1:1	0.466559(0.389968:0.372168:0.63754)	NA	NA	NA	NA
XM_005285610	chrPic2-gopAga1	NG	0.00555304	0.0516323	0.10755	1.2021e-07	1626	360.757	1265.24	NA	25	18	7	NA	NA	0.0157765	1:1:1:1:1:1	0.399939(0.494475:0.384899:0.320442)	NA	NA	NA	NA
XM_008178867	chrPic2-gopAga1	NG	0.022714	0.083521	0.271955	6.46605e-10	2778	632.604	2145.4	NA	98	50	48	NA	NA	0.0365609	1:1:1:1:1:1	0.444085(0.556095:0.389968:0.386192)	NA	NA	NA	NA
XM_008174214	chrPic2-gopAga1	NG	0.0241385	0.0661766	0.364758	0.0113464	963	205.238	757.762	NA	31	13	18	NA	NA	0.0330978	1:1:1:1:1:1	0.393892(0.43323:0.380435:0.368012)	NA	NA	NA	NA
XM_008175855	chrPic2-gopAga1	NG	0.0160687	0.092167	0.174343	2.43711e-08	1269	294.02	974.98	NA	41	25.5	15.5	NA	NA	0.0337002	1:1:1:1:1:1	0.609277(0.59434:0.351415:0.882075)	NA	NA	NA	NA
XM_008162580	chrPic2-gopAga1	NG	0.00503237	0.0219845	0.228906	0.0122818	1320	323.096	996.904	NA	12	7	5	NA	NA	0.00918173	1:1:1:1:1:1	0.492063(0.580499:0.512472:0.38322)	NA	NA	NA	NA
XM_005303039	chrPic2-gopAga1	NG	0.0290028	0.0740224	0.391812	0.00862427	930	226.993	703.007	NA	36	16	20	NA	NA	0.0399911	1:1:1:1:1:1	0.676313(0.662379:0.488746:0.877814)	NA	NA	NA	NA
XM_005288625	chrPic2-gopAga1	NG	0.0367179	0.1025	0.358224	0.000156977	1269	292.263	976.737	NA	63	28	35	NA	NA	0.0518681	1:1:1:1:1:1	0.524314(0.544706:0.461176:0.567059)	NA	NA	NA	NA
XM_005280793	chrPic2-gopAga1	NG	0.0218901	0.108869	0.201069	2.66177e-09	1410	320.715	1089.29	NA	56	32.5	23.5	NA	NA	0.0416741	1:1:1:1:1:1	0.432413(0.561571:0.296178:0.43949)	NA	NA	NA	NA
XM_005297927	chrPic2-gopAga1	NG	0.0158349	0.0530502	0.298489	0.000281263	1314	292.869	1021.13	NA	31	15	16	NA	NA	0.0241296	1:1:1:1:1:1	0.42407(0.479499:0.384966:0.407745)	NA	NA	NA	NA
XM_008178436	chrPic2-gopAga1	NG	0.00283085	0.0456558	0.0620042	1.02459e-11	2334	564.411	1769.59	NA	30	25	5	NA	NA	0.0131868	1:1:1:1:1:1	0.478927(0.53129:0.484674:0.420817)	NA	NA	NA	NA
XM_008167991	chrPic2-gopAga1	NG	0.0093554	0.0680951	0.137387	3.4328e-53	11754	2611.56	9142.44	NA	255	170	85	NA	NA	0.0224065	1:1:1:1:1:1	0.409075(0.503828:0.342562:0.380837)	NA	NA	NA	NA
XM_008172933	chrPic2-gopAga1	NG	0.0120965	0.054662	0.221297	9.9659e-11	3579	787.214	2791.79	NA	75	41.5	33.5	NA	NA	0.0214589	1:1:1:1:1:1	0.41092(0.478243:0.334565:0.419951)	NA	NA	NA	NA
XM_005292352	chrPic2-gopAga1	NG	0.00815031	0.0615652	0.132385	9.92127e-08	1572	338.375	1233.63	NA	30	20	10	NA	NA	0.0196479	1:1:1:1:1:1	0.417617(0.459125:0.444867:0.348859)	NA	NA	NA	NA
XM_005300838	chrPic2-gopAga1	NG	NA	0.0506882	0	NA	1038	265.234	772.766	NA	13	13	NA	NA	NA	0.0129521	1:1:1:1:1:1	0.54611(0.587896:0.533141:0.517291)	NA	NA	NA	NA
XM_008163044	chrPic2-gopAga1	NG	0.00567503	0.0558524	0.101608	2.41672e-11	2289	520.219	1768.78	NA	38	28	10	NA	NA	0.0170788	1:1:1:1:1:1	0.430248(0.504563:0.396349:0.389831)	NA	NA	NA	NA
XM_005304457	chrPic2-gopAga1	NG	0.0106591	0.0542408	0.196514	0.00191074	663	143.333	519.667	NA	13	7.5	5.5	NA	NA	0.0200809	1:1:1:1:1:1	0.418919(0.466216:0.400901:0.38964)	NA	NA	NA	NA
XM_005302835	chrPic2-gopAga1	NG	0.0281625	0.0673453	0.418181	0.014447	1065	232.882	832.118	NA	38	15	23	NA	NA	0.0367306	1:1:1:1:1:1	0.416436(0.462604:0.379501:0.407202)	NA	NA	NA	NA
XM_005288845	chrPic2-gopAga1	NG	0.00806965	0.111782	0.0721911	4.10296e-13	1161	288.877	872.123	NA	37	30	7	NA	NA	0.033875	1:1:1:1:1:1	0.601804(0.555412:0.435567:0.814433)	NA	NA	NA	NA
XM_005290394	chrPic2-gopAga1	NG	0.0288219	0.0830659	0.346977	1.53294e-14	5967	1316.27	4650.73	NA	235	103.5	131.5	NA	NA	0.0407877	1:1:1:1:1:1	0.40134(0.454774:0.346985:0.402261)	NA	NA	NA	NA
XM_005299812	chrPic2-gopAga1	NG	0.0193562	0.155564	0.124426	3.03753e-06	435	121.005	313.995	NA	23	17	6	NA	NA	0.0572453	1:1:1:1:1:1	0.692922(0.702055:0.5:0.876712)	NA	NA	NA	NA
XM_008165867	chrPic2-gopAga1	NG	0.0111616	0.0593413	0.188092	2.93396e-22	6636	1445.99	5190.01	NA	140	82.5	57.5	NA	NA	0.02166	1:1:1:1:1:1	0.405483(0.474695:0.343425:0.398328)	NA	NA	NA	NA
XM_008179631	chrPic2-gopAga1	NG	0.0898814	0.151602	0.592877	0.00920022	1131	270.164	860.836	NA	110	37.0833	72.9167	NA	NA	0.104625	1:1:1:1:1:1	0.586147(0.562338:0.480519:0.715584)	NA	NA	NA	NA
XM_005282417	chrPic2-gopAga1	NG	0.0231295	0.0632505	0.365681	0.000110433	2130	461.613	1668.39	NA	66	28	38	NA	NA	0.0318245	1:1:1:1:1:1	0.361891(0.445927:0.360253:0.279494)	NA	NA	NA	NA
XM_008175651	chrPic2-gopAga1	NG	0.0433115	0.147361	0.293915	8.07993e-20	3561	939.302	2621.7	NA	236	125.667	110.333	NA	NA	0.0707571	1:1:1:1:1:1	0.63085(0.627451:0.490196:0.774902)	NA	NA	NA	NA
XM_005287324	chrPic2-gopAga1	NG	NA	0.100713	0	NA	204	42.443	161.557	NA	4	4	NA	NA	NA	0.0209538	1:1:1:1:1:1	0.376812(0.434783:0.304348:0.391304)	NA	NA	NA	NA
XM_005305314	chrPic2-gopAga1	NG	0.00612452	0.0688496	0.0889551	2.129e-12	1722	410.435	1311.57	NA	35	27	8	NA	NA	0.0210749	1:1:1:1:1:1	0.446087(0.543478:0.421739:0.373043)	NA	NA	NA	NA
XM_005284414	chrPic2-gopAga1	NG	0.00973762	0.0917722	0.106106	3.33542e-18	2508	544.11	1963.89	NA	66	47	19	NA	NA	0.027535	1:1:1:1:1:1	0.431302(0.580645:0.293309:0.419952)	NA	NA	NA	NA
XM_005299203	chrPic2-gopAga1	NG	0.0107673	0.0718616	0.149835	6.50916e-09	1689	379.417	1309.58	NA	40	26	14	NA	NA	0.0244915	1:1:1:1:1:1	0.382675(0.439145:0.375:0.333882)	NA	NA	NA	NA
XM_005294760	chrPic2-gopAga1	NG	0.00813493	0.0739468	0.110011	8.18106e-12	1818	437.86	1380.14	NA	42	30.8333	11.1667	NA	NA	0.0239855	1:1:1:1:1:1	0.484349(0.512356:0.370675:0.570016)	NA	NA	NA	NA
XM_008174168	chrPic2-gopAga1	NG	0.00583637	0.03767	0.154934	1.85266e-11	4248	979.868	3268.13	NA	55	36	19	NA	NA	0.0131793	1:1:1:1:1:1	0.447542(0.523641:0.475653:0.343331)	NA	NA	NA	NA
XM_008175614	chrPic2-gopAga1	NG	0.0179802	0.0866721	0.207451	1.59449e-50	11718	2712.23	9005.77	NA	382	222	160	NA	NA	0.0338795	1:1:1:1:1:1	0.50738(0.52969:0.426158:0.566291)	NA	NA	NA	NA
XM_008170324	chrPic2-gopAga1	NG	0.0209493	0.132801	0.15775	3.04879e-13	1515	353.304	1161.7	NA	67	43	24	NA	NA	0.0470337	1:1:1:1:1:1	0.610685(0.630518:0.416507:0.785029)	NA	NA	NA	NA
XM_008162833	chrPic2-gopAga1	NG	0.00864031	0.0831583	0.103902	2.71058e-25	3774	863.888	2910.11	NA	93	68	25	NA	NA	0.0256979	1:1:1:1:1:1	0.46355(0.535261:0.377971:0.477417)	NA	NA	NA	NA
XM_005313071	chrPic2-gopAga1	NG	0.18627	0.420818	0.442638	7.50031e-06	819	171.293	647.707	NA	162	55.1667	106.833	NA	NA	0.235326	1:1:1:1:1:1	0.479319(0.445255:0.481752:0.510949)	NA	NA	NA	NA
XM_005300138	chrPic2-gopAga1	NG	0.00222217	0.0566356	0.0392363	0.000145358	579	128.323	450.677	NA	8	7	1	NA	NA	0.0142817	1:1:1:1:1:1	0.391753(0.494845:0.283505:0.396907)	NA	NA	NA	NA
XM_005308078	chrPic2-gopAga1	NG	0.00530373	0.0594874	0.0891571	9.74227e-09	1485	349.715	1135.28	NA	26	20	6	NA	NA	0.0180639	1:1:1:1:1:1	0.450941(0.525202:0.447581:0.38004)	NA	NA	NA	NA
XM_005302244	chrPic2-gopAga1	NG	0.0139802	0.0870978	0.160512	1.81323e-13	2280	547.241	1732.76	NA	69	45	24	NA	NA	0.0315298	1:1:1:1:1:1	0.577092(0.600526:0.379763:0.750986)	NA	NA	NA	NA
XM_005281832	chrPic2-gopAga1	NG	0.0243629	0.112951	0.215695	2.94292e-12	1953	472.073	1480.93	NA	85	49.5	35.5	NA	NA	0.045776	1:1:1:1:1:1	0.628834(0.607362:0.406442:0.872699)	NA	NA	NA	NA
XM_005279126	chrPic2-gopAga1	NG	0.00114462	0.0693648	0.0165015	5.29879e-11	1146	271.683	874.317	NA	19	18	1	NA	NA	0.0173176	1:1:1:1:1:1	0.562228(0.519582:0.396867:0.770235)	NA	NA	NA	NA
XM_005309892	chrPic2-gopAga1	NG	0.011634	0.0548654	0.212046	0.00142406	882	189.012	692.988	NA	18	10	8	NA	NA	0.0208985	1:1:1:1:1:1	0.524609(0.535235:0.437919:0.600671)	NA	NA	NA	NA
XM_005300357	chrPic2-gopAga1	NG	0.00178979	0.0279865	0.063952	0.0070247	705	145.609	559.391	NA	5	4	1	NA	NA	0.00720041	1:1:1:1:1:1	0.418785(0.472458:0.358051:0.425847)	NA	NA	NA	NA
XM_008167228	chrPic2-gopAga1	NG	0.0136763	0.116905	0.116987	9.71377e-36	4023	997.697	3025.3	NA	149	108	41	NA	NA	0.0392768	1:1:1:1:1:1	0.607303(0.568554:0.438897:0.814456)	NA	NA	NA	NA
XM_008175055	chrPic2-gopAga1	NG	0.00935133	0.0814454	0.114817	7.7569e-13	1947	440.534	1506.47	NA	48	34	14	NA	NA	0.0256636	1:1:1:1:1:1	0.49413(0.563553:0.377489:0.541348)	NA	NA	NA	NA
XM_005311679	chrPic2-gopAga1	NG	0.00449165	0.0999227	0.0449513	1.32293e-20	1863	411.534	1451.47	NA	45	38.5	6.5	NA	NA	0.0255722	1:1:1:1:1:1	0.569936(0.605305:0.311897:0.792605)	NA	NA	NA	NA
XM_005286886	chrPic2-gopAga1	NG	0.00393983	0.0686624	0.0573797	2.56494e-10	1338	320.058	1017.94	NA	25	21	4	NA	NA	0.0194219	1:1:1:1:1:1	0.496271(0.494407:0.517897:0.47651)	NA	NA	NA	NA
XM_008175442	chrPic2-gopAga1	NG	0.0283289	0.149708	0.189227	5.51281e-22	2541	670.532	1870.47	NA	143	91	52	NA	NA	0.0603591	1:1:1:1:1:1	0.686297(0.681293:0.5:0.877598)	NA	NA	NA	NA
XM_005280985	chrPic2-gopAga1	NG	0.00353517	0.0751893	0.0470169	1.36791e-15	1851	433.305	1417.7	NA	36	31	5	NA	NA	0.0203088	1:1:1:1:1:1	0.548656(0.53629:0.376613:0.733065)	NA	NA	NA	NA
XM_008163517	chrPic2-gopAga1	NG	0.00553839	0.0723885	0.0765093	3.71858e-28	4233	970.946	3262.05	NA	85	67	18	NA	NA	0.0208722	1:1:1:1:1:1	0.486426(0.518059:0.429887:0.511331)	NA	NA	NA	NA
XM_008163633	chrPic2-gopAga1	NG	0.00362501	0.101545	0.0356984	1.57097e-16	1422	315.885	1106.11	NA	34	30	4	NA	NA	0.0253772	1:1:1:1:1:1	0.477544(0.52:0.370526:0.542105)	NA	NA	NA	NA
XM_008165614	chrPic2-gopAga1	NG	0.00624584	0.124701	0.0500866	0.000941624	213	52.226	160.774	NA	7	6	1	NA	NA	0.0352901	1:1:1:1:1:1	0.4375(0.4375:0.402778:0.472222)	NA	NA	NA	NA
XM_005294635	chrPic2-gopAga1	NG	0.00859007	0.0825219	0.104094	2.33698e-07	942	200.484	741.516	NA	22	15.6667	6.33333	NA	NA	0.0243249	1:1:1:1:1:1	0.428571(0.452381:0.379365:0.453968)	NA	NA	NA	NA
XM_005292538	chrPic2-gopAga1	NG	0.0109049	0.0594762	0.183349	2.71107e-23	6879	1521.54	5357.46	NA	145	87	58	NA	NA	0.0216482	1:1:1:1:1:1	0.413087(0.478308:0.39154:0.369414)	NA	NA	NA	NA
XM_008170408	chrPic2-gopAga1	NG	0.00635311	0.0176466	0.360019	0.0756431	912	200.681	711.319	NA	8	3.5	4.5	NA	NA	0.00883818	1:1:1:1:1:1	0.477742(0.452769:0.462541:0.517915)	NA	NA	NA	NA
XM_005309866	chrPic2-gopAga1	NG	0.000717344	0.041886	0.0171261	1.56288e-10	1812	417.303	1394.7	NA	18	17	1	NA	NA	0.0101985	1:1:1:1:1:1	0.622314(0.538843:0.476033:0.852066)	NA	NA	NA	NA
XM_008163480	chrPic2-gopAga1	NG	0.0174722	0.0902399	0.193619	3.31254e-09	1662	388.133	1273.87	NA	55	33	22	NA	NA	0.0344659	1:1:1:1:1:1	0.468917(0.509769:0.412966:0.484014)	NA	NA	NA	NA
XM_008165941	chrPic2-gopAga1	NG	0.00228763	0.0469365	0.0487389	9.80011e-10	1731	417.601	1313.4	NA	22	19	3	NA	NA	0.0130591	1:1:1:1:1:1	0.463668(0.601211:0.464533:0.32526)	NA	NA	NA	NA
XM_008174187	chrPic2-gopAga1	NG	0.0459482	0.249908	0.18386	6.95039e-10	663	169.383	493.617	NA	58	36	22	NA	NA	0.0980559	1:1:1:1:1:1	0.559309(0.538288:0.511261:0.628378)	NA	NA	NA	NA
XM_005308853	chrPic2-gopAga1	NG	0.00661975	0.0358065	0.184876	1.73236e-10	4548	1058.19	3489.81	NA	60	37	23	NA	NA	0.0134107	1:1:1:1:1:1	0.449462(0.523072:0.48385:0.341463)	NA	NA	NA	NA
XM_005309520	chrPic2-gopAga1	NG	0.0155018	0.0644169	0.240648	9.12585e-05	1131	251.101	879.899	NA	29	15.5	13.5	NA	NA	0.0263618	1:1:1:1:1:1	0.497801(0.560686:0.291557:0.641161)	NA	NA	NA	NA
XM_005313166	chrPic2-gopAga1	NG	0.0214366	0.0734316	0.291926	0.000198057	1218	271.618	946.382	NA	39	19	20	NA	NA	0.0330316	1:1:1:1:1:1	0.495134(0.475669:0.43309:0.576642)	NA	NA	NA	NA
XM_005307940	chrPic2-gopAga1	NG	0.000776824	0.0544289	0.0142723	4.3746e-13	1707	419.041	1287.96	NA	23	22	1	NA	NA	0.0139475	1:1:1:1:1:1	0.595322(0.65614:0.518421:0.611404)	NA	NA	NA	NA
XM_005294898	chrPic2-gopAga1	NG	0.0127992	0.0766596	0.166962	1.58421e-19	4020	946.867	3073.13	NA	108	69	39	NA	NA	0.0278408	1:1:1:1:1:1	0.481606(0.548098:0.33557:0.561148)	NA	NA	NA	NA
XM_008171735	chrPic2-gopAga1	NG	0.00343869	0.101697	0.0338131	2.46002e-22	1899	441.624	1457.38	NA	47	42	5	NA	NA	0.0262893	1:1:1:1:1:1	0.503417(0.460568:0.44164:0.608044)	NA	NA	NA	NA
XM_005311344	chrPic2-gopAga1	NG	0.0120193	0.0738507	0.162752	6.65756e-08	1305	298.587	1006.41	NA	33	21	12	NA	NA	0.0261665	1:1:1:1:1:1	0.440367(0.511468:0.411697:0.397936)	NA	NA	NA	NA
XM_005296776	chrPic2-gopAga1	NG	0.0204594	0.102178	0.200233	1.42368e-09	1566	376.872	1189.13	NA	60	36	24	NA	NA	0.0401257	1:1:1:1:1:1	0.549747(0.576046:0.411597:0.661597)	NA	NA	NA	NA
XM_008173154	chrPic2-gopAga1	NG	0.00261159	0.086859	0.030067	2.81412e-21	2022	487.698	1534.3	NA	44	40	4	NA	NA	0.0229317	1:1:1:1:1:1	0.6(0.555556:0.531111:0.713333)	NA	NA	NA	NA
XM_008163560	chrPic2-gopAga1	NG	0.00592163	0.0544437	0.108766	3.69358e-39	9102	2066.09	7035.91	NA	150	108.5	41.5	NA	NA	0.0169358	1:1:1:1:1:1	0.424352(0.502964:0.379447:0.390646)	NA	NA	NA	NA
XM_005301562	chrPic2-gopAga1	NG	0.0181669	0.0811792	0.223787	1.31723e-07	1611	357.421	1253.58	NA	50	27.5	22.5	NA	NA	0.0321469	1:1:1:1:1:1	0.480663(0.51105:0.398711:0.532228)	NA	NA	NA	NA
XM_008169146	chrPic2-gopAga1	NG	0.00962099	0.0676541	0.142209	6.19178e-31	6687	1561.23	5125.77	NA	150	101	49	NA	NA	0.0231702	1:1:1:1:1:1	0.528337(0.576063:0.47472:0.534228)	NA	NA	NA	NA
XM_005293089	chrPic2-gopAga1	NG	0.0126845	0.0913861	0.138801	1.23508e-09	1359	325.438	1033.56	NA	41	28	13	NA	NA	0.0315311	1:1:1:1:1:1	0.520788(0.589716:0.459519:0.513129)	NA	NA	NA	NA
XM_005292108	chrPic2-gopAga1	NG	0.0296235	0.0990337	0.299126	1.02085e-05	1311	312.588	998.412	NA	58	29	29	NA	NA	0.0461734	1:1:1:1:1:1	0.515221(0.568493:0.38242:0.594749)	NA	NA	NA	NA
XM_008174612	chrPic2-gopAga1	NG	0.112097	0.183308	0.611526	0.0142202	963	234.691	728.309	NA	114	38.1667	75.8333	NA	NA	0.129452	1:1:1:1:1:1	0.480908(0.441176:0.388545:0.613003)	NA	NA	NA	NA
XM_008171636	chrPic2-gopAga1	NG	0.0164029	0.0721594	0.227314	1.08883e-18	5133	1250.06	3882.94	NA	149	86	63	NA	NA	0.0299815	1:1:1:1:1:1	0.492022(0.56042:0.434326:0.481319)	NA	NA	NA	NA
XM_005299705	chrPic2-gopAga1	NG	0.00183237	0.0507295	0.0361205	4.36583e-09	1419	326.185	1092.81	NA	18	16	2	NA	NA	0.0130723	1:1:1:1:1:1	0.432489(0.453586:0.371308:0.472574)	NA	NA	NA	NA
XM_005297035	chrPic2-gopAga1	NG	0.029905	0.0679254	0.440263	0.00157222	1833	400.368	1432.63	NA	68	26	42	NA	NA	0.0382095	1:1:1:1:1:1	0.436002(0.515523:0.377451:0.415033)	NA	NA	NA	NA
XM_008175202	chrPic2-gopAga1	NG	0.044087	0.0869146	0.507246	0.0423691	690	164.499	525.501	NA	36	13.5	22.5	NA	NA	0.0542973	1:1:1:1:1:1	0.53125(0.577083:0.427083:0.589583)	NA	NA	NA	NA
XM_008167791	chrPic2-gopAga1	NG	0.00258047	0.0687479	0.0375353	3.91473e-36	4605	1111.26	3493.74	NA	82	73	9	NA	NA	0.0185477	1:1:1:1:1:1	0.474935(0.518555:0.44401:0.46224)	NA	NA	NA	NA
XM_005312909	chrPic2-gopAga1	NG	0.0201235	0.0575128	0.349897	5.82534e-06	2985	668.317	2316.68	NA	83	37	46	NA	NA	0.0284947	1:1:1:1:1:1	0.406833(0.4915:0.3825:0.3465)	NA	NA	NA	NA
XM_008165063	chrPic2-gopAga1	NG	0.00252287	0.0159845	0.157833	0.0327165	1047	252.919	794.081	NA	6	4	2	NA	NA	0.00577473	1:1:1:1:1:1	0.493333(0.562857:0.474286:0.442857)	NA	NA	NA	NA
XM_005285549	chrPic2-gopAga1	NG	0.0337648	0.107226	0.314894	6.82836e-05	1068	250.216	817.784	NA	52	25	27	NA	NA	0.0509757	1:1:1:1:1:1	0.57423(0.539216:0.42437:0.759104)	NA	NA	NA	NA
XM_005308806	chrPic2-gopAga1	NG	0.0160086	0.0421722	0.3796	0.00113583	2178	536.474	1641.53	NA	48	22	26	NA	NA	0.0224531	1:1:1:1:1:1	0.485119(0.53228:0.506181:0.416896)	NA	NA	NA	NA
XM_005304728	chrPic2-gopAga1	NG	0.0109956	0.0580823	0.189311	2.45124e-08	2169	474.144	1694.86	NA	45	26.5	18.5	NA	NA	0.0212888	1:1:1:1:1:1	0.456031(0.549724:0.383287:0.435083)	NA	NA	NA	NA
XM_005278589	chrPic2-gopAga1	NG	0.00399317	0.0788113	0.0506675	2.26478e-22	2637	628.243	2008.76	NA	55	47	8	NA	NA	0.021818	1:1:1:1:1:1	0.485985(0.526136:0.426705:0.505114)	NA	NA	NA	NA
XM_008169029	chrPic2-gopAga1	NG	0.00276727	0.0252198	0.109726	0.00409872	966	241.931	724.069	NA	8	6	2	NA	NA	0.00839041	1:1:1:1:1:1	0.465428(0.473684:0.486068:0.436533)	NA	NA	NA	NA
XM_005296166	chrPic2-gopAga1	NG	NA	0.0253568	0	NA	900	200.538	699.462	NA	5	5	NA	NA	NA	0.00565	1:1:1:1:1:1	0.439646(0.425249:0.431894:0.461794)	NA	NA	NA	NA
XM_008174701	chrPic2-gopAga1	NG	0.00977061	0.0737167	0.132543	6.78546e-16	2847	683.666	2163.33	NA	69	48	21	NA	NA	0.0251263	1:1:1:1:1:1	0.545088(0.542105:0.406842:0.686316)	NA	NA	NA	NA
XM_005310485	chrPic2-gopAga1	NG	0.0872142	0.210951	0.413433	4.0176e-05	945	228.409	716.591	NA	101	42	59	NA	NA	0.117122	1:1:1:1:1:1	0.509494(0.455696:0.398734:0.674051)	NA	NA	NA	NA
XM_005278438	chrPic2-gopAga1	NG	0.0207861	0.118714	0.175095	5.0171e-12	1602	382.531	1219.47	NA	67	42	25	NA	NA	0.0441696	1:1:1:1:1:1	0.583795(0.558226:0.382625:0.810536)	NA	NA	NA	NA
XM_008179832	chrPic2-gopAga1	NG	0.0245792	0.113235	0.217063	7.60047e-26	4482	1132.24	3349.76	NA	200	119	81	NA	NA	0.0469754	1:1:1:1:1:1	0.577437(0.573097:0.412216:0.746996)	NA	NA	NA	NA
XM_008178846	chrPic2-gopAga1	NG	0.00387367	0.0374237	0.103509	0.000265331	1023	246.539	776.461	NA	12	9	3	NA	NA	0.0119591	1:1:1:1:1:1	0.482456(0.573099:0.498538:0.375731)	NA	NA	NA	NA
XM_008168667	chrPic2-gopAga1	NG	0.00362873	0.0678127	0.0535111	1.75628e-26	3657	894.546	2762.45	NA	68	58	10	NA	NA	0.0193289	1:1:1:1:1:1	0.594227(0.602533:0.443627:0.73652)	NA	NA	NA	NA
XM_008166420	chrPic2-gopAga1	NG	0.00236849	0.0861731	0.0274853	2.43977e-12	1116	270.248	845.752	NA	24	22	2	NA	NA	0.0226624	1:1:1:1:1:1	0.464701(0.508043:0.420912:0.465147)	NA	NA	NA	NA
XM_005294013	chrPic2-gopAga1	NG	0.00724615	0.0761407	0.0951679	8.60526e-20	3048	690.576	2357.42	NA	67	50	17	NA	NA	0.0228554	1:1:1:1:1:1	0.454531(0.535819:0.368008:0.459764)	NA	NA	NA	NA
XM_005288774	chrPic2-gopAga1	NG	NA	0.0682821	0	NA	1065	229.829	835.171	NA	15	15	NA	NA	NA	0.0147354	1:1:1:1:1:1	0.460206(0.456461:0.33427:0.589888)	NA	NA	NA	NA
XM_005289448	chrPic2-gopAga1	NG	0.0370578	0.119592	0.309869	0.000991124	633	162.831	470.169	NA	35	18	17	NA	NA	0.0582886	1:1:1:1:1:1	0.61478(0.658019:0.384434:0.801887)	NA	NA	NA	NA
XM_005303097	chrPic2-gopAga1	NG	0.016769	0.108511	0.154538	3.52733e-06	621	138.577	482.423	NA	22	14	8	NA	NA	0.0372415	1:1:1:1:1:1	0.407853(0.5:0.391827:0.331731)	NA	NA	NA	NA
XM_008169618	chrPic2-gopAga1	NG	0.00447674	0.0950058	0.0471207	9.97061e-15	1434	313.779	1120.22	NA	33	28	5	NA	NA	0.0242858	1:1:1:1:1:1	0.506263(0.529228:0.368476:0.621086)	NA	NA	NA	NA
XM_005315007	chrPic2-gopAga1	NG	0.0720382	0.159498	0.451655	0.00467758	669	173.998	495.002	NA	59	25	34	NA	NA	0.0947854	1:1:1:1:1:1	0.623512(0.627232:0.435268:0.808036)	NA	NA	NA	NA
XM_008171998	chrPic2-gopAga1	NG	0.0102649	0.0853932	0.120208	9.90527e-65	10104	2453.19	7650.81	NA	276	198	78	NA	NA	0.0285056	1:1:1:1:1:1	0.51123(0.555061:0.387652:0.590977)	NA	NA	NA	NA
XM_005284100	chrPic2-gopAga1	NG	0.0250976	0.0773022	0.324668	2.56823e-06	2079	465.157	1613.84	NA	74	34.1667	39.8333	NA	NA	0.0367779	1:1:1:1:1:1	0.444765(0.480548:0.407061:0.446686)	NA	NA	NA	NA
XM_008177237	chrPic2-gopAga1	NG	0.0467464	0.191948	0.243537	2.49851e-05	441	121.049	319.951	NA	35	20.5	14.5	NA	NA	0.0866024	1:1:1:1:1:1	0.628378(0.591216:0.523649:0.77027)	NA	NA	NA	NA
XM_005292181	chrPic2-gopAga1	NG	0.236676	0.28091	0.842531	0.393092	777	168.943	608.057	NA	163	39.5833	123.417	NA	NA	0.246294	1:1:1:1:1:1	0.445466(0.454044:0.386029:0.496324)	NA	NA	NA	NA
XM_005289366	chrPic2-gopAga1	NG	0.0162423	0.0945495	0.171786	3.75297e-11	1746	439.029	1306.97	NA	60	39	21	NA	NA	0.0359325	1:1:1:1:1:1	0.573756(0.57976:0.410806:0.730703)	NA	NA	NA	NA
XM_005281062	chrPic2-gopAga1	NG	0.0018576	0.0894651	0.0207634	1.22136e-08	705	166.004	538.996	NA	15	14	1	NA	NA	0.0224863	1:1:1:1:1:1	0.570621(0.591102:0.383475:0.737288)	NA	NA	NA	NA
XM_005298436	chrPic2-gopAga1	NG	0.0107314	0.0586665	0.182921	4.24891e-10	2685	620.23	2064.77	NA	57	35	22	NA	NA	0.0218043	1:1:1:1:1:1	0.448475(0.558594:0.362723:0.424107)	NA	NA	NA	NA
XM_008177667	chrPic2-gopAga1	NG	0.0800427	0.154735	0.51729	0.00701466	933	221.72	711.28	NA	85	31	54	NA	NA	0.0977926	1:1:1:1:1:1	0.482124(0.455836:0.375394:0.615142)	NA	NA	NA	NA
XM_008176352	chrPic2-gopAga1	NG	0.0766576	0.312945	0.244956	2.11646e-16	1302	323.09	978.91	NA	154	82.6667	71.3333	NA	NA	0.135292	1:1:1:1:1:1	0.591931(0.584325:0.419643:0.771825)	NA	NA	NA	NA
XM_005308216	chrPic2-gopAga1	NG	0.0130702	0.0599861	0.217887	4.39468e-08	2253	555.075	1697.93	NA	54	32	22	NA	NA	0.0246289	1:1:1:1:1:1	0.523558(0.609643:0.493395:0.467635)	NA	NA	NA	NA
XM_008179504	chrPic2-gopAga1	NG	0.0241241	0.0691423	0.348905	3.31872e-24	13257	2677.23	10579.8	NA	428	176.833	251.167	NA	NA	0.0332155	1:1:1:1:1:1	0.370986(0.518883:0.235188:0.358887)	NA	NA	NA	NA
XM_005283691	chrPic2-gopAga1	NG	0.0705191	0.093414	0.75491	0.245197	954	233.403	720.597	NA	69	20.5	48.5	NA	NA	0.0761205	1:1:1:1:1:1	0.513062(0.537618:0.46395:0.537618)	NA	NA	NA	NA
XM_005314804	chrPic2-gopAga1	NG	0.0381107	0.15555	0.245007	5.30479e-05	495	131.693	363.307	NA	32	18.5	13.5	NA	NA	0.0693548	1:1:1:1:1:1	0.683633(0.742515:0.479042:0.829341)	NA	NA	NA	NA
XM_005293850	chrPic2-gopAga1	NG	0.00288138	0.113685	0.0253453	8.82019e-19	1356	312.831	1043.17	NA	36	33	3	NA	NA	0.028444	1:1:1:1:1:1	0.598234(0.587196:0.383002:0.824503)	NA	NA	NA	NA
XM_005290437	chrPic2-gopAga1	NG	0.0368743	0.0610128	0.60437	0.248367	765	153.591	611.409	NA	31	9	22	NA	NA	0.0417206	1:1:1:1:1:1	0.336375(0.45073:0.324818:0.233577)	NA	NA	NA	NA
XM_005287416	chrPic2-gopAga1	NG	0.00841915	0.0897023	0.0938565	7.09502e-17	2169	496.773	1672.23	NA	56	42	14	NA	NA	0.0270357	1:1:1:1:1:1	0.459024(0.504144:0.427486:0.445442)	NA	NA	NA	NA
XM_005300472	chrPic2-gopAga1	NG	0.00852553	0.0356813	0.238935	0.0204115	762	172.187	589.813	NA	11	6	5	NA	NA	0.0146618	1:1:1:1:1:1	0.413725(0.456863:0.452941:0.331373)	NA	NA	NA	NA
XM_008173220	chrPic2-gopAga1	NG	0.0128608	0.0377387	0.340786	0.0047455	1608	353.213	1254.79	NA	29	13	16	NA	NA	0.0183255	1:1:1:1:1:1	0.439479(0.523277:0.379888:0.41527)	NA	NA	NA	NA
XM_008176880	chrPic2-gopAga1	NG	0.0197943	0.129115	0.153308	4.93648e-11	1302	278.217	1023.78	NA	53	33	20	NA	NA	0.0431544	1:1:1:1:1:1	0.545455(0.501136:0.471591:0.663636)	NA	NA	NA	NA
XM_008164054	chrPic2-gopAga1	NG	0.00575099	0.0528337	0.108851	8.85827e-10	2061	490.045	1570.96	NA	34	25	9	NA	NA	0.0169459	1:1:1:1:1:1	0.464632(0.521076:0.521076:0.351744)	NA	NA	NA	NA
XM_005292500	chrPic2-gopAga1	NG	0.0129104	0.067533	0.191172	4.11486e-05	1029	247.748	781.252	NA	26	16	10	NA	NA	0.0260617	1:1:1:1:1:1	0.484981(0.550872:0.414244:0.489826)	NA	NA	NA	NA
XM_008170037	chrPic2-gopAga1	NG	0.0137976	0.099997	0.13798	5.60026e-14	1974	437.953	1536.05	NA	62	41	21	NA	NA	0.0329218	1:1:1:1:1:1	0.476985(0.518968:0.369499:0.542489)	NA	NA	NA	NA
XM_005284548	chrPic2-gopAga1	NG	NA	0.0447203	0	NA	315	69.1036	245.896	NA	3	3	NA	NA	NA	0.00981057	1:1:1:1:1:1	0.460692(0.575472:0.443396:0.363208)	NA	NA	NA	NA
XM_005307492	chrPic2-gopAga1	NG	0.00327436	0.0637973	0.0513244	2.07722e-16	2376	539.575	1836.42	NA	39	33	6	NA	NA	0.0170187	1:1:1:1:1:1	0.3856(0.476071:0.344458:0.336272)	NA	NA	NA	NA
XM_008164788	chrPic2-gopAga1	NG	0.0278682	0.0696121	0.400336	0.00080541	1692	376.058	1315.94	NA	61	25	36	NA	NA	0.0371461	1:1:1:1:1:1	0.547788(0.543363:0.324779:0.775221)	NA	NA	NA	NA
XM_005298118	chrPic2-gopAga1	NG	0.00238695	0.0858863	0.027792	5.46524e-12	1098	258.776	839.224	NA	23	21	2	NA	NA	0.0220661	1:1:1:1:1:1	0.585377(0.577657:0.486376:0.692098)	NA	NA	NA	NA
XM_005284714	chrPic2-gopAga1	NG	0.0185106	0.0432978	0.427519	0.106694	384	83.1913	300.809	NA	9	3.5	5.5	NA	NA	0.0238806	1:1:1:1:1:1	0.492248(0.550388:0.360465:0.565891)	NA	NA	NA	NA
XM_005284229	chrPic2-gopAga1	NG	0.0311244	0.195723	0.159023	5.71196e-12	948	226.391	721.609	NA	61	39	22	NA	NA	0.070432	1:1:1:1:1:1	0.496845(0.411672:0.369085:0.709779)	NA	NA	NA	NA
XM_005295525	chrPic2-gopAga1	NG	0.0081986	0.0538177	0.15234	5.18156e-14	3894	828.002	3066	NA	68	43	25	NA	NA	0.0178988	1:1:1:1:1:1	0.409359(0.511154:0.371154:0.345769)	NA	NA	NA	NA
XM_005309364	chrPic2-gopAga1	NG	0.0068898	0.0626069	0.110049	2.54637e-35	7005	1634.34	5370.66	NA	135	98.1667	36.8333	NA	NA	0.0198892	1:1:1:1:1:1	0.469535(0.511344:0.4375:0.45976)	NA	NA	NA	NA
XM_005308721	chrPic2-gopAga1	NG	0.0147015	0.069442	0.211709	9.88844e-07	1419	354.32	1064.68	NA	39	23.5	15.5	NA	NA	0.0283701	1:1:1:1:1:1	0.560127(0.626582:0.451477:0.602321)	NA	NA	NA	NA
XM_005301156	chrPic2-gopAga1	NG	0.00950201	0.0561106	0.169344	7.29298e-13	3549	795.367	2753.63	NA	69	43	26	NA	NA	0.0199475	1:1:1:1:1:1	0.533784(0.561655:0.43201:0.607686)	NA	NA	NA	NA
XM_005281227	chrPic2-gopAga1	NG	0.00399994	0.123575	0.0323686	2.8028e-09	633	131.658	501.342	NA	17	15	2	NA	NA	0.0288705	1:1:1:1:1:1	0.507862(0.728774:0.221698:0.573113)	NA	NA	NA	NA
XM_005281183	chrPic2-gopAga1	NG	0.02093	0.181519	0.115305	2.42047e-19	1407	341.143	1065.86	NA	77	55	22	NA	NA	0.0598666	1:1:1:1:1:1	0.572695(0.628723:0.397872:0.691489)	NA	NA	NA	NA
XM_005302752	chrPic2-gopAga1	NG	0.0182965	0.0511262	0.357869	0.172858	282	60.7011	221.299	NA	7	3	4	NA	NA	0.0253631	1:1:1:1:1:1	0.401754(0.484211:0.357895:0.363158)	NA	NA	NA	NA
XM_005297646	chrPic2-gopAga1	NG	0.00993457	0.0830796	0.119579	4.24546e-11	1686	368.753	1317.25	NA	42	29	13	NA	NA	0.0259325	1:1:1:1:1:1	0.51569(0.490231:0.358792:0.698046)	NA	NA	NA	NA
XM_005289251	chrPic2-gopAga1	NG	0.00791261	0.0736758	0.107398	3.10717e-06	849	213.758	635.242	NA	20	15	5	NA	NA	0.0244702	1:1:1:1:1:1	0.619131(0.647887:0.369718:0.839789)	NA	NA	NA	NA
XM_005282418	chrPic2-gopAga1	NG	0.0231393	0.0631511	0.366412	0.000112841	2130	462.309	1667.69	NA	66	28	38	NA	NA	0.0318237	1:1:1:1:1:1	0.361891(0.445927:0.360253:0.279494)	NA	NA	NA	NA
XM_008170542	chrPic2-gopAga1	NG	0.0258869	0.0680596	0.380356	2.11059e-09	5052	1121.99	3930.01	NA	173	73	100	NA	NA	0.035253	1:1:1:1:1:1	0.459246(0.532268:0.420663:0.424808)	NA	NA	NA	NA
XM_008164227	chrPic2-gopAga1	NG	0.00212268	0.0567331	0.0374153	3.3463e-21	3036	677.155	2358.85	NA	42	37	5	NA	NA	0.0143031	1:1:1:1:1:1	0.484699(0.579961:0.332675:0.541461)	NA	NA	NA	NA
XM_008166631	chrPic2-gopAga1	NG	0.0138501	0.086623	0.15989	7.98937e-05	669	158.909	510.091	NA	20	13	7	NA	NA	0.031136	1:1:1:1:1:1	0.479911(0.569196:0.383929:0.486607)	NA	NA	NA	NA
XM_005312912	chrPic2-gopAga1	NG	0.0140588	0.0764351	0.183931	3.68982e-14	3201	688.049	2512.95	NA	85	50	35	NA	NA	0.0274665	1:1:1:1:1:1	0.423377(0.485955:0.359082:0.425094)	NA	NA	NA	NA
XM_005306930	chrPic2-gopAga1	NG	0.0162281	0.0940908	0.172473	2.4057e-08	1251	316.642	934.358	NA	43	28	15	NA	NA	0.035936	1:1:1:1:1:1	0.614534(0.609005:0.540284:0.694313)	NA	NA	NA	NA
XM_005285961	chrPic2-gopAga1	NG	NA	0.0711239	0	NA	1287	294.743	992.257	NA	20	20	NA	NA	NA	0.0162885	1:1:1:1:1:1	0.437597(0.516279:0.413953:0.382558)	NA	NA	NA	NA
XM_005295156	chrPic2-gopAga1	NG	0.00661059	0.0483339	0.136769	6.39857e-07	1752	384.539	1367.46	NA	27	18	9	NA	NA	0.0157682	1:1:1:1:1:1	0.417094(0.494017:0.34188:0.415385)	NA	NA	NA	NA
XM_005306162	chrPic2-gopAga1	NG	0.00875662	0.0752088	0.116431	1.67078e-05	756	181.664	574.336	NA	18	13	5	NA	NA	0.0247248	1:1:1:1:1:1	0.487484(0.583004:0.353755:0.525692)	NA	NA	NA	NA
XM_008168688	chrPic2-gopAga1	NG	0.00233766	0.0827778	0.0282402	1.0835e-28	2844	701.771	2142.23	NA	60	55	5	NA	NA	0.0221866	1:1:1:1:1:1	0.629066(0.617524:0.438615:0.83106)	NA	NA	NA	NA
XM_008171950	chrPic2-gopAga1	NG	0.0193245	0.104707	0.184559	2.02571e-11	1737	417.834	1319.17	NA	66	40.8333	25.1667	NA	NA	0.0398631	1:1:1:1:1:1	0.493986(0.582474:0.420103:0.479381)	NA	NA	NA	NA
XM_005304965	chrPic2-gopAga1	NG	0.0152394	0.0525291	0.290112	0.0100613	774	177.404	596.596	NA	18	9	9	NA	NA	0.0237863	1:1:1:1:1:1	0.517375(0.557915:0.521236:0.472973)	NA	NA	NA	NA
XM_008167484	chrPic2-gopAga1	NG	0.0144476	0.0488853	0.295541	0.0144951	798	169.04	628.96	NA	17	8	9	NA	NA	0.0217425	1:1:1:1:1:1	0.411985(0.47191:0.41573:0.348315)	NA	NA	NA	NA
XM_008166692	chrPic2-gopAga1	NG	0.00435305	0.10236	0.0425267	4.92011e-63	5757	1379.56	4377.44	NA	151	132	19	NA	NA	0.0278388	1:1:1:1:1:1	0.571985(0.56237:0.431393:0.722193)	NA	NA	NA	NA
XM_005290640	chrPic2-gopAga1	NG	0.00324858	0.0569927	0.0569999	2.31531e-12	1998	455.53	1542.47	NA	30	25	5	NA	NA	0.0155019	1:1:1:1:1:1	0.470765(0.495502:0.424288:0.492504)	NA	NA	NA	NA
XM_008169044	chrPic2-gopAga1	NG	0.013876	0.102911	0.134835	0.00297904	291	72.7932	218.207	NA	10	7	3	NA	NA	0.036148	1:1:1:1:1:1	0.467687(0.540816:0.403061:0.459184)	NA	NA	NA	NA
XM_008177463	chrPic2-gopAga1	NG	0.0603378	0.131806	0.457778	1.47593e-06	2511	579.117	1931.88	NA	182	70	112	NA	NA	0.0768206	1:1:1:1:1:1	0.409681(0.485242:0.400236:0.343566)	NA	NA	NA	NA
XM_008166969	chrPic2-gopAga1	NG	NA	0.029352	0	NA	573	138.961	434.039	NA	4	4	NA	NA	NA	0.00711829	1:1:1:1:1:1	0.553819(0.515625:0.416667:0.729167)	NA	NA	NA	NA
XM_005288548	chrPic2-gopAga1	NG	0.0130588	0.0850268	0.153584	8.71162e-05	690	149.283	540.717	NA	19	12	7	NA	NA	0.0286293	1:1:1:1:1:1	0.422078(0.480519:0.409091:0.376623)	NA	NA	NA	NA
XM_005288654	chrPic2-gopAga1	NG	0.00417248	0.0830458	0.0502432	6.33897e-15	1596	394.336	1201.66	NA	36	31	5	NA	NA	0.0236603	1:1:1:1:1:1	0.623988(0.620561:0.497196:0.754206)	NA	NA	NA	NA
XM_008164181	chrPic2-gopAga1	NG	0.0529775	0.103675	0.510998	0.0245284	846	191.06	654.94	NA	52	18.5	33.5	NA	NA	0.0644269	1:1:1:1:1:1	0.580149(0.622611:0.35828:0.759554)	NA	NA	NA	NA
XM_008174304	chrPic2-gopAga1	NG	0.0046923	0.0425515	0.110273	1.60674e-05	1359	290.087	1068.91	NA	17	12	5	NA	NA	0.0127736	1:1:1:1:1:1	0.414464(0.5:0.307269:0.436123)	NA	NA	NA	NA
XM_005293194	chrPic2-gopAga1	NG	0.0206459	0.1126	0.183356	6.61386e-11	1512	382.573	1129.43	NA	63	40	23	NA	NA	0.0439126	1:1:1:1:1:1	0.626471(0.644118:0.423529:0.811765)	NA	NA	NA	NA
XM_005286593	chrPic2-gopAga1	NG	0.0211574	0.0684686	0.309009	1.96604e-05	1818	427.897	1390.1	NA	57	28	29	NA	NA	0.0322929	1:1:1:1:1:1	0.448929(0.569193:0.41598:0.361614)	NA	NA	NA	NA
XM_008172752	chrPic2-gopAga1	NG	0.0253723	0.12221	0.207612	1.95222e-40	6669	1578.4	5090.6	NA	305	178	127	NA	NA	0.0482915	1:1:1:1:1:1	0.58513(0.630054:0.378032:0.747305)	NA	NA	NA	NA
XM_005310788	chrPic2-gopAga1	NG	0.00626773	0.0727115	0.0861999	1.07648e-14	2253	490.634	1762.37	NA	45	34	11	NA	NA	0.0207371	1:1:1:1:1:1	0.442598(0.513298:0.356383:0.458112)	NA	NA	NA	NA
XM_005300026	chrPic2-gopAga1	NG	0.00476451	0.0842834	0.0565296	2.41613e-05	534	112.895	421.105	NA	11	9	2	NA	NA	0.0215759	1:1:1:1:1:1	0.504655(0.497207:0.363128:0.653631)	NA	NA	NA	NA
XM_005295348	chrPic2-gopAga1	NG	0.00268189	0.0748965	0.0358079	3.25788e-37	4386	1024.15	3361.85	NA	82	73	9	NA	NA	0.0195444	1:1:1:1:1:1	0.496696(0.523923:0.411825:0.55434)	NA	NA	NA	NA
XM_005294677	chrPic2-gopAga1	NG	0.00226687	0.114118	0.0198643	2.61739e-33	2334	566.787	1767.21	NA	64	60	4	NA	NA	0.0294287	1:1:1:1:1:1	0.570603(0.55199:0.442234:0.717587)	NA	NA	NA	NA
XM_008173721	chrPic2-gopAga1	NG	0.0240166	0.0821908	0.292205	0.000112804	1230	256.913	973.087	NA	43	20	23	NA	NA	0.0361676	1:1:1:1:1:1	0.466748(0.523114:0.306569:0.57056)	NA	NA	NA	NA
XM_005294676	chrPic2-gopAga1	NG	0.017058	0.114951	0.148393	2.33864e-08	996	225.193	770.807	NA	37	24	13	NA	NA	0.0391913	1:1:1:1:1:1	0.482983(0.493994:0.348348:0.606607)	NA	NA	NA	NA
XM_005279234	chrPic2-gopAga1	NG	0.118872	0.527854	0.225199	4.28313e-24	1317	298.172	1018.83	NA	225	113	112	NA	NA	0.211467	1:1:1:1:1:1	0.432656(0.498871:0.404063:0.395034)	NA	NA	NA	NA
XM_005293785	chrPic2-gopAga1	NG	NA	0.122374	0	NA	492	115.134	376.866	NA	13	13	NA	NA	NA	0.028637	1:1:1:1:1:1	0.594949(0.566667:0.369697:0.848485)	NA	NA	NA	NA
XM_005282966	chrPic2-gopAga1	NG	0.010627	0.109834	0.0967548	7.64684e-14	1470	332.778	1137.22	NA	46	34	12	NA	NA	0.0330854	1:1:1:1:1:1	0.590602(0.564909:0.46146:0.745436)	NA	NA	NA	NA
XM_008172920	chrPic2-gopAga1	NG	0.00636835	0.0502353	0.12677	4.52676e-07	1632	370.448	1261.55	NA	26	18	8	NA	NA	0.0163257	1:1:1:1:1:1	0.412232(0.465138:0.461468:0.310092)	NA	NA	NA	NA
XM_005287842	chrPic2-gopAga1	NG	0.00637749	0.0639062	0.0997946	0.000366763	603	130.593	472.407	NA	11	8	3	NA	NA	0.0188366	1:1:1:1:1:1	0.410066(0.470297:0.383663:0.376238)	NA	NA	NA	NA
XM_005304353	chrPic2-gopAga1	NG	0.00345234	0.0470703	0.0733443	4.53066e-06	1134	263.022	870.978	NA	15	12	3	NA	NA	0.0135691	1:1:1:1:1:1	0.533861(0.492084:0.465699:0.643799)	NA	NA	NA	NA
XM_005289890	chrPic2-gopAga1	NG	0.0149264	0.0534681	0.279164	6.73096e-07	2853	620.074	2232.93	NA	65	32	33	NA	NA	0.0233031	1:1:1:1:1:1	0.392682(0.486345:0.375525:0.316176)	NA	NA	NA	NA
XM_005304453	chrPic2-gopAga1	NG	0.0140645	0.0726117	0.193694	2.21611e-07	1524	375.682	1148.32	NA	42	26	16	NA	NA	0.028497	1:1:1:1:1:1	0.503268(0.52451:0.460784:0.52451)	NA	NA	NA	NA
XM_005306823	chrPic2-gopAga1	NG	0.00845949	0.103021	0.0821146	6.12009e-08	771	176.608	594.392	NA	22	17	5	NA	NA	0.03012	1:1:1:1:1:1	0.448966(0.550388:0.348837:0.447674)	NA	NA	NA	NA
XM_005311620	chrPic2-gopAga1	NG	0.00529264	0.147628	0.0358511	3.67469e-21	1254	305.954	948.046	NA	46	41	5	NA	NA	0.04002	1:1:1:1:1:1	0.612967(0.577566:0.437947:0.823389)	NA	NA	NA	NA
XM_005289959	chrPic2-gopAga1	NG	0.0167865	0.059773	0.280838	5.10825e-11	4383	1009.52	3373.48	NA	114	58	56	NA	NA	0.0266874	1:1:1:1:1:1	0.413931(0.483926:0.440492:0.317373)	NA	NA	NA	NA
XM_005303000	chrPic2-gopAga1	NG	0.0142209	0.0656877	0.216493	3.43858e-20	5757	1391.25	4365.75	NA	149	87.5	61.5	NA	NA	0.0266584	1:1:1:1:1:1	0.481337(0.541406:0.465104:0.4375)	NA	NA	NA	NA
XM_005284174	chrPic2-gopAga1	NG	0.00829486	0.0679856	0.122009	1.7745e-17	3315	769.287	2545.71	NA	71	50	21	NA	NA	0.0221468	1:1:1:1:1:1	0.466395(0.517179:0.464738:0.417269)	NA	NA	NA	NA
XM_005304154	chrPic2-gopAga1	NG	0.028392	0.0409113	0.69399	0.396382	969	251.159	717.841	NA	30	10	20	NA	NA	0.0316369	1:1:1:1:1:1	0.548868(0.567901:0.469136:0.609568)	NA	NA	NA	NA
XM_005311566	chrPic2-gopAga1	NG	0.0404051	0.0848337	0.476286	0.00239487	1518	374.01	1143.99	NA	75	30	45	NA	NA	0.0513516	1:1:1:1:1:1	0.466993(0.504902:0.441176:0.454902)	NA	NA	NA	NA
XM_005285302	chrPic2-gopAga1	NG	0.00912972	0.0539322	0.169281	0.000180788	1002	230.597	771.403	NA	19	12	7	NA	NA	0.0194404	1:1:1:1:1:1	0.445598(0.505935:0.430267:0.400593)	NA	NA	NA	NA
XM_005305316	chrPic2-gopAga1	NG	0.0211624	0.0913788	0.23159	4.67468e-07	1464	313.839	1150.16	NA	51	27	24	NA	NA	0.0362148	1:1:1:1:1:1	0.388889(0.489775:0.332311:0.344581)	NA	NA	NA	NA
XM_005310335	chrPic2-gopAga1	NG	0.0308869	0.088792	0.347857	0.0209403	471	107.479	363.521	NA	20	9	11	NA	NA	0.0441005	1:1:1:1:1:1	0.418776(0.544304:0.35443:0.357595)	NA	NA	NA	NA
XM_008163144	chrPic2-gopAga1	NG	0.0285542	0.0394815	0.723231	0.315077	1782	390.013	1391.99	NA	54	15	39	NA	NA	0.0309458	1:1:1:1:1:1	0.400498(0.509121:0.359038:0.333333)	NA	NA	NA	NA
XM_005294636	chrPic2-gopAga1	NG	0.0215712	0.065314	0.330269	6.19344e-08	3495	767.376	2727.62	NA	106	48	58	NA	NA	0.0311755	1:1:1:1:1:1	0.402623(0.478186:0.404192:0.325492)	NA	NA	NA	NA
XM_005301885	chrPic2-gopAga1	NG	0.00522392	0.083112	0.062854	7.56702e-19	2250	521.149	1728.85	NA	50	41	9	NA	NA	0.0232645	1:1:1:1:1:1	0.519751(0.557923:0.396804:0.604527)	NA	NA	NA	NA
XM_005302524	chrPic2-gopAga1	NG	0.00683699	0.0146124	0.467888	0.342546	579	138.207	440.793	NA	5	2	3	NA	NA	0.00869299	1:1:1:1:1:1	0.567869(0.541237:0.420103:0.742268)	NA	NA	NA	NA
XM_005290706	chrPic2-gopAga1	NG	0.0284086	0.0525705	0.540391	0.0109264	2580	571.199	2008.8	NA	85	29	56	NA	NA	0.033758	1:1:1:1:1:1	0.408073(0.465238:0.368482:0.390498)	NA	NA	NA	NA
XM_005281876	chrPic2-gopAga1	NG	0.0343605	0.0939671	0.365665	5.14148e-05	1581	345.34	1235.66	NA	72	30.5	41.5	NA	NA	0.0473804	1:1:1:1:1:1	0.484533(0.533144:0.361742:0.558712)	NA	NA	NA	NA
XM_005284099	chrPic2-gopAga1	NG	0.0115743	0.0749208	0.154488	6.67361e-06	1008	224.403	783.597	NA	25	16	9	NA	NA	0.0256767	1:1:1:1:1:1	0.430755(0.511461:0.351003:0.429799)	NA	NA	NA	NA
XM_005282588	chrPic2-gopAga1	NG	0.00784043	0.0375189	0.208973	0.00012975	1692	409.881	1282.12	NA	25	15	10	NA	NA	0.01503	1:1:1:1:1:1	0.482006(0.531858:0.540708:0.373451)	NA	NA	NA	NA
XM_008176737	chrPic2-gopAga1	NG	0.321877	0.399441	0.805819	0.164288	927	216.616	710.384	NA	253	67.0833	185.917	NA	NA	0.340002	1:1:1:1:1:1	0.624277(0.523121:0.491329:0.858382)	NA	NA	NA	NA
XM_005303392	chrPic2-gopAga1	NG	0.01484	0.0662367	0.224045	0.00116476	786	173.512	612.488	NA	20	11	9	NA	NA	0.026186	1:1:1:1:1:1	0.380864(0.490741:0.327778:0.324074)	NA	NA	NA	NA
XM_008163582	chrPic2-gopAga1	NG	0.0137335	0.0683286	0.200991	3.93251e-22	6006	1339.79	4666.21	NA	151	87.5	63.5	NA	NA	0.0259123	1:1:1:1:1:1	0.418705(0.550674:0.311033:0.394408)	NA	NA	NA	NA
XM_005286516	chrPic2-gopAga1	NG	0.014385	0.0774186	0.185808	9.18239e-05	822	190.329	631.671	NA	23	14	9	NA	NA	0.02898	1:1:1:1:1:1	0.490909(0.565455:0.378182:0.529091)	NA	NA	NA	NA
XM_005293598	chrPic2-gopAga1	NG	0.0297113	0.211669	0.140367	2.08634e-09	627	146.403	480.597	NA	41	27	14	NA	NA	0.072198	1:1:1:1:1:1	0.624603(0.5:0.542857:0.830952)	NA	NA	NA	NA
XM_005308299	chrPic2-gopAga1	NG	0.0201636	0.10935	0.184395	2.62015e-10	1470	339.059	1130.94	NA	57	34.5	22.5	NA	NA	0.0407347	1:1:1:1:1:1	0.563815(0.577393:0.409369:0.704684)	NA	NA	NA	NA
XM_005298789	chrPic2-gopAga1	NG	0.00320722	0.0365111	0.0878424	5.37425e-05	1218	280.61	937.39	NA	13	10	3	NA	NA	0.01088	1:1:1:1:1:1	0.447993(0.520885:0.371007:0.452088)	NA	NA	NA	NA
XM_008177969	chrPic2-gopAga1	NG	0.0421661	0.0903879	0.466502	0.104057	411	93.9478	317.052	NA	21	8	13	NA	NA	0.0531888	1:1:1:1:1:1	0.480676(0.528986:0.336957:0.576087)	NA	NA	NA	NA
XM_005303099	chrPic2-gopAga1	NG	0.0153821	0.0662019	0.232352	2.20481e-23	7500	1720.22	5779.78	NA	197	109	88	NA	NA	0.0270383	1:1:1:1:1:1	0.443889(0.509996:0.413435:0.408237)	NA	NA	NA	NA
XM_005292540	chrPic2-gopAga1	NG	0.0127372	0.0681344	0.186943	1.11427e-08	1965	460.609	1504.39	NA	49	30	19	NA	NA	0.0257227	1:1:1:1:1:1	0.489678(0.554381:0.444109:0.470544)	NA	NA	NA	NA
XM_008175315	chrPic2-gopAga1	NG	0.0328519	0.130924	0.250923	0.00166095	411	99.8886	311.111	NA	22	12	10	NA	NA	0.0566873	1:1:1:1:1:1	0.582126(0.539855:0.496377:0.710145)	NA	NA	NA	NA
XM_005282464	chrPic2-gopAga1	NG	0.0188299	0.0886407	0.212429	6.129e-14	3036	669.833	2366.17	NA	100	56	44	NA	NA	0.0342322	1:1:1:1:1:1	0.449984(0.472853:0.431885:0.445212)	NA	NA	NA	NA
XM_008165658	chrPic2-gopAga1	NG	0.0274119	0.0812262	0.337476	2.05457e-07	2691	610.53	2080.47	NA	103	47	56	NA	NA	0.0396212	1:1:1:1:1:1	0.434186(0.473304:0.394327:0.434928)	NA	NA	NA	NA
XM_005297508	chrPic2-gopAga1	NG	0.020071	0.077308	0.259624	2.14966e-06	1593	381.175	1211.83	NA	52	28	24	NA	NA	0.0337668	1:1:1:1:1:1	0.499373(0.551692:0.399436:0.546992)	NA	NA	NA	NA
XM_005315481	chrPic2-gopAga1	NG	0.0246433	0.0680316	0.362233	0.0666765	381	92.2547	288.745	NA	13	6	7	NA	NA	0.0351493	1:1:1:1:1:1	0.538058(0.464567:0.413386:0.73622)	NA	NA	NA	NA
XM_005300830	chrPic2-gopAga1	NG	NA	0.0468789	0	NA	1131	286.067	844.933	NA	13	13	NA	NA	NA	0.0118572	1:1:1:1:1:1	0.544533(0.587302:0.52381:0.522487)	NA	NA	NA	NA
XM_005298543	chrPic2-gopAga1	NG	0.00763351	0.0797634	0.095702	4.29462e-22	3255	753.287	2501.71	NA	76	57	19	NA	NA	0.0243261	1:1:1:1:1:1	0.479817(0.510092:0.351835:0.577523)	NA	NA	NA	NA
XM_005295594	chrPic2-gopAga1	NG	0.0219356	0.129975	0.168767	7.67781e-26	3294	796.07	2497.93	NA	149	95	54	NA	NA	0.0480458	1:1:1:1:1:1	0.614346(0.565514:0.502275:0.77525)	NA	NA	NA	NA
XM_005291303	chrPic2-gopAga1	NG	0.0159278	0.0892963	0.17837	2.30402e-06	999	237.571	761.429	NA	32	20	12	NA	NA	0.0333755	1:1:1:1:1:1	0.499002(0.538922:0.402695:0.555389)	NA	NA	NA	NA
XM_005309882	chrPic2-gopAga1	NG	0.0114022	0.0745151	0.153018	3.93012e-06	1035	239.663	795.337	NA	26	17	9	NA	NA	0.0260165	1:1:1:1:1:1	0.46869(0.395954:0.365607:0.644509)	NA	NA	NA	NA
XM_008170092	chrPic2-gopAga1	NG	0.0179465	0.115757	0.155036	7.80613e-09	999	237.726	761.274	NA	39	25.5	13.5	NA	NA	0.0412219	1:1:1:1:1:1	0.540918(0.553892:0.366766:0.702096)	NA	NA	NA	NA
XM_008176342	chrPic2-gopAga1	NG	0.135168	0.316035	0.4277	2.68919e-06	948	236.531	711.469	NA	149	61	88	NA	NA	0.180295	1:1:1:1:1:1	0.428184(0.406504:0.326558:0.551491)	NA	NA	NA	NA
XM_005305734	chrPic2-gopAga1	NG	0.00160922	0.0652924	0.0246463	4.41352e-07	798	175.913	622.087	NA	12	11	1	NA	NA	0.0156477	1:1:1:1:1:1	0.403246(0.440075:0.363296:0.406367)	NA	NA	NA	NA
XM_005310801	chrPic2-gopAga1	NG	0.0171621	0.0798079	0.215042	4.04698e-05	945	237.754	707.246	NA	30	18	12	NA	NA	0.0329233	1:1:1:1:1:1	0.599684(0.625:0.376582:0.797468)	NA	NA	NA	NA
XM_008179229	chrPic2-gopAga1	NG	0.0165543	0.0650183	0.254611	6.4825e-13	4239	971.423	3267.58	NA	114	60.5	53.5	NA	NA	0.0276605	1:1:1:1:1:1	0.392621(0.499646:0.354314:0.323904)	NA	NA	NA	NA
XM_005281905	chrPic2-gopAga1	NG	0.0131901	0.0619107	0.21305	9.30017e-10	2781	639.469	2141.53	NA	66	38	28	NA	NA	0.024393	1:1:1:1:1:1	0.449533(0.510776:0.438578:0.399246)	NA	NA	NA	NA
XM_005297098	chrPic2-gopAga1	NG	0.0028198	0.0567928	0.0496506	5.4734e-23	3720	877.581	2842.42	NA	56	48	8	NA	NA	0.0155525	1:1:1:1:1:1	0.431185(0.520684:0.394988:0.377884)	NA	NA	NA	NA
XM_005289869	chrPic2-gopAga1	NG	0.00990536	0.0930534	0.106448	4.51179e-07	804	194.258	609.742	NA	23	17	6	NA	NA	0.0299952	1:1:1:1:1:1	0.438042(0.583643:0.386617:0.343866)	NA	NA	NA	NA
XM_005289204	chrPic2-gopAga1	NG	0.00912208	0.127883	0.0713315	3.98902e-14	1146	263.663	882.337	NA	39	31	8	NA	NA	0.0364457	1:1:1:1:1:1	0.558312(0.601828:0.361619:0.711488)	NA	NA	NA	NA
XM_008175852	chrPic2-gopAga1	NG	0.0080652	0.117442	0.0686741	6.71467e-35	3132	763.51	2368.49	NA	102	83	19	NA	NA	0.0347287	1:1:1:1:1:1	0.640351(0.64067:0.390909:0.889474)	NA	NA	NA	NA
XM_008164513	chrPic2-gopAga1	NG	0.0174343	0.0939229	0.185623	5.44076e-33	6441	1421.61	5019.39	NA	212	125.5	86.5	NA	NA	0.0343163	1:1:1:1:1:1	0.450574(0.448324:0.450885:0.452514)	NA	NA	NA	NA
XM_005288882	chrPic2-gopAga1	NG	0.0213537	0.0670501	0.318474	0.00655528	789	171.499	617.501	NA	24	11	13	NA	NA	0.0312864	1:1:1:1:1:1	0.38952(0.465909:0.359848:0.342803)	NA	NA	NA	NA
XM_008175836	chrPic2-gopAga1	NG	0.00587813	0.096471	0.0609316	4.09599e-17	1764	397.684	1366.32	NA	44	36	8	NA	NA	0.0263018	1:1:1:1:1:1	0.484154(0.497453:0.412564:0.542445)	NA	NA	NA	NA
XM_005287612	chrPic2-gopAga1	NG	0.00408262	0.00511488	0.798184	0.609777	933	196.175	736.825	NA	4	1	3	NA	NA	0.00429966	1:1:1:1:1:1	0.418259(0.466561:0.351911:0.436306)	NA	NA	NA	NA
XM_005289151	chrPic2-gopAga1	NG	0.00569064	0.0871707	0.0652816	4.74553e-10	1125	243.026	881.974	NA	25	20	5	NA	NA	0.0232922	1:1:1:1:1:1	0.441489(0.503989:0.375:0.445479)	NA	NA	NA	NA
XM_008163605	chrPic2-gopAga1	NG	0.0073657	0.0502266	0.146649	4.64084e-10	2664	617.517	2046.48	NA	45	30	15	NA	NA	0.0173009	1:1:1:1:1:1	0.457818(0.552868:0.471316:0.349269)	NA	NA	NA	NA
XM_005290846	chrPic2-gopAga1	NG	0.00182976	0.0581401	0.0314716	1.13599e-10	1434	339.627	1094.37	NA	21	19	2	NA	NA	0.0151662	1:1:1:1:1:1	0.432498(0.474948:0.450939:0.371608)	NA	NA	NA	NA
XM_005305562	chrPic2-gopAga1	NG	0.00359363	0.0849698	0.042293	9.21898e-21	2184	510.374	1673.63	NA	47	41	6	NA	NA	0.0226102	1:1:1:1:1:1	0.578418(0.526063:0.420439:0.788752)	NA	NA	NA	NA
XM_005308012	chrPic2-gopAga1	NG	0.0120782	0.0839612	0.143854	3.20867e-10	1569	358.797	1210.2	NA	43	28.5	14.5	NA	NA	0.0285163	1:1:1:1:1:1	0.465331(0.520038:0.415076:0.460878)	NA	NA	NA	NA
XM_008177132	chrPic2-gopAga1	NG	0.00240913	0.142256	0.0169351	8.29828e-46	2673	594.231	2078.77	NA	82	77	5	NA	NA	0.0334984	1:1:1:1:1:1	0.563078(0.551054:0.335183:0.802997)	NA	NA	NA	NA
XM_005287179	chrPic2-gopAga1	NG	0.00397879	0.0251069	0.158474	0.133871	333	81	252	NA	3	2	1	NA	NA	0.00911807	1:1:1:1:1:1	0.532738(0.620536:0.401786:0.575893)	NA	NA	NA	NA
XM_005311003	chrPic2-gopAga1	NG	NA	0.0667581	0	NA	1062	234.84	827.16	NA	15	15	NA	NA	NA	0.0147622	1:1:1:1:1:1	0.461502(0.491549:0.346479:0.546479)	NA	NA	NA	NA
XM_005289516	chrPic2-gopAga1	NG	0.0122778	0.0573282	0.214167	0.00196145	756	181.186	574.814	NA	17	10	7	NA	NA	0.0230747	1:1:1:1:1:1	0.459157(0.529644:0.407115:0.440711)	NA	NA	NA	NA
XM_008176326	chrPic2-gopAga1	NG	0.0477122	0.187774	0.254094	4.97428e-14	1761	405.348	1355.65	NA	130	67.3333	62.6667	NA	NA	0.0799516	1:1:1:1:1:1	0.595037(0.589679:0.470389:0.725042)	NA	NA	NA	NA
XM_005293028	chrPic2-gopAga1	NG	0.0372922	0.147407	0.252988	1.91225e-06	789	198.02	590.98	NA	48	26.5	21.5	NA	NA	0.0649283	1:1:1:1:1:1	0.606061(0.528409:0.534091:0.755682)	NA	NA	NA	NA
XM_008168987	chrPic2-gopAga1	NG	0.0107798	0.0859658	0.125397	2.2641e-20	3168	738.716	2429.28	NA	86	60	26	NA	NA	0.0283117	1:1:1:1:1:1	0.497635(0.538789:0.409177:0.544939)	NA	NA	NA	NA
XM_008166901	chrPic2-gopAga1	NG	0.0171737	0.0943893	0.181945	4.33729e-06	921	214.226	706.774	NA	31	19	12	NA	NA	0.0351342	1:1:1:1:1:1	0.518939(0.542208:0.381494:0.633117)	NA	NA	NA	NA
XM_005296837	chrPic2-gopAga1	NG	0.00249815	0.0395527	0.0631601	2.89843e-09	2097	493.149	1603.85	NA	23	19	4	NA	NA	0.0112122	1:1:1:1:1:1	0.478602(0.529244:0.502853:0.403709)	NA	NA	NA	NA
XM_005290182	chrPic2-gopAga1	NG	0.00413017	0.145008	0.0284823	3.66962e-20	1119	269.242	849.758	NA	39	35.5	3.5	NA	NA	0.0380268	1:1:1:1:1:1	0.63057(0.59492:0.358289:0.938503)	NA	NA	NA	NA
XM_008179609	chrPic2-gopAga1	NG	0.00319931	0.0405435	0.0789105	4.06469e-24	6456	1444.24	5011.76	NA	73	57	16	NA	NA	0.0115534	1:1:1:1:1:1	0.420344(0.489317:0.372736:0.398978)	NA	NA	NA	NA
XM_005278753	chrPic2-gopAga1	NG	0.00402728	0.112105	0.035924	9.02903e-09	642	144.052	497.948	NA	17	15	2	NA	NA	0.0282778	1:1:1:1:1:1	0.490698(0.546512:0.351163:0.574419)	NA	NA	NA	NA
XM_008178288	chrPic2-gopAga1	NG	0.0102774	0.0494658	0.207769	0.000364526	975	240.235	734.765	NA	19	11.5	7.5	NA	NA	0.0199332	1:1:1:1:1:1	0.458078(0.504601:0.538344:0.331288)	NA	NA	NA	NA
XM_005298903	chrPic2-gopAga1	NG	0.0181996	0.0926896	0.19635	4.20467e-06	1008	229.382	778.618	NA	34	20	14	NA	NA	0.0351507	1:1:1:1:1:1	0.540554(0.5727:0.393175:0.655786)	NA	NA	NA	NA
XM_005306571	chrPic2-gopAga1	NG	0.0336715	0.0672789	0.500476	0.0576561	885	186.482	698.518	NA	35	12	23	NA	NA	0.040753	1:1:1:1:1:1	0.427609(0.441077:0.395623:0.446128)	NA	NA	NA	NA
XM_008165863	chrPic2-gopAga1	NG	0.0125024	0.0624226	0.200287	2.42712e-22	6663	1460.88	5202.12	NA	152	87.5	64.5	NA	NA	0.0234475	1:1:1:1:1:1	0.412766(0.480423:0.34856:0.409316)	NA	NA	NA	NA
XM_005286480	chrPic2-gopAga1	NG	NA	0.0480197	0	NA	891	214.986	676.014	NA	10	10	NA	NA	NA	0.0115865	1:1:1:1:1:1	0.464765(0.474832:0.42953:0.489933)	NA	NA	NA	NA
XM_005291577	chrPic2-gopAga1	NG	0.013117	0.0758788	0.172868	0.0180318	300	69.2841	230.716	NA	8	5	3	NA	NA	0.0276117	1:1:1:1:1:1	0.410891(0.514851:0.346535:0.371287)	NA	NA	NA	NA
XM_008164025	chrPic2-gopAga1	NG	0.00386132	0.0885279	0.043617	4.45941e-07	663	143.708	519.292	NA	14	12	2	NA	NA	0.0222131	1:1:1:1:1:1	0.439189(0.506757:0.373874:0.436937)	NA	NA	NA	NA
XM_008171203	chrPic2-gopAga1	NG	0.00844737	0.11644	0.0725467	0.00039198	303	64.904	238.096	NA	9	7	2	NA	NA	0.03158	1:1:1:1:1:1	0.395425(0.45098:0.27451:0.460784)	NA	NA	NA	NA
XM_005290034	chrPic2-gopAga1	NG	0.019564	0.121957	0.160417	1.19302e-08	972	238.396	733.604	NA	41	26.8333	14.1667	NA	NA	0.0446773	1:1:1:1:1:1	0.521538(0.486154:0.416923:0.661538)	NA	NA	NA	NA
XM_005303976	chrPic2-gopAga1	NG	0.0969204	0.119984	0.807777	0.342476	957	199.918	757.082	NA	91	22.1667	68.8333	NA	NA	0.101738	1:1:1:1:1:1	0.385254(0.44704:0.319315:0.389408)	NA	NA	NA	NA
XM_008164317	chrPic2-gopAga1	NG	0.0353432	0.0613218	0.576357	0.037234	1758	382.121	1375.88	NA	70	22.5	47.5	NA	NA	0.04099	1:1:1:1:1:1	0.396082(0.491482:0.368825:0.327939)	NA	NA	NA	NA
XM_005300778	chrPic2-gopAga1	NG	0.00413195	0.0715595	0.0577415	3.46274e-14	1881	424.898	1456.1	NA	35	29	6	NA	NA	0.0193631	1:1:1:1:1:1	0.442144(0.519904:0.363854:0.442675)	NA	NA	NA	NA
XM_008174342	chrPic2-gopAga1	NG	0.0560075	0.159368	0.351435	2.70519e-05	978	236.811	741.189	NA	74	34	40	NA	NA	0.0810351	1:1:1:1:1:1	0.429003(0.412387:0.370091:0.504532)	NA	NA	NA	NA
XM_005288954	chrPic2-gopAga1	NG	0.00155998	0.0821613	0.0189868	3.57154e-10	873	231.3	641.7	NA	19	18	1	NA	NA	0.0229152	1:1:1:1:1:1	0.517694(0.589041:0.517123:0.446918)	NA	NA	NA	NA
XM_005308970	chrPic2-gopAga1	NG	NA	0.0630436	0	NA	582	132.304	449.696	NA	8	8	NA	NA	NA	0.0143315	1:1:1:1:1:1	0.498308(0.517766:0.42132:0.555838)	NA	NA	NA	NA
XM_005304427	chrPic2-gopAga1	NG	0.00689725	0.0570151	0.120972	1.31693e-06	1311	291.429	1019.57	NA	23	16	7	NA	NA	0.0180382	1:1:1:1:1:1	0.442803(0.481818:0.353409:0.493182)	NA	NA	NA	NA
XM_005292510	chrPic2-gopAga1	NG	NA	0.0428232	0	NA	1131	264.273	866.727	NA	11	11	NA	NA	NA	0.0100062	1:1:1:1:1:1	0.487213(0.53836:0.410053:0.513228)	NA	NA	NA	NA
XM_005284940	chrPic2-gopAga1	NG	0.0365826	0.0851611	0.429569	0.00604171	972	229.802	742.198	NA	45	18.5	26.5	NA	NA	0.0480676	1:1:1:1:1:1	0.525128(0.535385:0.452308:0.587692)	NA	NA	NA	NA
XM_005284706	chrPic2-gopAga1	NG	0.00855778	0.0920649	0.0929537	2.53462e-16	2001	473.23	1527.77	NA	54	41	13	NA	NA	0.028307	1:1:1:1:1:1	0.50199(0.54403:0.433582:0.528358)	NA	NA	NA	NA
XM_008177699	chrPic2-gopAga1	NG	0.00752197	0.0380906	0.197476	0.0130161	696	161.553	534.447	NA	10	6	4	NA	NA	0.0146174	1:1:1:1:1:1	0.395565(0.508584:0.293991:0.38412)	NA	NA	NA	NA
XM_008178552	chrPic2-gopAga1	NG	0.00371973	0.0693084	0.0536692	1.26971e-97	14058	3277.83	10780.2	NA	257	217	40	NA	NA	0.0190127	1:1:1:1:1:1	0.444456(0.52827:0.435246:0.369853)	NA	NA	NA	NA
XM_008168946	chrPic2-gopAga1	NG	0.0181221	0.0672367	0.269527	7.4833e-06	1785	388.736	1396.26	NA	50	25	25	NA	NA	0.0288183	1:1:1:1:1:1	0.369407(0.490772:0.285235:0.332215)	NA	NA	NA	NA
XM_008171182	chrPic2-gopAga1	NG	0.018958	0.0499468	0.379563	0.000420877	2169	486.341	1682.66	NA	55	23.5	31.5	NA	NA	0.0259064	1:1:1:1:1:1	0.422422(0.504834:0.408149:0.354282)	NA	NA	NA	NA
XM_008162999	chrPic2-gopAga1	NG	0.0425911	0.0831899	0.511974	0.00119732	2334	518.57	1815.43	NA	116	40.8333	75.1667	NA	NA	0.0516114	1:1:1:1:1:1	0.39923(0.442875:0.394095:0.360719)	NA	NA	NA	NA
XM_008170925	chrPic2-gopAga1	NG	0.0345084	0.0961146	0.359034	5.45776e-07	2250	515.46	1734.54	NA	105	46.5	58.5	NA	NA	0.0486219	1:1:1:1:1:1	0.482514(0.511952:0.456175:0.479416)	NA	NA	NA	NA
XM_005298052	chrPic2-gopAga1	NG	0.00552707	0.0663267	0.083331	7.4845e-11	1665	393.834	1271.17	NA	32	25	7	NA	NA	0.0199084	1:1:1:1:1:1	0.533573(0.528777:0.460432:0.611511)	NA	NA	NA	NA
XM_008171179	chrPic2-gopAga1	NG	0.0173829	0.0469695	0.37009	0.000530407	2211	494.191	1716.81	NA	52	22.5	29.5	NA	NA	0.023996	1:1:1:1:1:1	0.422087(0.504065:0.408537:0.353659)	NA	NA	NA	NA
XM_005292073	chrPic2-gopAga1	NG	0.00443039	0.0811669	0.0545838	4.92998e-21	2409	597.953	1811.05	NA	54	46	8	NA	NA	0.0234776	1:1:1:1:1:1	0.475332(0.51306:0.470149:0.442786)	NA	NA	NA	NA
XM_005315257	chrPic2-gopAga1	NG	0.0488018	0.139064	0.35093	0.00123971	651	153.624	497.376	NA	43	19.5	23.5	NA	NA	0.0701022	1:1:1:1:1:1	0.594037(0.690367:0.366972:0.724771)	NA	NA	NA	NA
XM_008163368	chrPic2-gopAga1	NG	0.0105912	0.0719393	0.147224	3.81504e-08	1257	306.137	950.863	NA	31	21	10	NA	NA	0.0255322	1:1:1:1:1:1	0.528968(0.59881:0.50119:0.486905)	NA	NA	NA	NA
XM_005298604	chrPic2-gopAga1	NG	0.0162384	0.107387	0.151214	4.68215e-31	4431	1069.43	3361.57	NA	161	107	54	NA	NA	0.0382374	1:1:1:1:1:1	0.589648(0.586942:0.442152:0.739851)	NA	NA	NA	NA
XM_005305828	chrPic2-gopAga1	NG	0.0173687	0.102137	0.170053	0.00221634	375	83.7803	291.22	NA	13	8	5	NA	NA	0.0363072	1:1:1:1:1:1	0.401042(0.46875:0.390625:0.34375)	NA	NA	NA	NA
XM_005309082	chrPic2-gopAga1	NG	NA	0.0173101	0	NA	534	116.878	417.122	NA	2	2	NA	NA	NA	0.00378871	1:1:1:1:1:1	0.521415(0.52514:0.541899:0.497207)	NA	NA	NA	NA
XM_005303877	chrPic2-gopAga1	NG	0.00144499	0.0429378	0.033653	1.50455e-22	4470	1006.43	3463.57	NA	47	42	5	NA	NA	0.0107871	1:1:1:1:1:1	0.417671(0.487282:0.354083:0.411647)	NA	NA	NA	NA
XM_005301643	chrPic2-gopAga1	NG	0.0219562	0.0467676	0.469475	0.15506	480	110.28	369.72	NA	13	5	8	NA	NA	0.0276566	1:1:1:1:1:1	0.52588(0.524845:0.381988:0.670807)	NA	NA	NA	NA
XM_005287471	chrPic2-gopAga1	NG	0.0119748	0.0966777	0.123863	4.37107e-14	1872	440.985	1431.01	NA	57	40	17	NA	NA	0.0319282	1:1:1:1:1:1	0.489617(0.503994:0.395367:0.569489)	NA	NA	NA	NA
XM_008174947	chrPic2-gopAga1	NG	0.0100577	0.0540602	0.186046	2.98377e-05	1050	249.243	800.757	NA	21	13	8	NA	NA	0.0205028	1:1:1:1:1:1	0.480532(0.542735:0.337607:0.561254)	NA	NA	NA	NA
XM_005312726	chrPic2-gopAga1	NG	0.0181774	0.134543	0.135105	5.96211e-17	1671	418.137	1252.86	NA	74	51.5	22.5	NA	NA	0.0472957	1:1:1:1:1:1	0.6375(0.625893:0.498214:0.788393)	NA	NA	NA	NA
XM_005313283	chrPic2-gopAga1	NG	0.0515854	0.205718	0.250758	1.2898e-09	1038	255.674	782.326	NA	85	46	39	NA	NA	0.0895504	1:1:1:1:1:1	0.645053(0.654179:0.501441:0.779539)	NA	NA	NA	NA
XM_005310905	chrPic2-gopAga1	NG	0.0238171	0.116272	0.204839	2.73709e-13	2037	501.357	1535.64	NA	90	54	36	NA	NA	0.0465727	1:1:1:1:1:1	0.582353(0.561765:0.446324:0.738971)	NA	NA	NA	NA
XM_008178298	chrPic2-gopAga1	NG	0.00726155	0.0420841	0.172548	4.29366e-06	1962	439.827	1522.17	NA	29	18	11	NA	NA	0.0150678	1:1:1:1:1:1	0.433842(0.510687:0.384733:0.406107)	NA	NA	NA	NA
XM_008176080	chrPic2-gopAga1	NG	0.0824094	0.287383	0.286758	4.74075e-10	975	229.687	745.313	NA	113	54.8333	58.1667	NA	NA	0.130696	1:1:1:1:1:1	0.593846(0.572308:0.550769:0.658462)	NA	NA	NA	NA
XM_008172457	chrPic2-gopAga1	NG	0.0109524	0.0728307	0.150382	2.6333e-09	1701	367.402	1333.6	NA	40	25.5	14.5	NA	NA	0.0243176	1:1:1:1:1:1	0.403339(0.455185:0.36116:0.393673)	NA	NA	NA	NA
XM_005304671	chrPic2-gopAga1	NG	0.018893	0.0648856	0.291174	3.77357e-05	1710	370.024	1339.98	NA	48	23	25	NA	NA	0.0288453	1:1:1:1:1:1	0.407472(0.443958:0.343257:0.435201)	NA	NA	NA	NA
XM_008177024	chrPic2-gopAga1	NG	0.0520347	0.0609957	0.853088	0.617314	975	238.984	736.016	NA	51	14	37	NA	NA	0.0542312	1:1:1:1:1:1	0.493865(0.542945:0.435583:0.503067)	NA	NA	NA	NA
XM_008164842	chrPic2-gopAga1	NG	0.01939	0.135818	0.142765	5.21786e-08	804	177.091	626.909	NA	34	22	12	NA	NA	0.0450347	1:1:1:1:1:1	0.377323(0.442379:0.399628:0.289963)	NA	NA	NA	NA
XM_005287846	chrPic2-gopAga1	NG	0.00884948	0.0753704	0.117413	7.71737e-10	1599	348.641	1250.36	NA	36	25	11	NA	NA	0.0233535	1:1:1:1:1:1	0.450687(0.566479:0.337079:0.448502)	NA	NA	NA	NA
XM_005311662	chrPic2-gopAga1	NG	0.0284484	0.121285	0.234558	7.25586e-21	3714	884.039	2829.96	NA	178	99	79	NA	NA	0.0505461	1:1:1:1:1:1	0.59635(0.611514:0.424316:0.753221)	NA	NA	NA	NA
XM_008171451	chrPic2-gopAga1	NG	0.00893076	0.0523051	0.170744	1.19218e-07	2052	475.032	1576.97	NA	38	24	14	NA	NA	0.0189718	1:1:1:1:1:1	0.482725(0.591241:0.383212:0.473723)	NA	NA	NA	NA
XM_005288796	chrPic2-gopAga1	NG	0.00301913	0.0787714	0.0383277	2.17663e-21	2181	521.558	1659.44	NA	44	39	5	NA	NA	0.0211343	1:1:1:1:1:1	0.50114(0.529412:0.50342:0.470588)	NA	NA	NA	NA
XM_005292585	chrPic2-gopAga1	NG	NA	0.119385	0	NA	330	81.5457	248.454	NA	9	9	NA	NA	NA	0.0295009	1:1:1:1:1:1	0.495495(0.486486:0.477477:0.522523)	NA	NA	NA	NA
XM_008172417	chrPic2-gopAga1	NG	0.00951903	0.061294	0.155301	3.26929e-15	3687	832.537	2854.46	NA	76	49	27	NA	NA	0.02121	1:1:1:1:1:1	0.439973(0.528862:0.393496:0.397561)	NA	NA	NA	NA
XM_005280732	chrPic2-gopAga1	NG	0.0472394	0.162783	0.290198	1.47885e-12	2001	501.152	1499.85	NA	142	73.3333	68.6667	NA	NA	0.0761775	1:1:1:1:1:1	0.672904(0.642964:0.529192:0.846557)	NA	NA	NA	NA
XM_008171579	chrPic2-gopAga1	NG	0.0290506	0.0995058	0.291948	1.26534e-05	1248	300.47	947.53	NA	55	28	27	NA	NA	0.0460135	1:1:1:1:1:1	0.60032(0.630695:0.408873:0.761391)	NA	NA	NA	NA
XM_008162925	chrPic2-gopAga1	NG	0.00433266	0.0688512	0.0629278	1.35153e-26	3906	896.855	3009.14	NA	72	59	13	NA	NA	0.0191467	1:1:1:1:1:1	0.458589(0.532209:0.440567:0.402991)	NA	NA	NA	NA
XM_008173851	chrPic2-gopAga1	NG	0.00628951	0.0856857	0.0734021	8.66738e-46	5964	1333.79	4630.21	NA	137	108	29	NA	NA	0.0240457	1:1:1:1:1:1	0.476538(0.474862:0.360734:0.594017)	NA	NA	NA	NA
XM_005289500	chrPic2-gopAga1	NG	0.00376489	0.0654172	0.057552	4.91217e-22	3240	710.348	2529.65	NA	54	44.5	9.5	NA	NA	0.0172817	1:1:1:1:1:1	0.490151(0.530471:0.334257:0.605725)	NA	NA	NA	NA
XM_005301021	chrPic2-gopAga1	NG	0.0243683	0.073489	0.331592	1.80098e-05	1986	442.836	1543.16	NA	68	31	37	NA	NA	0.0353212	1:1:1:1:1:1	0.417044(0.447964:0.325792:0.477376)	NA	NA	NA	NA
XM_005312222	chrPic2-gopAga1	NG	0.0279363	0.0605013	0.461747	0.0627858	675	146.236	528.764	NA	23	8.5	14.5	NA	NA	0.0349914	1:1:1:1:1:1	0.432891(0.438053:0.353982:0.506637)	NA	NA	NA	NA
XM_008174204	chrPic2-gopAga1	NG	0.0467197	0.194862	0.239758	2.21521e-11	1233	302.051	930.949	NA	94	51.8333	42.1667	NA	NA	0.0830104	1:1:1:1:1:1	0.617718(0.570388:0.502427:0.78034)	NA	NA	NA	NA
XM_008162955	chrPic2-gopAga1	NG	0.0270625	0.0618339	0.437664	0.000195463	2751	606.535	2144.47	NA	93	36	57	NA	NA	0.0347288	1:1:1:1:1:1	0.416122(0.463508:0.384532:0.400327)	NA	NA	NA	NA
XM_005280133	chrPic2-gopAga1	NG	0.00751794	0.121733	0.0617576	2.13184e-11	882	213.585	668.415	NA	29	24	5	NA	NA	0.0351763	1:1:1:1:1:1	0.579661(0.574576:0.432203:0.732203)	NA	NA	NA	NA
XM_005286087	chrPic2-gopAga1	NG	0.00289991	0.0521522	0.0556048	2.32691e-19	3558	793.961	2764.04	NA	48	40	8	NA	NA	0.0138905	1:1:1:1:1:1	0.412946(0.50337:0.405223:0.330244)	NA	NA	NA	NA
XM_005310130	chrPic2-gopAga1	NG	0.0169935	0.0596883	0.284704	2.86399e-10	4155	941.177	3213.82	NA	108	54	54	NA	NA	0.0266646	1:1:1:1:1:1	0.415226(0.490994:0.356268:0.398415)	NA	NA	NA	NA
XM_005309021	chrPic2-gopAga1	NG	0.0349634	0.101105	0.345814	8.28503e-05	1173	280.168	892.832	NA	57	26.5	30.5	NA	NA	0.0507611	1:1:1:1:1:1	0.482657(0.418782:0.389594:0.639594)	NA	NA	NA	NA
XM_008176886	chrPic2-gopAga1	NG	0.0175256	0.118965	0.147318	4.05996e-10	1245	263.614	981.386	NA	46	29	17	NA	NA	0.0390041	1:1:1:1:1:1	0.498798(0.453125:0.459135:0.584135)	NA	NA	NA	NA
XM_008168530	chrPic2-gopAga1	NG	0.00408665	0.0292863	0.139541	0.113633	315	69.6334	245.367	NA	3	2	1	NA	NA	0.00965724	1:1:1:1:1:1	0.363208(0.415094:0.400943:0.273585)	NA	NA	NA	NA
XM_008166769	chrPic2-gopAga1	NG	0.013132	0.105409	0.124582	1.67703e-14	1746	401.681	1344.32	NA	57	39.5	17.5	NA	NA	0.0343611	1:1:1:1:1:1	0.520011(0.552316:0.397942:0.609777)	NA	NA	NA	NA
XM_008163282	chrPic2-gopAga1	NG	0.0155799	0.0726435	0.214471	5.37299e-08	1806	411.634	1394.37	NA	50	28.5	21.5	NA	NA	0.0285862	1:1:1:1:1:1	0.426049(0.521523:0.418874:0.337748)	NA	NA	NA	NA
XM_008172499	chrPic2-gopAga1	NG	0.0107923	0.0613257	0.175984	2.61013e-05	1188	254.732	933.268	NA	25	15	10	NA	NA	0.0216277	1:1:1:1:1:1	0.449622(0.502519:0.311083:0.535264)	NA	NA	NA	NA
XM_005297993	chrPic2-gopAga1	NG	0.000720267	0.0740023	0.00973303	2.48574e-17	1758	368.959	1389.04	NA	27	26	1	NA	NA	0.0161003	1:1:1:1:1:1	0.422487(0.520443:0.354344:0.392675)	NA	NA	NA	NA
XM_008163371	chrPic2-gopAga1	NG	0.027298	0.083897	0.325375	6.78575e-22	8157	1908.67	6248.33	NA	319	151.5	167.5	NA	NA	0.0405417	1:1:1:1:1:1	0.466912(0.521875:0.446507:0.432353)	NA	NA	NA	NA
XM_008171061	chrPic2-gopAga1	NG	0.0217752	0.0930696	0.233967	2.14405e-07	1461	342.753	1118.25	NA	54	30	24	NA	NA	0.038501	1:1:1:1:1:1	0.572641(0.626273:0.448065:0.643585)	NA	NA	NA	NA
XM_005306874	chrPic2-gopAga1	NG	0.0129093	0.0511724	0.252271	9.12574e-05	1614	363.889	1250.11	NA	34	18	16	NA	NA	0.021536	1:1:1:1:1:1	0.414966(0.51577:0.361781:0.367347)	NA	NA	NA	NA
XM_008163771	chrPic2-gopAga1	NG	0.00633193	0.0493978	0.128182	5.67201e-05	1044	251.014	792.986	NA	17	12	5	NA	NA	0.0166865	1:1:1:1:1:1	0.479465(0.603152:0.462751:0.372493)	NA	NA	NA	NA
XM_005279920	chrPic2-gopAga1	NG	0.0211384	0.10716	0.197261	9.6515e-05	543	135.195	407.805	NA	22	13.5	8.5	NA	NA	0.0425557	1:1:1:1:1:1	0.56685(0.541209:0.541209:0.618132)	NA	NA	NA	NA
XM_005287137	chrPic2-gopAga1	NG	0.00768604	0.0487332	0.157717	2.47286e-12	3594	847.751	2746.25	NA	61	40	21	NA	NA	0.0173682	1:1:1:1:1:1	0.440506(0.522519:0.458299:0.340701)	NA	NA	NA	NA
XM_005283086	chrPic2-gopAga1	NG	0.0190634	0.0821548	0.232043	4.34008e-06	1206	276.296	929.704	NA	39	21.5	17.5	NA	NA	0.0335177	1:1:1:1:1:1	0.499586(0.534739:0.419355:0.544665)	NA	NA	NA	NA
XM_008168774	chrPic2-gopAga1	NG	0.0282189	0.123154	0.229136	7.52985e-07	996	237.731	758.269	NA	48	27	21	NA	NA	0.0508785	1:1:1:1:1:1	0.548549(0.546547:0.405405:0.693694)	NA	NA	NA	NA
XM_005314176	chrPic2-gopAga1	NG	0.0046281	0.174409	0.0265359	2.66601e-17	843	192.784	650.216	NA	33	30	3	NA	NA	0.0434549	1:1:1:1:1:1	0.591608(0.56383:0.402482:0.808511)	NA	NA	NA	NA
XM_005291643	chrPic2-gopAga1	NG	0.00543634	0.113305	0.0479797	2.65473e-17	1431	323.312	1107.69	NA	40	34	6	NA	NA	0.0298076	1:1:1:1:1:1	0.467573(0.478033:0.373431:0.551255)	NA	NA	NA	NA
XM_005281429	chrPic2-gopAga1	NG	NA	0.0668867	0	NA	381	78.1361	302.864	NA	5	5	NA	NA	NA	0.0137172	1:1:1:1:1:1	0.43099(0.507812:0.335938:0.449219)	NA	NA	NA	NA
XM_005304308	chrPic2-gopAga1	NG	0.00348396	0.0483523	0.0720536	1.25834e-10	2196	469.818	1726.18	NA	28	22	6	NA	NA	0.0130832	1:1:1:1:1:1	0.411805(0.514925:0.323609:0.396879)	NA	NA	NA	NA
XM_005305827	chrPic2-gopAga1	NG	0.01574	0.089184	0.176489	1.66139e-15	2787	636.257	2150.74	NA	87	53.5	33.5	NA	NA	0.0325069	1:1:1:1:1:1	0.438172(0.522581:0.376344:0.415591)	NA	NA	NA	NA
XM_005280554	chrPic2-gopAga1	NG	0.0158838	0.109043	0.145666	1.57073e-06	750	177.364	572.636	NA	27	18	9	NA	NA	0.0379145	1:1:1:1:1:1	0.541169(0.559761:0.420319:0.643426)	NA	NA	NA	NA
XM_005288050	chrPic2-gopAga1	NG	0.0148423	0.07539	0.196873	1.39559e-11	2640	564.659	2075.34	NA	71	40.5	30.5	NA	NA	0.0277926	1:1:1:1:1:1	0.463867(0.589671:0.35244:0.449489)	NA	NA	NA	NA
XM_005296451	chrPic2-gopAga1	NG	0.0242547	0.073296	0.330915	0.00211691	969	214.812	754.188	NA	33	15	18	NA	NA	0.0351264	1:1:1:1:1:1	0.395062(0.462963:0.33642:0.385802)	NA	NA	NA	NA
XM_005309404	chrPic2-gopAga1	NG	0.00606987	0.0527447	0.11508	5.03298e-08	1716	392.675	1323.33	NA	28	20	8	NA	NA	0.0167505	1:1:1:1:1:1	0.460733(0.535777:0.461606:0.384817)	NA	NA	NA	NA
XM_005291711	chrPic2-gopAga1	NG	0.0233599	0.0086938	2.68695	0.394588	507	115.692	391.308	NA	10	1	9	NA	NA	0.0200132	1:1:1:1:1:1	0.438235(0.555882:0.335294:0.423529)	NA	NA	NA	NA
XM_008176993	chrPic2-gopAga1	NG	0.0210684	0.113347	0.185876	9.11357e-16	2271	578.278	1692.72	NA	96	60.8333	35.1667	NA	NA	0.0445658	1:1:1:1:1:1	0.640171(0.603205:0.469872:0.847436)	NA	NA	NA	NA
XM_005285008	chrPic2-gopAga1	NG	0.00905212	0.0572755	0.158045	2.95484e-09	2286	507.769	1778.23	NA	44	28	16	NA	NA	0.0197636	1:1:1:1:1:1	0.416994(0.477064:0.37156:0.402359)	NA	NA	NA	NA
XM_008166902	chrPic2-gopAga1	NG	0.0172695	0.0731164	0.236192	5.56657e-05	1137	258.378	878.622	NA	33	18	15	NA	NA	0.0299604	1:1:1:1:1:1	0.475877(0.493421:0.346053:0.588158)	NA	NA	NA	NA
XM_005282198	chrPic2-gopAga1	NG	0.0102439	0.0539935	0.189725	0.00372349	645	153.563	491.437	NA	13	8	5	NA	NA	0.0206599	1:1:1:1:1:1	0.43287(0.502315:0.409722:0.386574)	NA	NA	NA	NA
XM_008169087	chrPic2-gopAga1	NG	0.00338842	0.105173	0.0322176	1.44881e-30	2631	560.471	2070.53	NA	62	55	7	NA	NA	0.0250712	1:1:1:1:1:1	0.45653(0.484624:0.339408:0.545558)	NA	NA	NA	NA
XM_005299122	chrPic2-gopAga1	NG	0.00288183	0.0657369	0.0438388	5.47568e-19	2658	571.988	2086.01	NA	42	36	6	NA	NA	0.0164079	1:1:1:1:1:1	0.407741(0.515784:0.31398:0.393461)	NA	NA	NA	NA
XM_005298259	chrPic2-gopAga1	NG	0.0200143	0.112405	0.178055	1.28497e-07	999	239.492	759.508	NA	40	25	15	NA	NA	0.0421634	1:1:1:1:1:1	0.603858(0.545994:0.467359:0.79822)	NA	NA	NA	NA
XM_005279177	chrPic2-gopAga1	NG	0.0119539	0.0782631	0.15274	6.2499e-07	1050	248.93	801.07	NA	28	18.5	9.5	NA	NA	0.0276742	1:1:1:1:1:1	0.525641(0.571225:0.403134:0.602564)	NA	NA	NA	NA
XM_005300534	chrPic2-gopAga1	NG	NA	0.0490158	0	NA	1254	273.982	980.018	NA	13	13	NA	NA	NA	0.0107093	1:1:1:1:1:1	0.406126(0.501193:0.355609:0.361575)	NA	NA	NA	NA
XM_005309394	chrPic2-gopAga1	NG	0.0052758	0.0508247	0.103804	2.3057e-11	2241	529.092	1711.91	NA	35	26	9	NA	NA	0.0160297	1:1:1:1:1:1	0.462344(0.518048:0.50869:0.360294)	NA	NA	NA	NA
XM_008162772	chrPic2-gopAga1	NG	0.0436318	0.151602	0.287806	9.84043e-11	1761	435.906	1325.09	NA	116	59.8333	56.1667	NA	NA	0.070358	1:1:1:1:1:1	0.658163(0.65051:0.538265:0.785714)	NA	NA	NA	NA
XM_008177403	chrPic2-gopAga1	NG	0.120767	0.104482	1.15587	0.749821	546	135.854	410.146	NA	59	13.25	45.75	NA	NA	0.116715	1:1:1:1:1:1	0.580342(0.571795:0.5:0.669231)	NA	NA	NA	NA
XM_005281953	chrPic2-gopAga1	NG	0.0127587	0.0653923	0.19511	1.43882e-11	2979	686.653	2292.35	NA	72	43	29	NA	NA	0.0248906	1:1:1:1:1:1	0.476977(0.522022:0.45045:0.458458)	NA	NA	NA	NA
XM_005301470	chrPic2-gopAga1	NG	0.00835042	0.0304302	0.274412	0.00150969	1881	435.932	1445.07	NA	25	13	12	NA	NA	0.0134675	1:1:1:1:1:1	0.421834(0.513514:0.392687:0.3593)	NA	NA	NA	NA
XM_005285554	chrPic2-gopAga1	NG	0.00789917	0.0712429	0.110877	4.02088e-12	1998	470.839	1527.16	NA	44	32	12	NA	NA	0.0228264	1:1:1:1:1:1	0.517991(0.548726:0.427286:0.577961)	NA	NA	NA	NA
XM_005300360	chrPic2-gopAga1	NG	NA	0.0693409	0	NA	513	120.788	392.212	NA	8	8	NA	NA	NA	0.0163265	1:1:1:1:1:1	0.511628(0.534884:0.389535:0.610465)	NA	NA	NA	NA
XM_008176982	chrPic2-gopAga1	NG	0.0211301	0.110574	0.191094	5.16247e-08	1098	282.075	815.925	NA	46	29	17	NA	NA	0.0441083	1:1:1:1:1:1	0.629428(0.66485:0.491826:0.731608)	NA	NA	NA	NA
XM_008169345	chrPic2-gopAga1	NG	0.0176773	0.0830133	0.212946	1.02487e-19	4764	1043.47	3720.53	NA	147	82	65	NA	NA	0.031988	1:1:1:1:1:1	0.423181(0.480613:0.370857:0.418074)	NA	NA	NA	NA
XM_008166319	chrPic2-gopAga1	NG	0.018862	0.10012	0.188393	1.30696e-14	2466	560.147	1905.85	NA	88	52.5	35.5	NA	NA	0.0373197	1:1:1:1:1:1	0.49215(0.528382:0.387077:0.56099)	NA	NA	NA	NA
XM_008176085	chrPic2-gopAga1	NG	0.0327366	0.0548838	0.596471	0.0179358	2640	595.196	2044.8	NA	97	31.5	65.5	NA	NA	0.0377297	1:1:1:1:1:1	0.400377(0.549153:0.344633:0.307345)	NA	NA	NA	NA
XM_005293804	chrPic2-gopAga1	NG	0.0106645	0.105057	0.101511	2.82185e-11	1230	285.624	944.376	NA	38	28	10	NA	NA	0.0325838	1:1:1:1:1:1	0.593268(0.562044:0.448905:0.768856)	NA	NA	NA	NA
XM_005310095	chrPic2-gopAga1	NG	0.0220824	0.160086	0.137941	2.46701e-16	1383	326.04	1056.96	NA	70	47	23	NA	NA	0.0546165	1:1:1:1:1:1	0.591631(0.563853:0.399351:0.811688)	NA	NA	NA	NA
XM_005305520	chrPic2-gopAga1	NG	0.00618532	0.0992249	0.0623364	3.32452e-35	3534	855.378	2678.62	NA	96	79.5	16.5	NA	NA	0.0287049	1:1:1:1:1:1	0.591385(0.61602:0.367878:0.790256)	NA	NA	NA	NA
XM_008173608	chrPic2-gopAga1	NG	0.00242935	0.0561252	0.0432844	2.04852e-07	1065	240.4	824.6	NA	15	13	2	NA	NA	0.01455	1:1:1:1:1:1	0.54588(0.594101:0.257022:0.786517)	NA	NA	NA	NA
XM_008173486	chrPic2-gopAga1	NG	0.0144051	0.0425651	0.338427	0.0170071	777	181.248	595.752	NA	16	7.5	8.5	NA	NA	0.0209739	1:1:1:1:1:1	0.478846(0.576923:0.369231:0.490385)	NA	NA	NA	NA
XM_005284472	chrPic2-gopAga1	NG	0.0332029	0.0875845	0.379095	0.000451603	1269	314.527	954.473	NA	57	26	31	NA	NA	0.0466816	1:1:1:1:1:1	0.487119(0.508197:0.433255:0.519906)	NA	NA	NA	NA
XM_005300665	chrPic2-gopAga1	NG	0.0471721	0.145058	0.325194	2.1243e-05	993	227.458	765.542	NA	65	30	35	NA	NA	0.069594	1:1:1:1:1:1	0.506429(0.520772:0.436202:0.562315)	NA	NA	NA	NA
XM_005282838	chrPic2-gopAga1	NG	0.00540866	0.075273	0.0718539	7.13184e-11	1221	293.219	927.781	NA	26	21	5	NA	NA	0.0221863	1:1:1:1:1:1	0.50817(0.560049:0.384804:0.579657)	NA	NA	NA	NA
XM_008164779	chrPic2-gopAga1	NG	0.00772098	0.0953994	0.0809332	3.28742e-46	5472	1306.08	4165.92	NA	149	117	32	NA	NA	0.0286484	1:1:1:1:1:1	0.489954(0.528219:0.401644:0.54)	NA	NA	NA	NA
XM_008167364	chrPic2-gopAga1	NG	0.00432383	0.0470328	0.0919321	8.4462e-06	1191	263.224	927.776	NA	16	12	4	NA	NA	0.013763	1:1:1:1:1:1	0.376047(0.474874:0.306533:0.346734)	NA	NA	NA	NA
XM_008169577	chrPic2-gopAga1	NG	0.00307796	0.0422161	0.0729096	4.26723e-06	1269	292.327	976.673	NA	15	12	3	NA	NA	0.0120938	1:1:1:1:1:1	0.436321(0.505896:0.377358:0.425708)	NA	NA	NA	NA
XM_008163283	chrPic2-gopAga1	NG	0.0158601	0.0613498	0.258519	7.97988e-07	2166	509.272	1656.73	NA	56	30	26	NA	NA	0.0265557	1:1:1:1:1:1	0.495851(0.50899:0.476487:0.502075)	NA	NA	NA	NA
XM_005300155	chrPic2-gopAga1	NG	0.00996703	0.0653547	0.152507	3.6432e-38	9147	2077.07	7069.93	NA	200	130	70	NA	NA	0.0225443	1:1:1:1:1:1	0.412298(0.492792:0.409076:0.335026)	NA	NA	NA	NA
XM_005294770	chrPic2-gopAga1	NG	0.0413334	0.157915	0.261745	6.10598e-07	861	189.61	671.39	NA	54	27	27	NA	NA	0.0670069	1:1:1:1:1:1	0.566551(0.517361:0.378472:0.803819)	NA	NA	NA	NA
XM_005311051	chrPic2-gopAga1	NG	0.0286484	0.0827254	0.346307	3.69518e-06	2025	459.616	1565.38	NA	80	36	44	NA	NA	0.0409223	1:1:1:1:1:1	0.40186(0.467695:0.430984:0.306902)	NA	NA	NA	NA
XM_005283640	chrPic2-gopAga1	NG	0.0235932	0.0740183	0.318748	0.0210238	501	113.502	387.498	NA	17	8	9	NA	NA	0.0350171	1:1:1:1:1:1	0.46627(0.517857:0.392857:0.488095)	NA	NA	NA	NA
XM_005297321	chrPic2-gopAga1	NG	0.0027415	0.0454119	0.0603696	1.93351e-16	3375	816.985	2558.01	NA	43	36	7	NA	NA	0.0130707	1:1:1:1:1:1	0.473209(0.60524:0.463588:0.350799)	NA	NA	NA	NA
XM_005278433	chrPic2-gopAga1	NG	0.0132459	0.156696	0.0845324	9.23949e-30	2268	516.231	1751.77	NA	96	73	23	NA	NA	0.0458972	1:1:1:1:1:1	0.634302(0.585205:0.453765:0.863937)	NA	NA	NA	NA
XM_005289618	chrPic2-gopAga1	NG	0.0242323	0.0764902	0.316803	7.68453e-05	1407	295.659	1111.34	NA	48	21.5	26.5	NA	NA	0.0352135	1:1:1:1:1:1	0.419858(0.47766:0.331915:0.45)	NA	NA	NA	NA
XM_005288812	chrPic2-gopAga1	NG	0.00215186	0.0388911	0.0553304	5.72843e-06	1221	290.238	930.762	NA	13	11	2	NA	NA	0.010885	1:1:1:1:1:1	0.569444(0.564951:0.444853:0.698529)	NA	NA	NA	NA
XM_005315100	chrPic2-gopAga1	NG	0.0599446	0.102759	0.583348	0.157418	405	95.4557	309.544	NA	27	9.16667	17.8333	NA	NA	0.0700357	1:1:1:1:1:1	0.498783(0.419708:0.40146:0.675182)	NA	NA	NA	NA
XM_005287895	chrPic2-gopAga1	NG	0.0155885	0.0725223	0.214948	0.000136365	930	216.994	713.006	NA	26	15	11	NA	NA	0.0288727	1:1:1:1:1:1	0.459271(0.586817:0.382637:0.40836)	NA	NA	NA	NA
XM_008168405	chrPic2-gopAga1	NG	0.00968228	0.0584409	0.165676	3.02567e-10	2562	586.959	1975.04	NA	52	33	19	NA	NA	0.020853	1:1:1:1:1:1	0.461793(0.559064:0.336257:0.490058)	NA	NA	NA	NA
XM_005279813	chrPic2-gopAga1	NG	0.00990928	0.087384	0.113399	6.39423e-25	3624	830.45	2793.55	NA	96	68.5	27.5	NA	NA	0.0276628	1:1:1:1:1:1	0.510477(0.521919:0.369313:0.640199)	NA	NA	NA	NA
XM_008166410	chrPic2-gopAga1	NG	0.00928696	0.135578	0.068499	3.9709e-24	1860	451.503	1408.5	NA	69	56	13	NA	NA	0.0399434	1:1:1:1:1:1	0.577563(0.578905:0.481481:0.672303)	NA	NA	NA	NA
XM_005314042	chrPic2-gopAga1	NG	0.0333689	0.0985788	0.3385	0.00288425	786	173.207	612.793	NA	36	16	20	NA	NA	0.0477389	1:1:1:1:1:1	0.418251(0.494297:0.346008:0.414449)	NA	NA	NA	NA
XM_005304207	chrPic2-gopAga1	NG	0.00412976	0.0729388	0.0566195	3.20281e-29	3777	863.255	2913.74	NA	72	60	12	NA	NA	0.0198565	1:1:1:1:1:1	0.517196(0.545635:0.410317:0.595635)	NA	NA	NA	NA
XM_005302044	chrPic2-gopAga1	NG	0.00767092	0.101076	0.0758922	1.11739e-20	2211	507.606	1703.39	NA	61	48	13	NA	NA	0.0291152	1:1:1:1:1:1	0.536585(0.510163:0.396341:0.703252)	NA	NA	NA	NA
XM_008166716	chrPic2-gopAga1	NG	0.00833919	0.0801178	0.104087	6.11816e-06	774	171.082	602.918	NA	18	13	5	NA	NA	0.0242049	1:1:1:1:1:1	0.496782(0.507722:0.380309:0.602317)	NA	NA	NA	NA
XM_005303376	chrPic2-gopAga1	NG	0.0041044	0.0725217	0.0565955	5.16364e-24	3123	679.92	2443.08	NA	57	47	10	NA	NA	0.0189998	1:1:1:1:1:1	0.412828(0.482726:0.345489:0.410269)	NA	NA	NA	NA
XM_008175424	chrPic2-gopAga1	NG	0.00134992	0.102069	0.0132255	5.07569e-63	4839	1131.74	3707.26	NA	113	108	5	NA	NA	0.024906	1:1:1:1:1:1	0.521375(0.608426:0.400867:0.554833)	NA	NA	NA	NA
XM_008178910	chrPic2-gopAga1	NG	0.0129147	0.0618568	0.208783	4.31937e-11	3081	698.951	2382.05	NA	72	41.5	30.5	NA	NA	0.0240176	1:1:1:1:1:1	0.428988(0.543774:0.36284:0.38035)	NA	NA	NA	NA
XM_005307311	chrPic2-gopAga1	NG	0.0122882	0.0607917	0.202135	1.05548e-05	1392	325.38	1066.62	NA	32	19	13	NA	NA	0.0236259	1:1:1:1:1:1	0.544444(0.521505:0.431183:0.680645)	NA	NA	NA	NA
XM_005299780	chrPic2-gopAga1	NG	0.0123143	0.100339	0.122726	1.40809e-08	1053	234.25	818.75	NA	32	22	10	NA	NA	0.0318963	1:1:1:1:1:1	0.478693(0.576705:0.352273:0.507102)	NA	NA	NA	NA
XM_008174925	chrPic2-gopAga1	NG	0.0259711	0.114189	0.22744	4.5246e-14	2436	594.783	1841.22	NA	110	63	47	NA	NA	0.0475107	1:1:1:1:1:1	0.552007(0.598894:0.39742:0.659705)	NA	NA	NA	NA
XM_008178266	chrPic2-gopAga1	NG	0.00450975	0.101102	0.0446058	1.85234e-37	3483	814.091	2668.91	NA	89	77	12	NA	NA	0.0270866	1:1:1:1:1:1	0.565691(0.557659:0.422117:0.717298)	NA	NA	NA	NA
XM_005290240	chrPic2-gopAga1	NG	0.00543051	0.0978494	0.0554987	1.64702e-14	1425	316.127	1108.87	NA	35	29	6	NA	NA	0.0259331	1:1:1:1:1:1	0.469188(0.509454:0.344538:0.553571)	NA	NA	NA	NA
XM_005279033	chrPic2-gopAga1	NG	NA	0.0862568	0	NA	225	49.0909	175.909	NA	4	4	NA	NA	NA	0.0188197	1:1:1:1:1:1	0.480263(0.381579:0.342105:0.717105)	NA	NA	NA	NA
XM_005290508	chrPic2-gopAga1	NG	0.0318839	0.10035	0.317728	1.41823e-08	2337	527.011	1809.99	NA	106	49.5	56.5	NA	NA	0.0473234	1:1:1:1:1:1	0.523932(0.55641:0.371154:0.644231)	NA	NA	NA	NA
XM_005299336	chrPic2-gopAga1	NG	0.0116872	0.0516144	0.226434	0.000369858	1143	280.683	862.317	NA	24	14	10	NA	NA	0.021492	1:1:1:1:1:1	0.500873(0.514398:0.353403:0.634817)	NA	NA	NA	NA
XM_008162897	chrPic2-gopAga1	NG	0.0126173	0.0676053	0.186632	1.49819e-22	5886	1330.28	4555.72	NA	143	86	57	NA	NA	0.025045	1:1:1:1:1:1	0.436152(0.51732:0.402445:0.388691)	NA	NA	NA	NA
XM_008169513	chrPic2-gopAga1	NG	0.0121458	0.119507	0.101632	5.97188e-15	1506	343.978	1162.02	NA	52	38	14	NA	NA	0.0366677	1:1:1:1:1:1	0.518158(0.48249:0.366732:0.705253)	NA	NA	NA	NA
XM_008164655	chrPic2-gopAga1	NG	0.00157123	0.0723178	0.0217268	2.02759e-100	11574	2654.46	8919.54	NA	197	183	14	NA	NA	0.0177967	1:1:1:1:1:1	0.432876(0.525382:0.364413:0.408832)	NA	NA	NA	NA
XM_008169354	chrPic2-gopAga1	NG	0.00271187	0.0738512	0.0367207	5.09061e-16	1890	412.332	1477.67	NA	33	29	4	NA	NA	0.018232	1:1:1:1:1:1	0.422345(0.526149:0.358954:0.381933)	NA	NA	NA	NA
XM_008171400	chrPic2-gopAga1	NG	0.00197881	0.0768703	0.0257422	8.1167e-25	2640	615.914	2024.09	NA	49	45	4	NA	NA	0.0194511	1:1:1:1:1:1	0.531025(0.538593:0.367764:0.68672)	NA	NA	NA	NA
XM_008163084	chrPic2-gopAga1	NG	0.0783535	0.0811769	0.965219	0.769547	3774	872.996	2901	NA	283	67.1667	215.833	NA	NA	0.0790066	1:1:1:1:1:1	0.431671(0.416991:0.413094:0.464926)	NA	NA	NA	NA
XM_008165310	chrPic2-gopAga1	NG	0.0102774	0.0568377	0.180819	2.29156e-05	1272	292.305	979.695	NA	26	16	10	NA	NA	0.0209769	1:1:1:1:1:1	0.43098(0.543529:0.368235:0.381176)	NA	NA	NA	NA
XM_008177502	chrPic2-gopAga1	NG	0.138799	0.1246	1.11396	0.745011	453	117.596	335.404	NA	56	13.5	42.5	NA	NA	0.135113	1:1:1:1:1:1	0.654762(0.665584:0.503247:0.795455)	NA	NA	NA	NA
XM_008177175	chrPic2-gopAga1	NG	0.0484879	0.0694706	0.697963	0.374229	519	135.644	383.356	NA	27	9	18	NA	NA	0.0539718	1:1:1:1:1:1	0.719203(0.641304:0.570652:0.945652)	NA	NA	NA	NA
XM_008169924	chrPic2-gopAga1	NG	0.0216142	0.0586472	0.368546	0.00127951	1287	301.35	985.65	NA	38	17	21	NA	NA	0.0302855	1:1:1:1:1:1	0.523256(0.596512:0.452326:0.52093)	NA	NA	NA	NA
XM_008179870	chrPic2-gopAga1	NG	0.0443549	0.0811165	0.546804	0.0168672	1494	344.676	1149.32	NA	76	26.5	49.5	NA	NA	0.052836	1:1:1:1:1:1	0.436304(0.471287:0.463366:0.374257)	NA	NA	NA	NA
XM_005289963	chrPic2-gopAga1	NG	NA	0.0471773	0	NA	2340	503.017	1836.98	NA	23	23	NA	NA	NA	0.0101414	1:1:1:1:1:1	0.380495(0.487196:0.297055:0.357234)	NA	NA	NA	NA
XM_008173515	chrPic2-gopAga1	NG	0.0401344	0.0799757	0.501832	0.031042	915	224.099	690.901	NA	44	17	27	NA	NA	0.0498922	1:1:1:1:1:1	0.535403(0.625817:0.496732:0.48366)	NA	NA	NA	NA
XM_008172289	chrPic2-gopAga1	NG	0.0077938	0.0491656	0.158521	1.96118e-05	1347	315.2	1031.8	NA	23	15	8	NA	NA	0.0174749	1:1:1:1:1:1	0.522551(0.498943:0.464059:0.604651)	NA	NA	NA	NA
XM_005295786	chrPic2-gopAga1	NG	0.0143284	0.0877943	0.163204	4.18235e-09	1419	362.098	1056.9	NA	45	30	15	NA	NA	0.0330753	1:1:1:1:1:1	0.557665(0.522152:0.414557:0.736287)	NA	NA	NA	NA
XM_005296545	chrPic2-gopAga1	NG	0.0116391	0.07529	0.15459	2.12726e-21	4368	991.146	3376.85	NA	110	71	39	NA	NA	0.0260821	1:1:1:1:1:1	0.468465(0.52459:0.410861:0.469945)	NA	NA	NA	NA
XM_008175601	chrPic2-gopAga1	NG	0.101859	0.168975	0.602804	0.00430647	1446	326.079	1119.92	NA	156	49.3333	106.667	NA	NA	0.116994	1:1:1:1:1:1	0.495219(0.534836:0.400615:0.550205)	NA	NA	NA	NA
XM_008167234	chrPic2-gopAga1	NG	0.00146833	0.0827148	0.0177518	1.60876e-78	7563	1768.46	5794.54	NA	147	138.5	8.5	NA	NA	0.0204662	1:1:1:1:1:1	0.518636(0.569786:0.371332:0.61479)	NA	NA	NA	NA
XM_005309603	chrPic2-gopAga1	NG	0.0021325	0.0419208	0.0508698	2.91757e-06	1209	269.801	939.199	NA	13	11	2	NA	NA	0.0110117	1:1:1:1:1:1	0.459983(0.52104:0.430693:0.428218)	NA	NA	NA	NA
XM_005298142	chrPic2-gopAga1	NG	0.00792612	0.0491624	0.161223	1.09671e-08	2259	483.338	1775.66	NA	37	23	14	NA	NA	0.0167491	1:1:1:1:1:1	0.41092(0.525862:0.331565:0.375332)	NA	NA	NA	NA
XM_005290703	chrPic2-gopAga1	NG	0.0270922	0.0551667	0.491097	0.00167947	2772	611.056	2160.94	NA	90	32.5	57.5	NA	NA	0.0332809	1:1:1:1:1:1	0.405609(0.460626:0.36246:0.393743)	NA	NA	NA	NA
XM_005281180	chrPic2-gopAga1	NG	0.011814	0.101082	0.116875	0.000161287	447	105.746	341.254	NA	14	10	4	NA	NA	0.032932	1:1:1:1:1:1	0.568889(0.563333:0.486667:0.656667)	NA	NA	NA	NA
XM_005284960	chrPic2-gopAga1	NG	0.0169925	0.074166	0.229114	1.73709e-05	1125	261.977	863.023	NA	33	18.5	14.5	NA	NA	0.0303064	1:1:1:1:1:1	0.442819(0.550532:0.356383:0.421543)	NA	NA	NA	NA
XM_005297758	chrPic2-gopAga1	NG	0.0153138	0.0637755	0.24012	4.5379e-13	4140	940.477	3199.52	NA	106	57.5	48.5	NA	NA	0.0263228	1:1:1:1:1:1	0.422279(0.493483:0.400797:0.372556)	NA	NA	NA	NA
XM_008172490	chrPic2-gopAga1	NG	0.00921023	0.0889991	0.103487	2.54644e-10	1293	309.814	983.186	NA	35	26	9	NA	NA	0.0283283	1:1:1:1:1:1	0.444059(0.559028:0.388889:0.384259)	NA	NA	NA	NA
XM_008170560	chrPic2-gopAga1	NG	0.00292354	0.0605889	0.0482521	4.18836e-15	2229	515.41	1713.59	NA	35	30	5	NA	NA	0.0162574	1:1:1:1:1:1	0.458501(0.566934:0.374163:0.434404)	NA	NA	NA	NA
XM_005300131	chrPic2-gopAga1	NG	0.0106629	0.0546228	0.195209	4.6159e-05	1248	256.259	991.741	NA	24	13.5	10.5	NA	NA	0.0196894	1:1:1:1:1:1	0.398082(0.561151:0.279376:0.353717)	NA	NA	NA	NA
XM_005309500	chrPic2-gopAga1	NG	0.0112674	0.0696021	0.161883	1.91801e-17	4074	839.977	3234.02	NA	92	55.8333	36.1667	NA	NA	0.0232948	1:1:1:1:1:1	0.383615(0.496321:0.29323:0.361295)	NA	NA	NA	NA
XM_005308481	chrPic2-gopAga1	NG	0.0180175	0.0957777	0.188117	0.00270928	426	88.9736	337.026	NA	14	8	6	NA	NA	0.0342583	1:1:1:1:1:1	0.512821(0.465035:0.43007:0.643357)	NA	NA	NA	NA
XM_008168881	chrPic2-gopAga1	NG	0.023704	0.172374	0.137515	3.1541e-11	900	214.286	685.714	NA	49	33	16	NA	NA	0.0591017	1:1:1:1:1:1	0.507752(0.511628:0.430233:0.581395)	NA	NA	NA	NA
XM_005305508	chrPic2-gopAga1	NG	0.03655	0.131465	0.278021	2.61657e-09	1605	385.612	1219.39	NA	90	46.5	43.5	NA	NA	0.0593539	1:1:1:1:1:1	0.596605(0.600926:0.407407:0.781481)	NA	NA	NA	NA
XM_005299961	chrPic2-gopAga1	NG	0.000904762	0.0317101	0.0285323	2.6188e-06	1428	322.071	1105.93	NA	11	10	1	NA	NA	0.00785259	1:1:1:1:1:1	0.51747(0.589099:0.443396:0.519916)	NA	NA	NA	NA
XM_005289508	chrPic2-gopAga1	NG	0.0136911	0.0931153	0.147034	2.02106e-08	1170	285.496	884.504	NA	37	25	12	NA	NA	0.0330717	1:1:1:1:1:1	0.530534(0.566158:0.398219:0.627226)	NA	NA	NA	NA
XM_008179300	chrPic2-gopAga1	NG	0.023813	0.0887563	0.268297	0.000218657	855	215.039	639.961	NA	33	18	15	NA	NA	0.0401467	1:1:1:1:1:1	0.523411(0.568562:0.431438:0.570234)	NA	NA	NA	NA
XM_008174996	chrPic2-gopAga1	NG	0.0243379	0.0527857	0.46107	0.0166532	1461	333.523	1127.48	NA	44	17	27	NA	NA	0.0308321	1:1:1:1:1:1	0.42418(0.501025:0.396516:0.375)	NA	NA	NA	NA
XM_005305077	chrPic2-gopAga1	NG	0.00892746	0.0579788	0.153978	1.4475e-24	6633	1430.85	5202.15	NA	126	79.8333	46.1667	NA	NA	0.0195086	1:1:1:1:1:1	0.397998(0.467706:0.368564:0.357724)	NA	NA	NA	NA
XM_008174494	chrPic2-gopAga1	NG	0.125536	0.423209	0.296628	9.88127e-10	714	175.467	538.533	NA	119	56.75	62.25	NA	NA	0.198689	1:1:1:1:1:1	0.507273(0.470909:0.46:0.590909)	NA	NA	NA	NA
XM_005312036	chrPic2-gopAga1	NG	0.016943	0.0229341	0.738767	0.502066	387	88.5464	298.454	NA	7	2	5	NA	NA	0.0183138	1:1:1:1:1:1	0.519231(0.546154:0.342308:0.669231)	NA	NA	NA	NA
XM_005295789	chrPic2-gopAga1	NG	0.0061694	0.0933509	0.0660882	2.74435e-19	2019	472.799	1546.2	NA	51	41.5	9.5	NA	NA	0.0265851	1:1:1:1:1:1	0.549456(0.565282:0.36276:0.720326)	NA	NA	NA	NA
XM_008174045	chrPic2-gopAga1	NG	0.00389089	0.0980044	0.0397012	4.83267e-76	7200	1659.93	5540.07	NA	174	152.5	21.5	NA	NA	0.0255884	1:1:1:1:1:1	0.509163(0.514161:0.422324:0.591004)	NA	NA	NA	NA
XM_005307674	chrPic2-gopAga1	NG	0.00399223	0.0955374	0.0417871	1.29937e-31	2985	724.615	2260.39	NA	74	65	9	NA	NA	0.026215	1:1:1:1:1:1	0.541499(0.589357:0.366968:0.668173)	NA	NA	NA	NA
XM_008177466	chrPic2-gopAga1	NG	0.160122	0.223771	0.715563	0.0680917	948	249.817	698.183	NA	149	48.3333	100.667	NA	NA	0.176895	1:1:1:1:1:1	0.636172(0.597792:0.559937:0.750789)	NA	NA	NA	NA
XM_005288051	chrPic2-gopAga1	NG	0.0148566	0.0755335	0.196689	1.36234e-11	2637	563.639	2073.36	NA	71	40.5	30.5	NA	NA	0.0278258	1:1:1:1:1:1	0.463636(0.589205:0.351705:0.45)	NA	NA	NA	NA
XM_005282902	chrPic2-gopAga1	NG	0.0233025	0.103043	0.226143	8.69647e-08	1368	321.984	1046.02	NA	55	31	24	NA	NA	0.042071	1:1:1:1:1:1	0.4876(0.556893:0.402626:0.503282)	NA	NA	NA	NA
XM_005310452	chrPic2-gopAga1	NG	0.0224128	0.110158	0.203461	6.08258e-14	2232	556.369	1675.63	NA	94	57	37	NA	NA	0.044285	1:1:1:1:1:1	0.514318(0.522148:0.488591:0.532215)	NA	NA	NA	NA
XM_008171047	chrPic2-gopAga1	NG	0.0302417	0.13405	0.225599	1.00645e-23	3594	928.689	2665.31	NA	193	114	79	NA	NA	0.0570658	1:1:1:1:1:1	0.636137(0.597419:0.57244:0.738551)	NA	NA	NA	NA
XM_005297720	chrPic2-gopAga1	NG	0.0175611	0.054148	0.324318	2.99556e-05	2322	535.992	1786.01	NA	59	28	31	NA	NA	0.0260066	1:1:1:1:1:1	0.408602(0.492258:0.414839:0.31871)	NA	NA	NA	NA
XM_008170807	chrPic2-gopAga1	NG	0.0474414	0.0547832	0.865985	0.378019	4083	918.035	3164.96	NA	194	48.5	145.5	NA	NA	0.0490921	1:1:1:1:1:1	0.424131(0.517988:0.341777:0.412628)	NA	NA	NA	NA
XM_008175895	chrPic2-gopAga1	NG	0.153964	0.370129	0.415974	6.23959e-07	930	225.921	704.079	NA	164	66	98	NA	NA	0.206476	1:1:1:1:1:1	0.453674(0.436102:0.333866:0.591054)	NA	NA	NA	NA
XM_008172891	chrPic2-gopAga1	NG	0.034999	0.0842542	0.415397	0.00152182	1308	313.7	994.3	NA	59	25	34	NA	NA	0.0468119	1:1:1:1:1:1	0.573227(0.581236:0.386728:0.751716)	NA	NA	NA	NA
XM_005298710	chrPic2-gopAga1	NG	0.00804494	0.0470707	0.170912	9.37817e-05	969	219.183	749.817	NA	16	10	6	NA	NA	0.0168724	1:1:1:1:1:1	0.441207(0.523006:0.417178:0.383436)	NA	NA	NA	NA
XM_005288391	chrPic2-gopAga1	NG	NA	0.0594058	0	NA	1428	350.177	1077.82	NA	20	20	NA	NA	NA	0.0145676	1:1:1:1:1:1	0.45877(0.493711:0.392034:0.490566)	NA	NA	NA	NA
XM_005282924	chrPic2-gopAga1	NG	NA	0.081641	0	NA	870	193.913	676.087	NA	15	15	NA	NA	NA	0.0181968	1:1:1:1:1:1	0.435281(0.515464:0.388316:0.402062)	NA	NA	NA	NA
XM_005286805	chrPic2-gopAga1	NG	0.0279275	0.0869658	0.321132	2.24997e-09	3126	681.986	2444.01	NA	123	56	67	NA	NA	0.0408076	1:1:1:1:1:1	0.391436(0.464661:0.385387:0.32426)	NA	NA	NA	NA
XM_008170763	chrPic2-gopAga1	NG	NA	0.0302765	0	NA	315	67.4002	247.6	NA	2	2	NA	NA	NA	0.00647822	1:1:1:1:1:1	0.383648(0.433962:0.377358:0.339623)	NA	NA	NA	NA
XM_008166747	chrPic2-gopAga1	NG	0.00410408	0.0384087	0.106853	4.18145e-07	1920	454.038	1465.96	NA	23	17	6	NA	NA	0.0122164	1:1:1:1:1:1	0.50052(0.589704:0.421217:0.49064)	NA	NA	NA	NA
XM_008172000	chrPic2-gopAga1	NG	0.00962191	0.121036	0.0794964	1.16402e-15	1377	331.025	1045.98	NA	47	37	10	NA	NA	0.0364053	1:1:1:1:1:1	0.556159(0.556522:0.397826:0.71413)	NA	NA	NA	NA
XM_005303274	chrPic2-gopAga1	NG	0.00110143	0.0676161	0.0162895	1.46491e-20	2343	525.846	1817.15	NA	36	34	2	NA	NA	0.0160295	1:1:1:1:1:1	0.423274(0.48913:0.33376:0.446931)	NA	NA	NA	NA
XM_005287209	chrPic2-gopAga1	NG	0.00514366	0.0749477	0.0686299	1.05851e-11	1521	350.51	1170.49	NA	31	25	6	NA	NA	0.0212298	1:1:1:1:1:1	0.413386(0.496063:0.332677:0.411417)	NA	NA	NA	NA
XM_008175824	chrPic2-gopAga1	NG	0.00130522	0.0558677	0.0233627	1.87156e-14	1998	464.359	1533.64	NA	27	25	2	NA	NA	0.0139862	1:1:1:1:1:1	0.570215(0.551724:0.44078:0.718141)	NA	NA	NA	NA
XM_008174474	chrPic2-gopAga1	NG	0.034538	0.101371	0.34071	0.0288892	351	84.3717	266.628	NA	17	8	9	NA	NA	0.050603	1:1:1:1:1:1	0.521186(0.605932:0.309322:0.648305)	NA	NA	NA	NA
XM_008166753	chrPic2-gopAga1	NG	0.0592369	0.151155	0.391894	0.00479234	498	120.528	377.472	NA	38	16.5	21.5	NA	NA	0.0814835	1:1:1:1:1:1	0.670611(0.659763:0.56213:0.789941)	NA	NA	NA	NA
XM_005287450	chrPic2-gopAga1	NG	0.0164148	0.05016	0.327249	0.0764661	411	103.052	307.948	NA	10	5	5	NA	NA	0.0248759	1:1:1:1:1:1	0.584541(0.594203:0.42029:0.73913)	NA	NA	NA	NA
XM_005295162	chrPic2-gopAga1	NG	0.0174908	0.0695832	0.251365	1.44787e-19	6507	1474.73	5032.27	NA	185	98	87	NA	NA	0.0292969	1:1:1:1:1:1	0.451613(0.520046:0.361982:0.472811)	NA	NA	NA	NA
XM_008166464	chrPic2-gopAga1	NG	NA	0.0678628	0	NA	1434	339.071	1094.93	NA	22	22	NA	NA	NA	0.0160463	1:1:1:1:1:1	0.528532(0.56785:0.392484:0.625261)	NA	NA	NA	NA
XM_005309054	chrPic2-gopAga1	NG	0.0237713	0.113772	0.208938	5.27829e-06	840	198.934	641.066	NA	36	21	15	NA	NA	0.0450857	1:1:1:1:1:1	0.431198(0.402135:0.380783:0.510676)	NA	NA	NA	NA
XM_005294637	chrPic2-gopAga1	NG	0.00421251	0.0638328	0.0659929	9.04151e-21	3354	735.392	2618.61	NA	56	45	11	NA	NA	0.0172848	1:1:1:1:1:1	0.422252(0.532172:0.3521:0.382484)	NA	NA	NA	NA
XM_008163817	chrPic2-gopAga1	NG	0.00250361	0.0432732	0.0578561	1.44503e-05	1038	237.821	800.179	NA	12	10	2	NA	NA	0.0118445	1:1:1:1:1:1	0.470221(0.550432:0.407781:0.45245)	NA	NA	NA	NA
XM_005293137	chrPic2-gopAga1	NG	0.00888689	0.102651	0.0865738	1.23081e-36	4077	964.185	3112.82	NA	120	92.5	27.5	NA	NA	0.0310615	1:1:1:1:1:1	0.557598(0.563971:0.416544:0.692279)	NA	NA	NA	NA
XM_005286555	chrPic2-gopAga1	NG	0.0168983	0.0612605	0.275843	6.90619e-06	1998	441.986	1556.01	NA	52	26	26	NA	NA	0.0267119	1:1:1:1:1:1	0.40642(0.447407:0.408148:0.363704)	NA	NA	NA	NA
XM_008169716	chrPic2-gopAga1	NG	0.0163631	0.0666046	0.245675	4.06228e-05	1116	251.048	864.952	NA	30	16	14	NA	NA	0.0276651	1:1:1:1:1:1	0.436997(0.446381:0.39008:0.474531)	NA	NA	NA	NA
XM_005291340	chrPic2-gopAga1	NG	0.0178792	0.0599472	0.298249	0.00154404	1092	242.997	849.003	NA	29	14	15	NA	NA	0.0272403	1:1:1:1:1:1	0.397086(0.47541:0.337432:0.378415)	NA	NA	NA	NA
XM_005299340	chrPic2-gopAga1	NG	0.0349384	0.0626774	0.557432	0.0577228	1308	282.721	1025.28	NA	52	17	35	NA	NA	0.0409341	1:1:1:1:1:1	0.420671(0.478261:0.379863:0.40389)	NA	NA	NA	NA
XM_005296760	chrPic2-gopAga1	NG	0.0152824	0.0678324	0.225297	6.26828e-14	4032	925.136	3106.86	NA	107	60	47	NA	NA	0.0273399	1:1:1:1:1:1	0.454647(0.526766:0.406691:0.430483)	NA	NA	NA	NA
XM_005302573	chrPic2-gopAga1	NG	0.00871154	0.088719	0.0981924	2.69141e-23	3078	711.105	2366.89	NA	80	59.5	20.5	NA	NA	0.0271955	1:1:1:1:1:1	0.543655(0.556475:0.400682:0.673807)	NA	NA	NA	NA
XM_008168929	chrPic2-gopAga1	NG	0.0336475	0.110311	0.305025	0.00011827	984	224.211	759.789	NA	48	23	25	NA	NA	0.0511157	1:1:1:1:1:1	0.612462(0.522796:0.507599:0.806991)	NA	NA	NA	NA
XM_005287013	chrPic2-gopAga1	NG	0.0128389	0.102976	0.124679	7.20408e-09	1035	249.431	785.569	NA	34	24	10	NA	NA	0.0345615	1:1:1:1:1:1	0.483141(0.472543:0.352601:0.624277)	NA	NA	NA	NA
XM_005288257	chrPic2-gopAga1	NG	0.021269	0.0668144	0.31833	1.29322e-10	4641	1016.82	3624.18	NA	141	65	76	NA	NA	0.0312478	1:1:1:1:1:1	0.429802(0.502261:0.370155:0.41699)	NA	NA	NA	NA
XM_005291160	chrPic2-gopAga1	NG	0.0603644	0.111601	0.540895	0.0950693	474	120.546	353.454	NA	33	12.5	20.5	NA	NA	0.0733947	1:1:1:1:1:1	0.484934(0.437853:0.466102:0.550847)	NA	NA	NA	NA
XM_005311477	chrPic2-gopAga1	NG	NA	0.124177	0	NA	1290	297.095	992.905	NA	34	34	NA	NA	NA	0.0285987	1:1:1:1:1:1	0.533256(0.537123:0.387471:0.675174)	NA	NA	NA	NA
XM_005298414	chrPic2-gopAga1	NG	0.0206338	0.089543	0.230435	6.71129e-05	852	213.259	638.741	NA	31	18	13	NA	NA	0.0378821	1:1:1:1:1:1	0.585965(0.598246:0.535088:0.624561)	NA	NA	NA	NA
XM_005290392	chrPic2-gopAga1	NG	0.0102825	0.0611954	0.168027	3.92549e-23	6102	1352.84	4749.16	NA	128	79.5	48.5	NA	NA	0.0215701	1:1:1:1:1:1	0.404715(0.466601:0.352161:0.395383)	NA	NA	NA	NA
XM_008165644	chrPic2-gopAga1	NG	0.0422765	0.0895726	0.471981	0.106557	411	94.7525	316.247	NA	21	8	13	NA	NA	0.0531802	1:1:1:1:1:1	0.455399(0.5:0.40493:0.461268)	NA	NA	NA	NA
XM_005307368	chrPic2-gopAga1	NG	0.00147583	0.0503766	0.0292959	2.08699e-11	1767	410.492	1356.51	NA	22	20	2	NA	NA	0.012836	1:1:1:1:1:1	0.446893(0.508475:0.421186:0.411017)	NA	NA	NA	NA
XM_005307760	chrPic2-gopAga1	NG	0.0093832	0.0883106	0.106252	8.12498e-05	549	120.034	428.966	NA	14	10	4	NA	NA	0.02664	1:1:1:1:1:1	0.504529(0.557065:0.339674:0.616848)	NA	NA	NA	NA
XM_008162531	chrPic2-gopAga1	NG	0.0353458	0.0848912	0.416366	8.3432e-07	3186	743.389	2442.61	NA	144	59.6667	84.3333	NA	NA	0.0469062	1:1:1:1:1:1	0.531617(0.63234:0.416441:0.54607)	NA	NA	NA	NA
XM_005312342	chrPic2-gopAga1	NG	0.157928	0.359668	0.439095	6.08098e-08	1170	295.758	874.242	NA	209	84.5	124.5	NA	NA	0.208925	1:1:1:1:1:1	0.623629(0.634177:0.486076:0.750633)	NA	NA	NA	NA
XM_005311512	chrPic2-gopAga1	NG	0.0173014	0.0985498	0.17556	4.4103e-06	846	193.107	652.893	NA	29	17.8333	11.1667	NA	NA	0.035847	1:1:1:1:1:1	0.51649(0.565371:0.392226:0.591873)	NA	NA	NA	NA
XM_005295926	chrPic2-gopAga1	NG	0.0150353	0.0849512	0.176988	1.11257e-13	2613	597.634	2015.37	NA	78	48	30	NA	NA	0.0310262	1:1:1:1:1:1	0.498662(0.574541:0.350344:0.571101)	NA	NA	NA	NA
XM_008166234	chrPic2-gopAga1	NG	0.00428031	0.0912347	0.0469154	3.22472e-06	585	116.409	468.591	NA	12	10	2	NA	NA	0.0215834	1:1:1:1:1:1	0.310924(0.397059:0.222689:0.313025)	NA	NA	NA	NA
XM_008170420	chrPic2-gopAga1	NG	0.0178319	0.0974397	0.183004	9.59147e-09	1305	311.9	993.1	NA	46	28.5	17.5	NA	NA	0.0368585	1:1:1:1:1:1	0.532875(0.576835:0.338303:0.683486)	NA	NA	NA	NA
XM_008172667	chrPic2-gopAga1	NG	0.0190795	0.153158	0.124575	7.04181e-07	510	111.888	398.112	NA	23	15.5	7.5	NA	NA	0.0484946	1:1:1:1:1:1	0.521442(0.567251:0.365497:0.631579)	NA	NA	NA	NA
XM_005281299	chrPic2-gopAga1	NG	0.0512263	0.0928372	0.551786	0.0735559	609	154.602	454.398	NA	36	13.5	22.5	NA	NA	0.0617897	1:1:1:1:1:1	0.508091(0.509709:0.514563:0.5)	NA	NA	NA	NA
XM_008165713	chrPic2-gopAga1	NG	0.00872007	0.0680091	0.128219	3.46584e-07	1215	292.233	922.767	NA	27	19	8	NA	NA	0.0229803	1:1:1:1:1:1	0.544118(0.545343:0.457108:0.629902)	NA	NA	NA	NA
XM_008172408	chrPic2-gopAga1	NG	NA	0.0410157	0	NA	1560	350.751	1209.25	NA	14	14	NA	NA	NA	0.00922199	1:1:1:1:1:1	0.440179(0.471209:0.454894:0.394434)	NA	NA	NA	NA
XM_005311418	chrPic2-gopAga1	NG	0.161276	0.298715	0.539899	0.000693796	933	223.216	709.784	NA	158	55	103	NA	NA	0.194157	1:1:1:1:1:1	0.450855(0.427885:0.331731:0.592949)	NA	NA	NA	NA
XM_005297464	chrPic2-gopAga1	NG	0.0155725	0.105958	0.146968	6.6745e-06	681	161.921	519.079	NA	24	16	8	NA	NA	0.0370634	1:1:1:1:1:1	0.553363(0.620614:0.403509:0.635965)	NA	NA	NA	NA
XM_008174959	chrPic2-gopAga1	NG	0.0154027	0.0846441	0.18197	3.25039e-18	3606	818.316	2787.68	NA	108	65.5	42.5	NA	NA	0.0311158	1:1:1:1:1:1	0.496878(0.611971:0.403909:0.474756)	NA	NA	NA	NA
XM_005291364	chrPic2-gopAga1	NG	0.0108473	0.0759814	0.142763	8.23576e-13	2304	539.722	1764.28	NA	58	39	19	NA	NA	0.0261053	1:1:1:1:1:1	0.533377(0.528609:0.412874:0.658648)	NA	NA	NA	NA
XM_008171955	chrPic2-gopAga1	NG	0.0391688	0.103076	0.379997	0.000722999	1017	244.011	772.989	NA	53	23.5	29.5	NA	NA	0.0545023	1:1:1:1:1:1	0.576246(0.57478:0.417889:0.73607)	NA	NA	NA	NA
XM_008169841	chrPic2-gopAga1	NG	0.0333936	0.0573082	0.582702	0.00437873	3798	797.486	3000.51	NA	142	44	98	NA	NA	0.038415	1:1:1:1:1:1	0.425926(0.552797:0.35461:0.37037)	NA	NA	NA	NA
XM_008173451	chrPic2-gopAga1	NG	0.190221	0.257276	0.739368	0.170667	594	144.635	449.365	NA	107	31.5	75.5	NA	NA	0.206549	1:1:1:1:1:1	0.509804(0.453431:0.421569:0.654412)	NA	NA	NA	NA
XM_008166286	chrPic2-gopAga1	NG	0.0299902	0.0372001	0.806185	0.772962	648	137.769	510.231	NA	20	5	15	NA	NA	0.031523	1:1:1:1:1:1	0.396114(0.439462:0.352018:0.396861)	NA	NA	NA	NA
XM_005291810	chrPic2-gopAga1	NG	0.00239592	0.067486	0.0355025	3.37823e-13	1626	371.869	1254.13	NA	27	24	3	NA	NA	0.0172821	1:1:1:1:1:1	0.45435(0.522978:0.388787:0.451287)	NA	NA	NA	NA
XM_005315088	chrPic2-gopAga1	NG	0.0725902	0.147593	0.491826	0.00762356	792	172.914	619.086	NA	66	23.1667	42.8333	NA	NA	0.0889653	1:1:1:1:1:1	0.446742(0.466165:0.342105:0.531955)	NA	NA	NA	NA
XM_005301137	chrPic2-gopAga1	NG	0.00560921	0.0812735	0.0690165	4.93092e-15	1860	428.434	1431.57	NA	41	33	8	NA	NA	0.0230378	1:1:1:1:1:1	0.471551(0.561192:0.384058:0.469404)	NA	NA	NA	NA
XM_008163643	chrPic2-gopAga1	NG	0.0116495	0.0814028	0.14311	7.76734e-33	5985	1400.04	4584.96	NA	161	108	53	NA	NA	0.0279665	1:1:1:1:1:1	0.50108(0.541874:0.381854:0.579511)	NA	NA	NA	NA
XM_005305470	chrPic2-gopAga1	NG	0.0177325	0.10837	0.16363	3.00856e-08	966	252.715	713.285	NA	38	25.5	12.5	NA	NA	0.0414441	1:1:1:1:1:1	0.648091(0.653251:0.572755:0.718266)	NA	NA	NA	NA
XM_008171316	chrPic2-gopAga1	NG	0.00826022	0.0955075	0.0864877	2.7831e-14	1530	373.565	1156.43	NA	43	33.5	9.5	NA	NA	0.0295625	1:1:1:1:1:1	0.620678(0.519569:0.527397:0.815068)	NA	NA	NA	NA
XM_005307700	chrPic2-gopAga1	NG	NA	0.100474	0	NA	531	127.613	403.387	NA	12	12	NA	NA	NA	0.0241464	1:1:1:1:1:1	0.582397(0.603933:0.280899:0.86236)	NA	NA	NA	NA
XM_008175177	chrPic2-gopAga1	NG	0.00230504	0.0484345	0.047591	1.05161e-12	2271	533.007	1737.99	NA	29	25	4	NA	NA	0.0131317	1:1:1:1:1:1	0.565743(0.548153:0.451187:0.697889)	NA	NA	NA	NA
XM_005313486	chrPic2-gopAga1	NG	0.00567561	0.139289	0.0407469	2.68722e-18	1083	287.131	795.869	NA	41	36.5	4.5	NA	NA	0.0411	1:1:1:1:1:1	0.672192(0.705801:0.533149:0.777624)	NA	NA	NA	NA
XM_005295986	chrPic2-gopAga1	NG	0.0397852	0.059407	0.669705	0.0977349	1947	411.45	1535.55	NA	83	23.5	59.5	NA	NA	0.0439317	1:1:1:1:1:1	0.428681(0.431748:0.397239:0.457055)	NA	NA	NA	NA
XM_005284116	chrPic2-gopAga1	NG	0.0152938	0.100989	0.151441	2.2815e-16	2355	571.52	1783.48	NA	81	54	27	NA	NA	0.0360906	1:1:1:1:1:1	0.539501(0.586819:0.39417:0.637516)	NA	NA	NA	NA
XM_008166980	chrPic2-gopAga1	NG	0.0151774	0.104041	0.145879	2.43214e-06	774	174.993	599.007	NA	26	17	9	NA	NA	0.0352684	1:1:1:1:1:1	0.484556(0.507722:0.391892:0.554054)	NA	NA	NA	NA
XM_008172841	chrPic2-gopAga1	NG	0.00559141	0.0565253	0.0989187	1.21307e-12	2544	569.353	1974.65	NA	42	31	11	NA	NA	0.0169905	1:1:1:1:1:1	0.444052(0.525324:0.425206:0.381625)	NA	NA	NA	NA
XM_005306237	chrPic2-gopAga1	NG	0.0218158	0.0681779	0.319984	0.000993908	1098	260.853	837.147	NA	35	17	18	NA	NA	0.0328301	1:1:1:1:1:1	0.498198(0.554054:0.408108:0.532432)	NA	NA	NA	NA
XM_008164634	chrPic2-gopAga1	NG	0.0141222	0.0777056	0.18174	7.49508e-13	2754	609.627	2144.37	NA	75	45	30	NA	NA	0.0281971	1:1:1:1:1:1	0.408959(0.477149:0.359086:0.390642)	NA	NA	NA	NA
XM_005315323	chrPic2-gopAga1	NG	0.117433	0.233329	0.503291	0.00212936	711	182.024	528.976	NA	94	36.5	57.5	NA	NA	0.147104	1:1:1:1:1:1	0.651084(0.642276:0.54878:0.762195)	NA	NA	NA	NA
XM_008171512	chrPic2-gopAga1	NG	0.00480354	0.0875445	0.0548697	5.29971e-25	2742	653.529	2088.47	NA	64	54	10	NA	NA	0.0245241	1:1:1:1:1:1	0.566302(0.553005:0.43388:0.712022)	NA	NA	NA	NA
XM_005289934	chrPic2-gopAga1	NG	0.0175138	0.0569543	0.307507	0.150929	228	54.6992	173.301	NA	6	3	3	NA	NA	0.0269759	1:1:1:1:1:1	0.463203(0.584416:0.337662:0.467532)	NA	NA	NA	NA
XM_005294258	chrPic2-gopAga1	NG	0.00386132	0.0885279	0.043617	4.45941e-07	663	143.708	519.292	NA	14	12	2	NA	NA	0.0222131	1:1:1:1:1:1	0.439189(0.506757:0.373874:0.436937)	NA	NA	NA	NA
XM_008163005	chrPic2-gopAga1	NG	0.0153286	0.0588361	0.260531	1.36885e-14	5754	1272.37	4481.63	NA	140	72	68	NA	NA	0.0249493	1:1:1:1:1:1	0.422904(0.464657:0.342256:0.461798)	NA	NA	NA	NA
XM_005303263	chrPic2-gopAga1	NG	0.00923331	0.0720761	0.128105	1.91592e-05	843	189.17	653.83	NA	19	13	6	NA	NA	0.0233353	1:1:1:1:1:1	0.411348(0.478723:0.37234:0.382979)	NA	NA	NA	NA
XM_005288290	chrPic2-gopAga1	NG	0.0264788	0.0764929	0.34616	0.0526978	390	82.5067	307.493	NA	14	6	8	NA	NA	0.0370595	1:1:1:1:1:1	0.414141(0.522727:0.268939:0.450758)	NA	NA	NA	NA
XM_005314623	chrPic2-gopAga1	NG	0.0160026	0.132912	0.1204	9.2359e-12	1092	270.934	821.066	NA	46	33	13	NA	NA	0.0450088	1:1:1:1:1:1	0.647945(0.615068:0.438356:0.890411)	NA	NA	NA	NA
XM_005312108	chrPic2-gopAga1	NG	0.0119519	0.0498877	0.239576	0.00107296	1092	248.629	843.371	NA	22	12	10	NA	NA	0.0205892	1:1:1:1:1:1	0.411416(0.406849:0.375342:0.452055)	NA	NA	NA	NA
XM_008177664	chrPic2-gopAga1	NG	0.00826442	0.0881196	0.0937864	1.92224e-14	1881	420.977	1460.02	NA	47	35	12	NA	NA	0.0261364	1:1:1:1:1:1	0.43949(0.501592:0.355096:0.461783)	NA	NA	NA	NA
XM_008171419	chrPic2-gopAga1	NG	0.00328543	0.0843978	0.0389279	2.08723e-08	798	187.917	610.083	NA	17	15	2	NA	NA	0.0223862	1:1:1:1:1:1	0.511236(0.55618:0.41573:0.561798)	NA	NA	NA	NA
XM_008169031	chrPic2-gopAga1	NG	0.0044728	0.0937309	0.0477196	1.89044e-13	1158	261.036	896.964	NA	27	23	4	NA	NA	0.0245933	1:1:1:1:1:1	0.530691(0.519182:0.496164:0.576726)	NA	NA	NA	NA
XM_005301617	chrPic2-gopAga1	NG	0.0131261	0.0734722	0.178654	6.59588e-07	1191	307.195	883.805	NA	33	21.5	11.5	NA	NA	0.0286912	1:1:1:1:1:1	0.544389(0.555276:0.395729:0.682161)	NA	NA	NA	NA
XM_005288628	chrPic2-gopAga1	NG	0.0303092	0.085662	0.353823	0.000663224	1032	240.886	791.114	NA	43	19.5	23.5	NA	NA	0.0432295	1:1:1:1:1:1	0.515896(0.58815:0.40896:0.550578)	NA	NA	NA	NA
XM_008167709	chrPic2-gopAga1	NG	0.00852751	0.10616	0.0803272	5.63666e-12	1068	242.452	825.548	NA	31	24	7	NA	NA	0.0306915	1:1:1:1:1:1	0.51634(0.584034:0.334734:0.630252)	NA	NA	NA	NA
XM_005288204	chrPic2-gopAga1	NG	0.0176643	0.0722916	0.244348	1.46334e-06	1752	377.266	1374.73	NA	50	26	24	NA	NA	0.0294275	1:1:1:1:1:1	0.38661(0.450427:0.377778:0.331624)	NA	NA	NA	NA
XM_005301576	chrPic2-gopAga1	NG	0.00959861	0.0796236	0.12055	3.08988e-10	1524	370.651	1153.35	NA	39	28	11	NA	NA	0.0266294	1:1:1:1:1:1	0.524885(0.548134:0.395874:0.630648)	NA	NA	NA	NA
XM_008174151	chrPic2-gopAga1	NG	0.00737113	0.120061	0.0613951	1.73939e-32	2721	676.018	2044.98	NA	90	75	15	NA	NA	0.0353682	1:1:1:1:1:1	0.60231(0.629813:0.40264:0.774477)	NA	NA	NA	NA
XM_008173074	chrPic2-gopAga1	NG	0.023567	0.069228	0.340425	0.00301989	1104	241.951	862.049	NA	36	16	20	NA	NA	0.033574	1:1:1:1:1:1	0.401084(0.463415:0.387534:0.352304)	NA	NA	NA	NA
XM_005286928	chrPic2-gopAga1	NG	0.0103115	0.0682849	0.151007	1.25354e-05	1011	229.82	781.18	NA	23	15	8	NA	NA	0.0234899	1:1:1:1:1:1	0.359961(0.37574:0.356509:0.347633)	NA	NA	NA	NA
XM_005286900	chrPic2-gopAga1	NG	0.0104506	0.116158	0.0899692	9.61028e-10	966	195.15	770.85	NA	29	21	8	NA	NA	0.0318054	1:1:1:1:1:1	0.442208(0.575851:0.28483:0.465944)	NA	NA	NA	NA
XM_008163168	chrPic2-gopAga1	NG	0.0227622	0.0602218	0.377972	2.23234e-06	3543	777.639	2765.36	NA	107	45	62	NA	NA	0.030984	1:1:1:1:1:1	0.415257(0.48308:0.383672:0.379019)	NA	NA	NA	NA
XM_005307567	chrPic2-gopAga1	NG	0.00878851	0.0978455	0.0898203	1.36937e-09	1041	239.83	801.17	NA	29	22	7	NA	NA	0.0293058	1:1:1:1:1:1	0.452586(0.553161:0.37931:0.425287)	NA	NA	NA	NA
XM_005310708	chrPic2-gopAga1	NG	0.00701061	0.0777062	0.0902194	3.33383e-14	2037	460.604	1576.4	NA	45	34	11	NA	NA	0.0229962	1:1:1:1:1:1	0.458088(0.553676:0.382353:0.438235)	NA	NA	NA	NA
XM_008162829	chrPic2-gopAga1	NG	0.00922738	0.084302	0.109456	2.45574e-25	3822	877.889	2944.11	NA	97	70	27	NA	NA	0.0264715	1:1:1:1:1:1	0.464267(0.535211:0.383803:0.473787)	NA	NA	NA	NA
XM_008166836	chrPic2-gopAga1	NG	0.00442764	0.108432	0.0408334	7.59482e-19	1509	376.394	1132.61	NA	43	38	5	NA	NA	0.0303697	1:1:1:1:1:1	0.565146(0.546627:0.434524:0.714286)	NA	NA	NA	NA
XM_005294193	chrPic2-gopAga1	NG	0.0212776	0.0960917	0.221431	2.23059e-08	1521	376.979	1144.02	NA	58	34	24	NA	NA	0.0398203	1:1:1:1:1:1	0.625328(0.63189:0.353346:0.890748)	NA	NA	NA	NA
XM_008178423	chrPic2-gopAga1	NG	0.0666179	0.117514	0.566895	0.171903	390	91.9372	298.063	NA	29	10	19	NA	NA	0.0786159	1:1:1:1:1:1	0.489975(0.582707:0.424812:0.462406)	NA	NA	NA	NA
XM_008164956	chrPic2-gopAga1	NG	0.0100375	0.0844778	0.118818	6.1986e-20	3108	700.93	2407.07	NA	80	56	24	NA	NA	0.0268256	1:1:1:1:1:1	0.446641(0.494214:0.378978:0.466731)	NA	NA	NA	NA
XM_008165345	chrPic2-gopAga1	NG	0.025032	0.0823204	0.30408	3.07606e-05	1458	320.663	1137.34	NA	53	25	28	NA	NA	0.0376317	1:1:1:1:1:1	0.461328(0.491786:0.430185:0.462012)	NA	NA	NA	NA
XM_005311159	chrPic2-gopAga1	NG	0.0149279	0.0713872	0.209111	4.66711e-11	2673	609.442	2063.56	NA	72	41.5	30.5	NA	NA	0.0278006	1:1:1:1:1:1	0.487294(0.507848:0.41704:0.536996)	NA	NA	NA	NA
XM_008172194	chrPic2-gopAga1	NG	0.0835912	0.113909	0.733841	0.214776	924	222.368	701.632	NA	79	23.5	55.5	NA	NA	0.0908875	1:1:1:1:1:1	0.622081(0.606688:0.503185:0.756369)	NA	NA	NA	NA
XM_008166458	chrPic2-gopAga1	NG	0.0238187	0.113451	0.209947	2.15001e-08	1281	292.849	988.151	NA	54	30.8333	23.1667	NA	NA	0.0443096	1:1:1:1:1:1	0.570093(0.57243:0.412383:0.725467)	NA	NA	NA	NA
XM_005283530	chrPic2-gopAga1	NG	0.0220763	0.0708668	0.311518	3.61897e-09	3573	768.984	2804.02	NA	113	52	61	NA	NA	0.032577	1:1:1:1:1:1	0.385086(0.492905:0.328464:0.33389)	NA	NA	NA	NA
XM_005287864	chrPic2-gopAga1	NG	0.0117081	0.087545	0.133738	3.87004e-06	735	175.484	559.516	NA	21	14.5	6.5	NA	NA	0.0298144	1:1:1:1:1:1	0.468835(0.520325:0.408537:0.477642)	NA	NA	NA	NA
XM_008174274	chrPic2-gopAga1	NG	0.0170993	0.139666	0.122431	3.33292e-15	1410	345.282	1064.72	NA	62	44	18	NA	NA	0.0471134	1:1:1:1:1:1	0.573136(0.601266:0.425105:0.693038)	NA	NA	NA	NA
XM_005299081	chrPic2-gopAga1	NG	0.0102221	0.0844597	0.121029	1.05437e-10	1545	363.055	1181.94	NA	41	29	12	NA	NA	0.027667	1:1:1:1:1:1	0.465762(0.517442:0.444767:0.435078)	NA	NA	NA	NA
XM_005289434	chrPic2-gopAga1	NG	0.0195962	0.120383	0.162782	5.44033e-13	1551	413.6	1137.4	NA	68	46	22	NA	NA	0.0464727	1:1:1:1:1:1	0.640605(0.600386:0.436293:0.885135)	NA	NA	NA	NA
XM_005306757	chrPic2-gopAga1	NG	0.0135852	0.0588366	0.230898	2.66664e-10	3303	777.55	2525.45	NA	78	44	34	NA	NA	0.0242378	1:1:1:1:1:1	0.448625(0.532638:0.421124:0.392112)	NA	NA	NA	NA
XM_005295928	chrPic2-gopAga1	NG	NA	0.0121564	0	NA	342	82.9299	259.07	NA	1	1	NA	NA	NA	0.00294774	1:1:1:1:1:1	0.655072(0.582609:0.391304:0.991304)	NA	NA	NA	NA
XM_005286208	chrPic2-gopAga1	NG	0.0240541	0.0918036	0.262017	0.000470708	765	173.596	591.404	NA	29	15	14	NA	NA	0.0394281	1:1:1:1:1:1	0.485026(0.447266:0.320312:0.6875)	NA	NA	NA	NA
XM_008174568	chrPic2-gopAga1	NG	0.029328	0.140075	0.209374	8.65694e-14	1746	442.194	1303.81	NA	94	56.5	37.5	NA	NA	0.0573759	1:1:1:1:1:1	0.604631(0.591767:0.428816:0.79331)	NA	NA	NA	NA
XM_005304396	chrPic2-gopAga1	NG	0.0130968	0.159174	0.0822798	2.28396e-21	1581	348.633	1232.37	NA	66	50	16	NA	NA	0.045309	1:1:1:1:1:1	0.614759(0.540338:0.5:0.80394)	NA	NA	NA	NA
XM_008179564	chrPic2-gopAga1	NG	0.00586444	0.0684713	0.0856482	5.62922e-08	1131	275.066	855.934	NA	23	18	5	NA	NA	0.0210908	1:1:1:1:1:1	0.502205(0.465608:0.404762:0.636243)	NA	NA	NA	NA
XM_005310092	chrPic2-gopAga1	NG	0.0382867	0.0562503	0.680649	0.415119	459	110.716	348.284	NA	19	6	13	NA	NA	0.0426197	1:1:1:1:1:1	0.581169(0.581169:0.483766:0.678571)	NA	NA	NA	NA
XM_008167300	chrPic2-gopAga1	NG	0.0182771	0.0731812	0.249752	0.000687176	810	200.791	609.209	NA	25	14	11	NA	NA	0.0318873	1:1:1:1:1:1	0.477245(0.531365:0.381919:0.51845)	NA	NA	NA	NA
XM_005302172	chrPic2-gopAga1	NG	0.0244796	0.094387	0.259354	1.42362e-06	1365	326.984	1038.02	NA	54	29	25	NA	NA	0.0412259	1:1:1:1:1:1	0.551561(0.591503:0.447712:0.615468)	NA	NA	NA	NA
XM_005304301	chrPic2-gopAga1	NG	0.00303414	0.058967	0.051455	1.02023e-26	4290	987.507	3302.49	NA	66	56	10	NA	NA	0.0159092	1:1:1:1:1:1	0.428022(0.536688:0.371419:0.375961)	NA	NA	NA	NA
XM_005299805	chrPic2-gopAga1	NG	0.00403915	0.136263	0.0296424	3.22091e-11	657	160.512	496.488	NA	22	20	2	NA	NA	0.0363428	1:1:1:1:1:1	0.507576(0.554545:0.363636:0.604545)	NA	NA	NA	NA
XM_005301304	chrPic2-gopAga1	NG	0.00464649	0.0684354	0.0678961	7.39926e-33	4917	1139.04	3777.96	NA	92	74.5	17.5	NA	NA	0.0194234	1:1:1:1:1:1	0.420732(0.54878:0.366768:0.346646)	NA	NA	NA	NA
XM_008175785	chrPic2-gopAga1	NG	0.0316367	0.0848858	0.372698	0.0170311	666	149.517	516.483	NA	28	12	16	NA	NA	0.0435912	1:1:1:1:1:1	0.543668(0.58952:0.412664:0.628821)	NA	NA	NA	NA
XM_008178923	chrPic2-gopAga1	NG	0.0164877	0.0611302	0.269714	2.95448e-09	3342	766.541	2575.46	NA	87	45	42	NA	NA	0.0267272	1:1:1:1:1:1	0.433333(0.508969:0.399552:0.39148)	NA	NA	NA	NA
XM_008162922	chrPic2-gopAga1	NG	0.00435495	0.0690642	0.0630565	1.47763e-26	3888	894.214	2993.79	NA	72	59	13	NA	NA	0.0192377	1:1:1:1:1:1	0.456438(0.535081:0.436006:0.398227)	NA	NA	NA	NA
XM_005294511	chrPic2-gopAga1	NG	0.0130546	0.0918943	0.142061	2.08581e-21	3282	809.364	2472.64	NA	102	70	32	NA	NA	0.032497	1:1:1:1:1:1	0.575495(0.573059:0.472146:0.681279)	NA	NA	NA	NA
XM_005278667	chrPic2-gopAga1	NG	NA	0.0638279	0	NA	393	81.7163	311.284	NA	5	5	NA	NA	NA	0.0132717	1:1:1:1:1:1	0.52399(0.598485:0.340909:0.632576)	NA	NA	NA	NA
XM_005299250	chrPic2-gopAga1	NG	0.00975961	0.099744	0.0978465	9.83559e-20	2310	556.769	1753.23	NA	69	52	17	NA	NA	0.0314482	1:1:1:1:1:1	0.493083(0.501297:0.403372:0.574578)	NA	NA	NA	NA
XM_005307377	chrPic2-gopAga1	NG	0.0284207	0.0803997	0.353492	6.58108e-09	3429	793.544	2635.46	NA	134	60.5	73.5	NA	NA	0.0404497	1:1:1:1:1:1	0.435752(0.495629:0.438811:0.372815)	NA	NA	NA	NA
XM_008164866	chrPic2-gopAga1	NG	0.0136556	0.0878328	0.155472	1.78563e-05	834	168.909	665.091	NA	23	14	9	NA	NA	0.0286786	1:1:1:1:1:1	0.44325(0.439068:0.421147:0.469534)	NA	NA	NA	NA
XM_008172596	chrPic2-gopAga1	NG	0.0218331	0.0732372	0.298114	3.4555e-06	2010	429.953	1580.05	NA	64	30	34	NA	NA	0.0328288	1:1:1:1:1:1	0.42921(0.543219:0.376304:0.368107)	NA	NA	NA	NA
XM_005289216	chrPic2-gopAga1	NG	0.0318102	0.161684	0.196743	2.35074e-12	1299	319.711	979.289	NA	77	46.5	30.5	NA	NA	0.0637748	1:1:1:1:1:1	0.589478(0.593318:0.460829:0.714286)	NA	NA	NA	NA
XM_005281413	chrPic2-gopAga1	NG	0.0158873	0.0848015	0.187347	0.000865711	570	124.715	445.285	NA	17	10	7	NA	NA	0.0309656	1:1:1:1:1:1	0.420593(0.594241:0.319372:0.348168)	NA	NA	NA	NA
XM_008169408	chrPic2-gopAga1	NG	NA	0.0705975	0	NA	321	74.2097	246.79	NA	5	5	NA	NA	NA	0.0163209	1:1:1:1:1:1	0.462963(0.537037:0.444444:0.407407)	NA	NA	NA	NA
XM_005281870	chrPic2-gopAga1	NG	0.00470813	0.0711865	0.066138	3.33703e-20	2808	677.342	2130.66	NA	56	46	10	NA	NA	0.0207439	1:1:1:1:1:1	0.547492(0.545358:0.440768:0.65635)	NA	NA	NA	NA
XM_005302335	chrPic2-gopAga1	NG	0.0102415	0.101824	0.10058	3.05983e-13	1449	367.59	1081.41	NA	46	35	11	NA	NA	0.0334748	1:1:1:1:1:1	0.631198(0.597107:0.530992:0.765496)	NA	NA	NA	NA
XM_008166583	chrPic2-gopAga1	NG	0.00254328	0.0639817	0.03975	5.38633e-07	762	171.209	590.791	NA	12	10.5	1.5	NA	NA	0.0163475	1:1:1:1:1:1	0.475163(0.558824:0.327451:0.539216)	NA	NA	NA	NA
XM_005309810	chrPic2-gopAga1	NG	0.00874322	0.11505	0.075995	2.55767e-23	2145	534.408	1610.59	NA	71	57	14	NA	NA	0.0352286	1:1:1:1:1:1	0.620074(0.574409:0.495828:0.789986)	NA	NA	NA	NA
XM_005304255	chrPic2-gopAga1	NG	0.0235397	0.11799	0.199505	1.01607e-05	735	174.029	560.971	NA	32	19	13	NA	NA	0.0459031	1:1:1:1:1:1	0.52168(0.607724:0.402439:0.554878)	NA	NA	NA	NA
XM_008172142	chrPic2-gopAga1	NG	0.00268372	0.0716769	0.0374419	4.05947e-16	1932	438.863	1493.14	NA	34	30	4	NA	NA	0.0183559	1:1:1:1:1:1	0.518863(0.544186:0.326357:0.686047)	NA	NA	NA	NA
XM_005301600	chrPic2-gopAga1	NG	0.0291449	0.0692784	0.420692	9.00461e-07	4005	891.575	3113.43	NA	148	59	89	NA	NA	0.0380792	1:1:1:1:1:1	0.418835(0.482528:0.386989:0.386989)	NA	NA	NA	NA
XM_005302943	chrPic2-gopAga1	NG	0.0102863	0.0653477	0.157409	5.1974e-08	1656	383.498	1272.5	NA	37	24	13	NA	NA	0.0230375	1:1:1:1:1:1	0.483725(0.549729:0.432188:0.469259)	NA	NA	NA	NA
XM_005279971	chrPic2-gopAga1	NG	0.014432	0.0657025	0.219657	0.00346727	504	119.224	384.776	NA	13	7.5	5.5	NA	NA	0.0265603	1:1:1:1:1:1	0.467803(0.519886:0.394886:0.488636)	NA	NA	NA	NA
XM_005285669	chrPic2-gopAga1	NG	0.00553261	0.0337594	0.163884	0.00963688	726	181.758	544.242	NA	9	6	3	NA	NA	0.0125994	1:1:1:1:1:1	0.520576(0.477366:0.460905:0.623457)	NA	NA	NA	NA
XM_008164127	chrPic2-gopAga1	NG	0.00502308	0.0801812	0.0626466	1.67136e-09	1062	263.006	798.994	NA	24	20	4	NA	NA	0.0236361	1:1:1:1:1:1	0.565728(0.539437:0.440845:0.716901)	NA	NA	NA	NA
XM_008165110	chrPic2-gopAga1	NG	0.00504726	0.0872609	0.057841	8.64581e-41	4683	1104.69	3578.31	NA	109	91	18	NA	NA	0.024441	1:1:1:1:1:1	0.55271(0.505762:0.453905:0.698464)	NA	NA	NA	NA
XM_008169045	chrPic2-gopAga1	NG	0.0313904	0.143734	0.218392	7.85612e-06	681	160.55	520.45	NA	37	21	16	NA	NA	0.0578762	1:1:1:1:1:1	0.477339(0.565789:0.445175:0.421053)	NA	NA	NA	NA
XM_008176387	chrPic2-gopAga1	NG	0.154878	0.379539	0.40807	0.00016735	495	118.629	376.371	NA	88	35.3333	52.6667	NA	NA	0.208719	1:1:1:1:1:1	0.527928(0.464865:0.383784:0.735135)	NA	NA	NA	NA
XM_005308498	chrPic2-gopAga1	NG	0.00431593	0.0465267	0.0927624	4.62352e-13	3033	709.331	2323.67	NA	42	32	10	NA	NA	0.0141878	1:1:1:1:1:1	0.431788(0.508383:0.444773:0.342209)	NA	NA	NA	NA
XM_008171367	chrPic2-gopAga1	NG	0.019764	0.108223	0.182622	3.41865e-06	855	188.534	666.466	NA	32	19	13	NA	NA	0.03927	1:1:1:1:1:1	0.517483(0.587413:0.356643:0.608392)	NA	NA	NA	NA
XM_008178847	chrPic2-gopAga1	NG	0.00259721	0.0257968	0.10068	0.00286842	1008	236.61	771.39	NA	8	6	2	NA	NA	0.0080429	1:1:1:1:1:1	0.481701(0.557864:0.479228:0.408012)	NA	NA	NA	NA
XM_005311390	chrPic2-gopAga1	NG	0.00675576	0.119409	0.0565767	2.09046e-35	2946	715.656	2230.34	NA	94	79	15	NA	NA	0.034122	1:1:1:1:1:1	0.514073(0.557477:0.380468:0.604273)	NA	NA	NA	NA
XM_008175356	chrPic2-gopAga1	NG	0.0735776	0.145615	0.50529	0.0117638	810	196.447	613.553	NA	69	26	43	NA	NA	0.0910485	1:1:1:1:1:1	0.521525(0.568266:0.402214:0.594096)	NA	NA	NA	NA
XM_008162804	chrPic2-gopAga1	NG	0.00942549	0.0843824	0.1117	1.89775e-25	3879	889.628	2989.37	NA	99	71	28	NA	NA	0.0266165	1:1:1:1:1:1	0.463891(0.536237:0.383577:0.471858)	NA	NA	NA	NA
XM_005279771	chrPic2-gopAga1	NG	NA	0.0465534	0	NA	618	132.926	485.074	NA	6	6	NA	NA	NA	0.0100132	1:1:1:1:1:1	0.431562(0.514493:0.328502:0.451691)	NA	NA	NA	NA
XM_005308337	chrPic2-gopAga1	NG	0.0149546	0.117352	0.127434	7.79466e-10	1059	248.546	810.454	NA	39	27	12	NA	NA	0.0389872	1:1:1:1:1:1	0.573917(0.521186:0.403955:0.79661)	NA	NA	NA	NA
XM_008175930	chrPic2-gopAga1	NG	0.0171531	0.104588	0.164006	1.39637e-09	1320	317.547	1002.45	NA	48	31	17	NA	NA	0.038187	1:1:1:1:1:1	0.55543(0.514706:0.383484:0.7681)	NA	NA	NA	NA
XM_005284220	chrPic2-gopAga1	NG	0.00920778	0.162101	0.0568029	3.69335e-15	882	226.369	655.631	NA	39	33	6	NA	NA	0.0484484	1:1:1:1:1:1	0.636723(0.649153:0.427119:0.833898)	NA	NA	NA	NA
XM_005308225	chrPic2-gopAga1	NG	0.0630487	0.151394	0.416455	0.000124079	1056	249.832	806.168	NA	83	34.25	48.75	NA	NA	0.0839496	1:1:1:1:1:1	0.540132(0.552408:0.439093:0.628895)	NA	NA	NA	NA
XM_008170637	chrPic2-gopAga1	NG	0.00530594	0.0441591	0.120155	3.32264e-09	2451	559.646	1891.35	NA	34	24	10	NA	NA	0.0141774	1:1:1:1:1:1	0.407702(0.525061:0.322127:0.375917)	NA	NA	NA	NA
XM_008175472	chrPic2-gopAga1	NG	0.10646	0.152417	0.69848	0.037691	1677	376.405	1300.59	NA	181	51.9167	129.083	NA	NA	0.116775	1:1:1:1:1:1	0.500893(0.503571:0.469643:0.529464)	NA	NA	NA	NA
XM_008163288	chrPic2-gopAga1	NG	0.0245162	0.112024	0.218848	1.39697e-15	2685	653.476	2031.52	NA	117	68	49	NA	NA	0.0458138	1:1:1:1:1:1	0.534931(0.607581:0.430881:0.566332)	NA	NA	NA	NA
XM_005300122	chrPic2-gopAga1	NG	0.00363792	0.0654435	0.0555887	4.81832e-12	1599	359.026	1239.97	NA	27	22.5	4.5	NA	NA	0.0175152	1:1:1:1:1:1	0.4304(0.494382:0.360487:0.43633)	NA	NA	NA	NA
XM_005305407	chrPic2-gopAga1	NG	0.00551715	0.0337899	0.163278	0.00107608	1182	272.397	909.603	NA	14	9	5	NA	NA	0.0120327	1:1:1:1:1:1	0.474262(0.541772:0.45443:0.426582)	NA	NA	NA	NA
XM_008173814	chrPic2-gopAga1	NG	0.0111155	0.118508	0.0937951	6.39377e-18	1770	410.509	1359.49	NA	60	45	15	NA	NA	0.0360228	1:1:1:1:1:1	0.552453(0.56176:0.373942:0.721658)	NA	NA	NA	NA
XM_005296104	chrPic2-gopAga1	NG	0.0127827	0.0599013	0.213397	3.11676e-14	4479	1007.44	3471.56	NA	102	58	44	NA	NA	0.0233809	1:1:1:1:1:1	0.421129(0.485274:0.406292:0.371821)	NA	NA	NA	NA
XM_008166823	chrPic2-gopAga1	NG	0.0289096	0.0910218	0.317612	3.24982e-08	2370	571.66	1798.34	NA	100	49	51	NA	NA	0.0438915	1:1:1:1:1:1	0.538348(0.583439:0.387484:0.644121)	NA	NA	NA	NA
XM_008179199	chrPic2-gopAga1	NG	0.0227402	0.0536305	0.424017	0.000591951	2544	579.621	1964.38	NA	74	30	44	NA	NA	0.0297782	1:1:1:1:1:1	0.404397(0.478799:0.375736:0.358657)	NA	NA	NA	NA
XM_005304210	chrPic2-gopAga1	NG	0.00387146	0.0730759	0.0529786	5.6581e-28	3696	847.352	2848.65	NA	70	59	11	NA	NA	0.0197374	1:1:1:1:1:1	0.520141(0.534063:0.411192:0.615166)	NA	NA	NA	NA
XM_005283000	chrPic2-gopAga1	NG	0.0244983	0.109718	0.223284	2.09538e-16	2847	710.295	2136.71	NA	124	72.5	51.5	NA	NA	0.0457597	1:1:1:1:1:1	0.587895(0.588947:0.45:0.724737)	NA	NA	NA	NA
XM_008162777	chrPic2-gopAga1	NG	0.00360931	0.0800409	0.0450933	2.76921e-37	4347	1014.25	3332.75	NA	89	77	12	NA	NA	0.0214425	1:1:1:1:1:1	0.504483(0.501379:0.415517:0.596552)	NA	NA	NA	NA
XM_008177390	chrPic2-gopAga1	NG	0.0515907	0.138875	0.371489	2.96401e-34	10398	2334.83	8063.17	NA	698	296	402	NA	NA	0.0711901	1:1:1:1:1:1	0.467936(0.510095:0.345688:0.548024)	NA	NA	NA	NA
XM_005300975	chrPic2-gopAga1	NG	0.0119424	0.0869346	0.137372	1.14396e-08	1233	304.561	928.439	NA	36	25	11	NA	NA	0.0304661	1:1:1:1:1:1	0.605583(0.5:0.438107:0.878641)	NA	NA	NA	NA
XM_005279713	chrPic2-gopAga1	NG	0.0412959	0.105884	0.39001	1.95769e-11	4002	1027.85	2974.15	NA	221	101.5	119.5	NA	NA	0.0578844	1:1:1:1:1:1	0.647206(0.676647:0.430763:0.834207)	NA	NA	NA	NA
XM_005286020	chrPic2-gopAga1	NG	0.0114192	0.0992386	0.115068	9.28031e-21	2604	618.59	1985.41	NA	80	57.5	22.5	NA	NA	0.032281	1:1:1:1:1:1	0.539317(0.58458:0.40046:0.632911)	NA	NA	NA	NA
XM_005310573	chrPic2-gopAga1	NG	0.0106888	0.0756216	0.141346	2.00443e-23	4515	1028.72	3486.28	NA	111	74	37	NA	NA	0.0254834	1:1:1:1:1:1	0.465342(0.52053:0.433444:0.442053)	NA	NA	NA	NA
XM_008173482	chrPic2-gopAga1	NG	0.0286502	0.137578	0.208247	1.08036e-12	1722	405.738	1316.26	NA	88	51	37	NA	NA	0.0543158	1:1:1:1:1:1	0.516232(0.514783:0.375652:0.658261)	NA	NA	NA	NA
XM_005308657	chrPic2-gopAga1	NG	0.0178112	0.0605668	0.294076	0.036947	444	103.118	340.882	NA	12	6	6	NA	NA	0.0277411	1:1:1:1:1:1	0.446309(0.607383:0.312081:0.419463)	NA	NA	NA	NA
XM_005281168	chrPic2-gopAga1	NG	0.0447122	0.122065	0.366299	4.09254e-07	1890	461.61	1428.39	NA	114	52	62	NA	NA	0.0636046	1:1:1:1:1:1	0.538766(0.583861:0.398734:0.633703)	NA	NA	NA	NA
XM_008170480	chrPic2-gopAga1	NG	0.0910894	0.154822	0.588351	0.0225301	885	204.928	680.072	NA	87	28.6667	58.3333	NA	NA	0.105847	1:1:1:1:1:1	0.411633(0.384228:0.369128:0.481544)	NA	NA	NA	NA
XM_008165202	chrPic2-gopAga1	NG	0.0056323	0.0566336	0.0994516	8.23167e-13	2547	586.637	1960.36	NA	43	32	11	NA	NA	0.0173792	1:1:1:1:1:1	0.483411(0.562646:0.435012:0.452576)	NA	NA	NA	NA
XM_005313206	chrPic2-gopAga1	NG	0.0916479	0.0720884	1.27133	0.68315	438	101.844	336.156	NA	36	7	29	NA	NA	0.0870999	1:1:1:1:1:1	0.613739(0.459459:0.5:0.881757)	NA	NA	NA	NA
XM_008176361	chrPic2-gopAga1	NG	0.00414648	0.0699398	0.0592865	7.02938e-31	4404	1018.3	3385.7	NA	82	68	14	NA	NA	0.0193594	1:1:1:1:1:1	0.454958(0.53744:0.412866:0.414568)	NA	NA	NA	NA
XM_005283334	chrPic2-gopAga1	NG	0.0225059	0.0698814	0.322059	2.27918e-05	1938	449.609	1488.39	NA	63	30	33	NA	NA	0.0334969	1:1:1:1:1:1	0.431479(0.496909:0.394127:0.4034)	NA	NA	NA	NA
XM_005309067	chrPic2-gopAga1	NG	0.00584148	0.0650559	0.0897917	0.000111416	660	144.429	515.571	NA	12	9	3	NA	NA	0.0187995	1:1:1:1:1:1	0.443439(0.472851:0.382353:0.475113)	NA	NA	NA	NA
XM_008168195	chrPic2-gopAga1	NG	0.0107113	0.0616283	0.173805	5.42967e-14	3555	828.204	2726.8	NA	78	49	29	NA	NA	0.0225734	1:1:1:1:1:1	0.435216(0.540051:0.413575:0.352024)	NA	NA	NA	NA
XM_005294844	chrPic2-gopAga1	NG	0.00276822	0.0443563	0.0624087	1.85111e-07	1434	348.269	1085.73	NA	18	15	3	NA	NA	0.0128685	1:1:1:1:1:1	0.47817(0.507277:0.503119:0.424116)	NA	NA	NA	NA
XM_005289061	chrPic2-gopAga1	NG	0.00584204	0.0764028	0.0764638	1.34039e-08	1107	247.797	859.203	NA	23	18	5	NA	NA	0.0216368	1:1:1:1:1:1	0.586937(0.486486:0.433784:0.840541)	NA	NA	NA	NA
XM_008178242	chrPic2-gopAga1	NG	0.0121516	0.0462006	0.263018	0.0179495	654	156.228	497.772	NA	13	7	6	NA	NA	0.0202853	1:1:1:1:1:1	0.495434(0.513699:0.392694:0.579909)	NA	NA	NA	NA
XM_005283834	chrPic2-gopAga1	NG	0.0168204	0.0944154	0.178153	2.60299e-20	3564	828.503	2735.5	NA	119	73.5	45.5	NA	NA	0.0348585	1:1:1:1:1:1	0.459192(0.484749:0.403545:0.489283)	NA	NA	NA	NA
XM_005291086	chrPic2-gopAga1	NG	0.0912779	0.210431	0.433767	0.0104906	375	89.9243	285.076	NA	41	16.5	24.5	NA	NA	0.119851	1:1:1:1:1:1	0.511905(0.428571:0.535714:0.571429)	NA	NA	NA	NA
XM_008176062	chrPic2-gopAga1	NG	0.0131102	0.0710802	0.184443	0.000121264	822	206.441	615.559	NA	22	14	8	NA	NA	0.0276691	1:1:1:1:1:1	0.58(0.527273:0.545455:0.667273)	NA	NA	NA	NA
XM_005305250	chrPic2-gopAga1	NG	0.00984529	0.0661478	0.148838	8.92572e-13	2763	615.971	2147.03	NA	60	39	21	NA	NA	0.0223971	1:1:1:1:1:1	0.392115(0.471505:0.353763:0.351075)	NA	NA	NA	NA
XM_008171979	chrPic2-gopAga1	NG	0.103323	0.301125	0.343125	4.35781e-05	489	130.705	358.295	NA	67	32.4167	34.5833	NA	NA	0.156194	1:1:1:1:1:1	0.431464(0.474299:0.492991:0.327103)	NA	NA	NA	NA
XM_005289678	chrPic2-gopAga1	NG	0.0315617	0.0646647	0.488082	0.0616305	954	209.828	744.172	NA	36	13	23	NA	NA	0.0388426	1:1:1:1:1:1	0.419522(0.493769:0.380062:0.384735)	NA	NA	NA	NA
XM_005305240	chrPic2-gopAga1	NG	0.0122571	0.0437129	0.280401	7.01056e-07	3327	777.14	2549.86	NA	64	33	31	NA	NA	0.0196048	1:1:1:1:1:1	0.422823(0.519369:0.406757:0.342342)	NA	NA	NA	NA
XM_005302249	chrPic2-gopAga1	NG	0.008603	0.0748653	0.114913	3.71305e-09	1389	336.842	1052.16	NA	33	24	9	NA	NA	0.0246721	1:1:1:1:1:1	0.534842(0.581897:0.435345:0.587284)	NA	NA	NA	NA
XM_008168806	chrPic2-gopAga1	NG	0.0105836	0.0945806	0.1119	1.02145e-17	2211	545.803	1665.2	NA	66	48.5	17.5	NA	NA	0.0313189	1:1:1:1:1:1	0.630405(0.585811:0.477027:0.828378)	NA	NA	NA	NA
XM_008177164	chrPic2-gopAga1	NG	0.120061	0.0950988	1.26248	0.495012	501	119.425	381.575	NA	53	10.6667	42.3333	NA	NA	0.11411	1:1:1:1:1:1	0.558185(0.550296:0.455621:0.668639)	NA	NA	NA	NA
XM_005299146	chrPic2-gopAga1	NG	0.0201672	0.0649693	0.310412	0.000178019	1428	297.261	1130.74	NA	41	18.5	22.5	NA	NA	0.0294935	1:1:1:1:1:1	0.401817(0.465409:0.366876:0.373166)	NA	NA	NA	NA
XM_005310332	chrPic2-gopAga1	NG	0.0109921	0.0848692	0.129518	1.00552e-06	945	211.855	733.145	NA	25	17	8	NA	NA	0.0275542	1:1:1:1:1:1	0.432489(0.501582:0.359177:0.436709)	NA	NA	NA	NA
XM_005292442	chrPic2-gopAga1	NG	0.010216	0.0817198	0.125012	1.57882e-12	2016	439.134	1576.87	NA	50	34	16	NA	NA	0.0257913	1:1:1:1:1:1	0.426521(0.451095:0.378832:0.449635)	NA	NA	NA	NA
XM_005281540	chrPic2-gopAga1	NG	0.00190997	0.0487142	0.0392076	1.03422e-15	2733	636.054	2096.95	NA	34	30	4	NA	NA	0.0128028	1:1:1:1:1:1	0.447551(0.435855:0.369518:0.537281)	NA	NA	NA	NA
XM_008175193	chrPic2-gopAga1	NG	0.0130912	0.0813899	0.160846	0.00160358	489	103.722	385.278	NA	13	8	5	NA	NA	0.0275781	1:1:1:1:1:1	0.452236(0.539634:0.283537:0.533537)	NA	NA	NA	NA
XM_008170943	chrPic2-gopAga1	NG	0.00836695	0.0525563	0.1592	1.24862e-13	3972	847.172	3124.83	NA	69	43	26	NA	NA	0.0177919	1:1:1:1:1:1	0.411639(0.510181:0.376697:0.348039)	NA	NA	NA	NA
XM_008172716	chrPic2-gopAga1	NG	0.00268357	0.073809	0.0363584	9.45284e-09	960	213.391	746.609	NA	17	15	2	NA	NA	0.0184935	1:1:1:1:1:1	0.502588(0.479814:0.377329:0.650621)	NA	NA	NA	NA
XM_008164944	chrPic2-gopAga1	NG	0.00844482	0.10838	0.0779186	1.32749e-24	2490	584.661	1905.34	NA	75	59	16	NA	NA	0.03191	1:1:1:1:1:1	0.549338(0.516847:0.376655:0.754513)	NA	NA	NA	NA
XM_005291257	chrPic2-gopAga1	NG	0.0158342	0.0659871	0.239959	0.00017757	1083	253.295	829.705	NA	29	16	13	NA	NA	0.0275641	1:1:1:1:1:1	0.538674(0.620166:0.457182:0.538674)	NA	NA	NA	NA
XM_005312565	chrPic2-gopAga1	NG	0.171826	0.166977	1.02904	0.897302	642	151.975	490.025	NA	98	22.75	75.25	NA	NA	0.170678	1:1:1:1:1:1	0.541667(0.540909:0.475:0.609091)	NA	NA	NA	NA
XM_008179663	chrPic2-gopAga1	NG	0.0107081	0.0773529	0.138431	9.53115e-05	714	149.665	564.335	NA	17	11	6	NA	NA	0.0246778	1:1:1:1:1:1	0.483961(0.48954:0.376569:0.585774)	NA	NA	NA	NA
XM_005305876	chrPic2-gopAga1	NG	0.0106854	0.0546568	0.1955	5.33235e-06	1680	360.445	1319.56	NA	33	19	14	NA	NA	0.0201195	1:1:1:1:1:1	0.393642(0.449198:0.336898:0.394831)	NA	NA	NA	NA
XM_005297843	chrPic2-gopAga1	NG	0.00718606	0.0548868	0.130925	3.12995e-18	4395	1039.18	3355.82	NA	79	55	24	NA	NA	0.0184647	1:1:1:1:1:1	0.500114(0.575716:0.444748:0.479877)	NA	NA	NA	NA
XM_005287776	chrPic2-gopAga1	NG	0.027872	0.0655953	0.424908	0.0150836	1116	238.821	877.179	NA	39	15	24	NA	NA	0.0359446	1:1:1:1:1:1	0.381591(0.467828:0.289544:0.387399)	NA	NA	NA	NA
XM_005296958	chrPic2-gopAga1	NG	0.00253091	0.0482679	0.0524348	1.81729e-16	3102	727.312	2374.69	NA	40	34	6	NA	NA	0.0132547	1:1:1:1:1:1	0.431079(0.507246:0.381159:0.404831)	NA	NA	NA	NA
XM_005288412	chrPic2-gopAga1	NG	0.0239514	0.0806453	0.296997	0.00172674	777	183.1	593.9	NA	28	14	14	NA	NA	0.0373113	1:1:1:1:1:1	0.537821(0.578846:0.425:0.609615)	NA	NA	NA	NA
XM_008163091	chrPic2-gopAga1	NG	0.0411916	0.0442906	0.930031	0.725747	1203	267.391	935.609	NA	49	11.5	37.5	NA	NA	0.0418804	1:1:1:1:1:1	0.414179(0.478856:0.368159:0.395522)	NA	NA	NA	NA
XM_008164998	chrPic2-gopAga1	NG	0.0172939	0.113369	0.152545	1.34896e-07	960	199.589	760.411	NA	34	21	13	NA	NA	0.0372683	1:1:1:1:1:1	0.351506(0.370717:0.308411:0.375389)	NA	NA	NA	NA
XM_005304002	chrPic2-gopAga1	NG	0.0152712	0.0693213	0.220296	0.000335966	924	196.333	727.667	NA	24	13	11	NA	NA	0.0267559	1:1:1:1:1:1	0.347896(0.425566:0.334951:0.283172)	NA	NA	NA	NA
XM_008176419	chrPic2-gopAga1	NG	0.0373001	0.170155	0.219212	3.5492e-36	4344	1156.12	3187.88	NA	292	176	116	NA	NA	0.0726583	1:1:1:1:1:1	0.683732(0.678157:0.48157:0.891468)	NA	NA	NA	NA
XM_005288907	chrPic2-gopAga1	NG	NA	0.0475381	0	NA	561	130.257	430.743	NA	6	6	NA	NA	NA	0.0110377	1:1:1:1:1:1	0.480496(0.510638:0.388298:0.542553)	NA	NA	NA	NA
XM_008174854	chrPic2-gopAga1	NG	0.0358156	0.116021	0.308699	0.00173037	483	125.59	357.41	NA	26	13.5	12.5	NA	NA	0.0566707	1:1:1:1:1:1	0.675926(0.691358:0.419753:0.916667)	NA	NA	NA	NA
XM_005305478	chrPic2-gopAga1	NG	0.00854064	0.0713232	0.119746	0.00018253	618	146.979	471.021	NA	14	10	4	NA	NA	0.0234722	1:1:1:1:1:1	0.620773(0.60628:0.466184:0.789855)	NA	NA	NA	NA
XM_008171770	chrPic2-gopAga1	NG	0.00166053	0.0601643	0.0275999	4.52168e-12	1569	363.231	1205.77	NA	23	21	2	NA	NA	0.0152044	1:1:1:1:1:1	0.459288(0.528626:0.390267:0.458969)	NA	NA	NA	NA
XM_005292910	chrPic2-gopAga1	NG	0.002089	0.0957408	0.0218193	2.5087e-22	1872	433.903	1438.1	NA	42	39	3	NA	NA	0.0237961	1:1:1:1:1:1	0.556533(0.5232:0.508:0.6384)	NA	NA	NA	NA
XM_005311389	chrPic2-gopAga1	NG	0.0261835	0.159363	0.164301	1.82748e-08	771	188.061	582.939	NA	42	27	15	NA	NA	0.0586685	1:1:1:1:1:1	0.49031(0.492248:0.468992:0.50969)	NA	NA	NA	NA
XM_008173630	chrPic2-gopAga1	NG	0.0576291	0.126188	0.456691	5.05743e-05	1734	408.975	1325.02	NA	121	47.5	73.5	NA	NA	0.0737993	1:1:1:1:1:1	0.5159(0.534072:0.375639:0.63799)	NA	NA	NA	NA
XM_005286242	chrPic2-gopAga1	NG	0.0132552	0.121457	0.109135	3.87354e-14	1353	325.507	1027.49	NA	50	36.5	13.5	NA	NA	0.0392867	1:1:1:1:1:1	0.55826(0.480088:0.429204:0.765487)	NA	NA	NA	NA
XM_005305010	chrPic2-gopAga1	NG	0.0149255	0.0805856	0.185213	4.45449e-05	873	196.316	676.684	NA	25	15	10	NA	NA	0.0296909	1:1:1:1:1:1	0.419521(0.511986:0.366438:0.380137)	NA	NA	NA	NA
XM_005293127	chrPic2-gopAga1	NG	0.00245837	0.118787	0.0206956	6.46315e-30	2094	464.237	1629.76	NA	55	51	4	NA	NA	0.0282483	1:1:1:1:1:1	0.549356(0.56867:0.341202:0.738197)	NA	NA	NA	NA
XM_005294841	chrPic2-gopAga1	NG	0.00270499	0.0437523	0.061825	1.67095e-07	1464	352.936	1111.06	NA	18	15	3	NA	NA	0.0126005	1:1:1:1:1:1	0.477936(0.509165:0.488798:0.435845)	NA	NA	NA	NA
XM_005282475	chrPic2-gopAga1	NG	0.0189783	0.0589175	0.322116	0.00128679	1083	255.9	827.1	NA	30	14.5	15.5	NA	NA	0.0284154	1:1:1:1:1:1	0.452118(0.470994:0.477901:0.407459)	NA	NA	NA	NA
XM_005302657	chrPic2-gopAga1	NG	0.00287076	0.070091	0.0409575	9.54926e-36	4581	1090.93	3490.07	NA	83	73	10	NA	NA	0.0188787	1:1:1:1:1:1	0.443063(0.521924:0.452552:0.354712)	NA	NA	NA	NA
XM_008169435	chrPic2-gopAga1	NG	0.00655733	0.0515985	0.127084	8.45737e-09	2013	481.313	1531.69	NA	34	24	10	NA	NA	0.0173268	1:1:1:1:1:1	0.464834(0.542348:0.420505:0.431649)	NA	NA	NA	NA
XM_005310934	chrPic2-gopAga1	NG	0.0232318	0.0656887	0.353665	2.12935e-07	3549	794.986	2754.01	NA	113	50	63	NA	NA	0.0327423	1:1:1:1:1:1	0.416526(0.521959:0.357264:0.370355)	NA	NA	NA	NA
XM_005308040	chrPic2-gopAga1	NG	0.0217184	0.053982	0.402327	0.000234213	2505	566.381	1938.62	NA	71	29.5	41.5	NA	NA	0.0290132	1:1:1:1:1:1	0.438198(0.516746:0.382177:0.41567)	NA	NA	NA	NA
XM_008164221	chrPic2-gopAga1	NG	0.0207966	0.0737825	0.281864	7.97035e-25	8298	2106.18	6191.82	NA	275	148	127	NA	NA	0.0342454	1:1:1:1:1:1	0.517686(0.596942:0.49982:0.456295)	NA	NA	NA	NA
XM_005314758	chrPic2-gopAga1	NG	0.0930752	0.111581	0.834147	0.52595	657	154.324	502.676	NA	60	16	44	NA	NA	0.0974222	1:1:1:1:1:1	0.536364(0.490909:0.490909:0.627273)	NA	NA	NA	NA
XM_005305994	chrPic2-gopAga1	NG	0.00715344	0.0504556	0.141777	4.07661e-19	5202	1198.87	4003.13	NA	87	58.5	28.5	NA	NA	0.017133	1:1:1:1:1:1	0.459942(0.524207:0.462536:0.393084)	NA	NA	NA	NA
XM_005281241	chrPic2-gopAga1	NG	0.0319265	0.114277	0.279378	0.0243143	258	66.0398	191.96	NA	13	7	6	NA	NA	0.0530056	1:1:1:1:1:1	0.597378(0.601124:0.494382:0.696629)	NA	NA	NA	NA
XM_008169823	chrPic2-gopAga1	NG	0.0129834	0.119212	0.10891	2.08325e-22	2418	553.437	1864.56	NA	85	61	24	NA	NA	0.0372972	1:1:1:1:1:1	0.597893(0.608426:0.405204:0.78005)	NA	NA	NA	NA
XM_005302782	chrPic2-gopAga1	NG	0.0113106	0.056604	0.19982	4.77791e-09	2493	577.762	1915.24	NA	53	31.5	21.5	NA	NA	0.0218075	1:1:1:1:1:1	0.400641(0.551082:0.352764:0.298077)	NA	NA	NA	NA
XM_008171007	chrPic2-gopAga1	NG	NA	0.0108802	0	NA	786	185.156	600.844	NA	2	2	NA	NA	NA	0.00256303	1:1:1:1:1:1	0.456274(0.410646:0.551331:0.406844)	NA	NA	NA	NA
XM_005311645	chrPic2-gopAga1	NG	0.00430973	0.071517	0.0602616	0.00328889	306	73.2997	232.7	NA	6	5	1	NA	NA	0.0204087	1:1:1:1:1:1	0.483974(0.658654:0.317308:0.475962)	NA	NA	NA	NA
XM_005284382	chrPic2-gopAga1	NG	0.00410456	0.0786753	0.052171	9.21953e-29	3504	816.717	2687.28	NA	72	61	11	NA	NA	0.0214856	1:1:1:1:1:1	0.457799(0.571001:0.377246:0.42515)	NA	NA	NA	NA
XM_008176348	chrPic2-gopAga1	NG	0.0613048	0.206233	0.29726	6.7606e-06	693	166.382	526.618	NA	61	30	31	NA	NA	0.0961006	1:1:1:1:1:1	0.479167(0.398707:0.392241:0.646552)	NA	NA	NA	NA
XM_005286751	chrPic2-gopAga1	NG	0.0302289	0.0617432	0.489591	0.0458793	945	236.207	708.793	NA	35	14	21	NA	NA	0.0381061	1:1:1:1:1:1	0.472574(0.526899:0.400316:0.490506)	NA	NA	NA	NA
XM_005311327	chrPic2-gopAga1	NG	NA	0.0376395	0	NA	516	108.96	407.04	NA	4	4	NA	NA	NA	0.00794808	1:1:1:1:1:1	0.423892(0.531792:0.271676:0.468208)	NA	NA	NA	NA
XM_008174358	chrPic2-gopAga1	NG	0.00684331	0.0894524	0.0765022	5.0966e-32	3984	901.287	3082.71	NA	97	76	21	NA	NA	0.0255317	1:1:1:1:1:1	0.51693(0.53085:0.428518:0.591422)	NA	NA	NA	NA
XM_005283914	chrPic2-gopAga1	NG	0.012848	0.0596496	0.215392	4.27886e-05	1317	296.481	1020.52	NA	30	17	13	NA	NA	0.0233839	1:1:1:1:1:1	0.421591(0.492045:0.381818:0.390909)	NA	NA	NA	NA
XM_005303378	chrPic2-gopAga1	NG	0.0049798	0.0746231	0.0667328	7.41127e-19	2592	577.214	2014.79	NA	51	41	10	NA	NA	0.0204887	1:1:1:1:1:1	0.430636(0.482081:0.409827:0.4)	NA	NA	NA	NA
XM_008178670	chrPic2-gopAga1	NG	0.00594104	0.0696131	0.0853437	1.997e-11	1743	391.094	1351.91	NA	34	26	8	NA	NA	0.0202278	1:1:1:1:1:1	0.416381(0.550514:0.330479:0.368151)	NA	NA	NA	NA
XM_005314487	chrPic2-gopAga1	NG	0.0764216	0.246344	0.310224	3.92079e-08	906	227.011	678.989	NA	97	47.6667	49.3333	NA	NA	0.118998	1:1:1:1:1:1	0.527503(0.488449:0.363036:0.731023)	NA	NA	NA	NA
XM_005279421	chrPic2-gopAga1	NG	0.000905742	0.0584207	0.0155038	2.18623e-11	1425	320.266	1104.73	NA	19	18	1	NA	NA	0.0138321	1:1:1:1:1:1	0.435924(0.5:0.375:0.432773)	NA	NA	NA	NA
XM_008162520	chrPic2-gopAga1	NG	0.0257626	0.120699	0.213445	8.25472e-07	1005	215.271	789.729	NA	44	24	20	NA	NA	0.0460979	1:1:1:1:1:1	0.363591(0.35119:0.337798:0.401786)	NA	NA	NA	NA
XM_005315029	chrPic2-gopAga1	NG	0.0885479	0.193633	0.457298	0.0209761	402	96.6857	305.314	NA	42	16.5	25.5	NA	NA	0.113822	1:1:1:1:1:1	0.540741(0.481481:0.42963:0.711111)	NA	NA	NA	NA
XM_005296687	chrPic2-gopAga1	NG	0.0108647	0.108977	0.0996981	3.86755e-10	1071	236.618	834.382	NA	33	24	9	NA	NA	0.0325408	1:1:1:1:1:1	0.461825(0.438547:0.392458:0.554469)	NA	NA	NA	NA
XM_008169952	chrPic2-gopAga1	NG	0.0432293	0.0777603	0.55593	0.0733263	1026	216.612	809.388	NA	50	16	34	NA	NA	0.0505195	1:1:1:1:1:1	0.431686(0.531977:0.375:0.388081)	NA	NA	NA	NA
XM_005291636	chrPic2-gopAga1	NG	0.01301	0.063204	0.205841	7.34615e-12	3315	717.655	2597.34	NA	77	43.5	33.5	NA	NA	0.0238763	1:1:1:1:1:1	0.431585(0.488246:0.400995:0.405515)	NA	NA	NA	NA
XM_005309571	chrPic2-gopAga1	NG	0.00205554	0.079596	0.0258246	2.59483e-25	2571	622.369	1948.63	NA	51	47	4	NA	NA	0.020826	1:1:1:1:1:1	0.539821(0.533217:0.472611:0.613636)	NA	NA	NA	NA
XM_005303690	chrPic2-gopAga1	NG	0.0108316	0.066688	0.162422	0.00108504	606	141.046	464.954	NA	14	9	5	NA	NA	0.0238321	1:1:1:1:1:1	0.431034(0.55665:0.371921:0.364532)	NA	NA	NA	NA
XM_005298620	chrPic2-gopAga1	NG	0.0307973	0.0888494	0.346624	6.61408e-05	1518	358.045	1159.96	NA	65	30	35	NA	NA	0.0444898	1:1:1:1:1:1	0.520381(0.572978:0.40927:0.578895)	NA	NA	NA	NA
XM_005292561	chrPic2-gopAga1	NG	0.0593685	0.0881335	0.673621	0.078585	1470	348.758	1121.24	NA	93	29	64	NA	NA	0.066193	1:1:1:1:1:1	0.522403(0.560081:0.389002:0.618126)	NA	NA	NA	NA
XM_005304636	chrPic2-gopAga1	NG	0.00640357	0.052789	0.121305	1.03463e-07	1647	392.357	1254.64	NA	28	20	8	NA	NA	0.0174537	1:1:1:1:1:1	0.462121(0.505455:0.443636:0.437273)	NA	NA	NA	NA
XM_005306165	chrPic2-gopAga1	NG	0.0139422	0.074456	0.187255	7.25197e-07	1338	324.494	1013.51	NA	37	23	14	NA	NA	0.0286181	1:1:1:1:1:1	0.51305(0.545861:0.480984:0.512304)	NA	NA	NA	NA
XM_005282303	chrPic2-gopAga1	NG	0.00672807	0.0667769	0.100754	1.49455e-14	2520	579.117	1940.88	NA	50	37	13	NA	NA	0.0205278	1:1:1:1:1:1	0.415577(0.512485:0.332937:0.401308)	NA	NA	NA	NA
XM_008165820	chrPic2-gopAga1	NG	0.00813672	0.0780205	0.10429	2.07768e-21	3171	823.217	2347.78	NA	80	61	19	NA	NA	0.0262791	1:1:1:1:1:1	0.520321(0.57845:0.534499:0.448015)	NA	NA	NA	NA
XM_005287572	chrPic2-gopAga1	NG	0.0100978	0.0764973	0.132002	7.44231e-29	5241	1203.16	4037.84	NA	128	87.5	40.5	NA	NA	0.0253409	1:1:1:1:1:1	0.446952(0.567714:0.446286:0.326857)	NA	NA	NA	NA
XM_008168657	chrPic2-gopAga1	NG	NA	0.0574329	0	NA	1557	361.736	1195.26	NA	20	20	NA	NA	NA	0.0133433	1:1:1:1:1:1	0.48141(0.520192:0.382692:0.541346)	NA	NA	NA	NA
XM_005308349	chrPic2-gopAga1	NG	0.0443112	0.0925056	0.479012	0.0926994	510	114.905	395.095	NA	27	10	17	NA	NA	0.0551696	1:1:1:1:1:1	0.505848(0.517544:0.394737:0.605263)	NA	NA	NA	NA
XM_005312038	chrPic2-gopAga1	NG	0.0158585	0.0897648	0.176668	4.64404e-16	2916	685.571	2230.43	NA	93	58	35	NA	NA	0.0332344	1:1:1:1:1:1	0.561305(0.599385:0.401127:0.683402)	NA	NA	NA	NA
XM_005286253	chrPic2-gopAga1	NG	0.0103571	0.0751259	0.137864	0.000401628	612	125.899	486.101	NA	14	9	5	NA	NA	0.0236812	1:1:1:1:1:1	0.523349(0.572464:0.359903:0.637681)	NA	NA	NA	NA
XM_005300308	chrPic2-gopAga1	NG	0.00514202	0.0759353	0.0677158	7.29348e-20	2742	595.422	2146.58	NA	54	43	11	NA	NA	0.0205147	1:1:1:1:1:1	0.426776(0.454645:0.352459:0.473224)	NA	NA	NA	NA
XM_008167758	chrPic2-gopAga1	NG	0.0146318	0.0546018	0.267973	0.00238918	918	227.87	690.13	NA	22	12	10	NA	NA	0.0245534	1:1:1:1:1:1	0.515744(0.54886:0.470684:0.527687)	NA	NA	NA	NA
XM_005291629	chrPic2-gopAga1	NG	NA	0.0530768	0	NA	345	78.0606	266.939	NA	4	4	NA	NA	NA	0.0120093	1:1:1:1:1:1	0.435345(0.422414:0.37069:0.512931)	NA	NA	NA	NA
XM_005281187	chrPic2-gopAga1	NG	0.0138581	0.145317	0.0953648	1.31775e-23	1950	432.735	1517.27	NA	78	57.1667	20.8333	NA	NA	0.0430308	1:1:1:1:1:1	0.563139(0.582822:0.403374:0.703221)	NA	NA	NA	NA
XM_008174846	chrPic2-gopAga1	NG	0.00785171	0.103063	0.0761838	2.15957e-23	2412	555.585	1856.42	NA	68	53.5	14.5	NA	NA	0.0297828	1:1:1:1:1:1	0.480745(0.520497:0.349068:0.572671)	NA	NA	NA	NA
XM_008169806	chrPic2-gopAga1	NG	0.0253158	0.0763326	0.331651	1.08448e-08	3381	709.595	2671.41	NA	118	51.5	66.5	NA	NA	0.036023	1:1:1:1:1:1	0.451093(0.576241:0.271277:0.505762)	NA	NA	NA	NA
XM_005297850	chrPic2-gopAga1	NG	0.0138921	0.115269	0.120519	7.47519e-47	5796	1291.56	4504.44	NA	200	138	62	NA	NA	0.0364824	1:1:1:1:1:1	0.485687(0.506467:0.472581:0.478013)	NA	NA	NA	NA
XM_005306290	chrPic2-gopAga1	NG	0.0109363	0.0673465	0.162388	4.9266e-06	1185	263.929	921.071	NA	27	17	10	NA	NA	0.0235002	1:1:1:1:1:1	0.514731(0.542929:0.372475:0.628788)	NA	NA	NA	NA
XM_005280833	chrPic2-gopAga1	NG	0.00383708	0.0550063	0.069757	3.09499e-35	6567	1602.64	4964.36	NA	104	85	19	NA	NA	0.0163246	1:1:1:1:1:1	0.456317(0.555936:0.463699:0.349315)	NA	NA	NA	NA
XM_005301567	chrPic2-gopAga1	NG	0.0165547	0.0753708	0.219644	5.26227e-06	1284	306.803	977.197	NA	38	22	16	NA	NA	0.0306084	1:1:1:1:1:1	0.485625(0.537296:0.40676:0.512821)	NA	NA	NA	NA
XM_008172310	chrPic2-gopAga1	NG	0.00660113	0.0588155	0.112235	3.8719e-09	1776	406.587	1369.41	NA	32	23	9	NA	NA	0.0185548	1:1:1:1:1:1	0.431996(0.450669:0.425585:0.419732)	NA	NA	NA	NA
XM_005281259	chrPic2-gopAga1	NG	0.0268443	0.131799	0.203676	2.17738e-14	2061	461.936	1599.06	NA	98	55.8333	42.1667	NA	NA	0.0503681	1:1:1:1:1:1	0.51405(0.492733:0.433866:0.615552)	NA	NA	NA	NA
XM_005314184	chrPic2-gopAga1	NG	0.0343565	0.143502	0.239415	1.20935e-07	975	260.32	714.68	NA	58	34	24	NA	NA	0.0634977	1:1:1:1:1:1	0.708084(0.696108:0.564371:0.863772)	NA	NA	NA	NA
XM_008167284	chrPic2-gopAga1	NG	0.00075279	0.0681798	0.0110412	3.10403e-16	1728	398.941	1329.06	NA	27	26	1	NA	NA	0.0163196	1:1:1:1:1:1	0.535529(0.512998:0.462738:0.630849)	NA	NA	NA	NA
XM_005307433	chrPic2-gopAga1	NG	0.0214126	0.145994	0.146668	9.74665e-10	969	211.061	757.939	NA	44	28	16	NA	NA	0.0485481	1:1:1:1:1:1	0.465535(0.481481:0.364198:0.550926)	NA	NA	NA	NA
XM_008171662	chrPic2-gopAga1	NG	0.00827355	0.0849453	0.0973986	7.37125e-12	1497	342.417	1154.58	NA	37	27.5	9.5	NA	NA	0.0258111	1:1:1:1:1:1	0.527(0.505:0.403:0.673)	NA	NA	NA	NA
XM_008170286	chrPic2-gopAga1	NG	0.0321772	0.0673525	0.477744	0.000418192	2709	597.67	2111.33	NA	105	38.5	66.5	NA	NA	0.0399377	1:1:1:1:1:1	0.398168(0.485165:0.354396:0.354945)	NA	NA	NA	NA
XM_005284284	chrPic2-gopAga1	NG	0.00858033	0.0497213	0.172569	1.56473e-10	3189	727.515	2461.48	NA	56	35	21	NA	NA	0.0179659	1:1:1:1:1:1	0.463972(0.504699:0.423402:0.463816)	NA	NA	NA	NA
XM_008164786	chrPic2-gopAga1	NG	0.0202673	0.0751135	0.269822	0.0128884	462	111.928	350.072	NA	15	8	7	NA	NA	0.0335548	1:1:1:1:1:1	0.526882(0.474194:0.409677:0.696774)	NA	NA	NA	NA
XM_008176554	chrPic2-gopAga1	NG	0.021809	0.124368	0.175359	4.95375e-11	1326	349.029	976.971	NA	61	40	21	NA	NA	0.0488046	1:1:1:1:1:1	0.624153(0.623025:0.435666:0.81377)	NA	NA	NA	NA
XM_008171019	chrPic2-gopAga1	NG	0.0189174	0.101682	0.186044	2.81293e-124	23136	5337.01	17799	NA	840	507.5	332.5	NA	NA	0.0380096	1:1:1:1:1:1	0.509356(0.588992:0.363601:0.575475)	NA	NA	NA	NA
XM_008172816	chrPic2-gopAga1	NG	0.0152873	0.0799051	0.191318	6.54761e-16	3501	791.601	2709.4	NA	101	60	41	NA	NA	0.0298978	1:1:1:1:1:1	0.424772(0.50384:0.34471:0.425768)	NA	NA	NA	NA
XM_005284652	chrPic2-gopAga1	NG	0.00962571	0.084759	0.113566	0.000129094	543	124.774	418.226	NA	14	10	4	NA	NA	0.0268903	1:1:1:1:1:1	0.448718(0.524725:0.282967:0.538462)	NA	NA	NA	NA
XM_005287825	chrPic2-gopAga1	NG	0.0187278	0.067868	0.275944	5.47032e-09	3057	678.093	2378.91	NA	88	44	44	NA	NA	0.0296279	1:1:1:1:1:1	0.4121(0.562133:0.314579:0.359589)	NA	NA	NA	NA
XM_005299930	chrPic2-gopAga1	NG	0.0194234	0.0368347	0.527312	0.145827	1137	250.384	886.616	NA	26	9	17	NA	NA	0.0232576	1:1:1:1:1:1	0.452632(0.592105:0.334211:0.431579)	NA	NA	NA	NA
XM_005290711	chrPic2-gopAga1	NG	NA	0.0673242	0	NA	1008	217.422	790.578	NA	14	14	NA	NA	NA	0.0145216	1:1:1:1:1:1	0.43274(0.470326:0.400593:0.4273)	NA	NA	NA	NA
XM_005299659	chrPic2-gopAga1	NG	0.00661377	0.0975417	0.0678045	8.5443e-10	978	218.663	759.337	NA	25	20	5	NA	NA	0.0269436	1:1:1:1:1:1	0.424567(0.529052:0.336391:0.408257)	NA	NA	NA	NA
XM_008169617	chrPic2-gopAga1	NG	0.00447674	0.0950058	0.0471207	9.97061e-15	1434	313.779	1120.22	NA	33	28	5	NA	NA	0.0242858	1:1:1:1:1:1	0.506263(0.529228:0.368476:0.621086)	NA	NA	NA	NA
XM_005295207	chrPic2-gopAga1	NG	0.00180809	0.045829	0.0394531	2.45404e-30	5802	1372.12	4429.88	NA	69	61	8	NA	NA	0.0122186	1:1:1:1:1:1	0.456589(0.536176:0.422481:0.411111)	NA	NA	NA	NA
XM_008174532	chrPic2-gopAga1	NG	0.00385722	0.122639	0.0314519	5.55189e-23	1662	362.394	1299.61	NA	46	41	5	NA	NA	0.0297571	1:1:1:1:1:1	0.615916(0.581081:0.395495:0.871171)	NA	NA	NA	NA
XM_005291290	chrPic2-gopAga1	NG	0.00386288	0.0419934	0.0919877	0.00198316	666	146.917	519.083	NA	8	6	2	NA	NA	0.0122743	1:1:1:1:1:1	0.520927(0.533632:0.38565:0.643498)	NA	NA	NA	NA
XM_005289855	chrPic2-gopAga1	NG	0.0133138	0.101325	0.131396	1.41438e-14	1905	427.311	1477.69	NA	60	40.5	19.5	NA	NA	0.0330556	1:1:1:1:1:1	0.443835(0.550157:0.330721:0.450627)	NA	NA	NA	NA
XM_008172502	chrPic2-gopAga1	NG	0.00818384	0.0501768	0.1631	1.54855e-08	2184	525.392	1658.61	NA	39	25.5	13.5	NA	NA	0.0182859	1:1:1:1:1:1	0.473937(0.568587:0.422497:0.430727)	NA	NA	NA	NA
XM_005288692	chrPic2-gopAga1	NG	0.0013021	0.0419083	0.0310703	5.02814e-06	1014	245.345	768.655	NA	11	10	1	NA	NA	0.0111271	1:1:1:1:1:1	0.544248(0.567847:0.483776:0.581121)	NA	NA	NA	NA
XM_005306910	chrPic2-gopAga1	NG	0.0147992	0.0829768	0.178353	9.56095e-09	1542	381.916	1160.08	NA	47	30	17	NA	NA	0.0316851	1:1:1:1:1:1	0.51354(0.577369:0.455513:0.507737)	NA	NA	NA	NA
XM_005309787	chrPic2-gopAga1	NG	0.0106298	0.0723722	0.146877	1.88999e-14	2682	645.021	2036.98	NA	66	44.5	21.5	NA	NA	0.0254789	1:1:1:1:1:1	0.456101(0.474888:0.458147:0.435268)	NA	NA	NA	NA
XM_005308541	chrPic2-gopAga1	NG	0.0064824	0.0512874	0.126394	0.00207373	606	141.206	464.794	NA	10	7	3	NA	NA	0.0169225	1:1:1:1:1:1	0.446634(0.564039:0.362069:0.413793)	NA	NA	NA	NA
XM_008176014	chrPic2-gopAga1	NG	0.0180125	0.125424	0.143613	1.98974e-20	2283	597.414	1685.59	NA	99	69	30	NA	NA	0.04612	1:1:1:1:1:1	0.597513(0.639398:0.457461:0.695681)	NA	NA	NA	NA
XM_005307334	chrPic2-gopAga1	NG	0.0803817	0.111703	0.719601	0.199347	921	210.375	710.625	NA	76	21.8333	54.1667	NA	NA	0.0875361	1:1:1:1:1:1	0.439247(0.48871:0.395161:0.433871)	NA	NA	NA	NA
XM_008174175	chrPic2-gopAga1	NG	0.0151431	0.0756416	0.200196	2.18227e-14	3327	792.192	2534.81	NA	95	57	38	NA	NA	0.0295484	1:1:1:1:1:1	0.479429(0.577027:0.447748:0.413514)	NA	NA	NA	NA
XM_008177064	chrPic2-gopAga1	NG	0.0672312	0.157753	0.426181	0.0237377	360	87.8632	272.137	NA	30	12.5	17.5	NA	NA	0.0893243	1:1:1:1:1:1	0.594262(0.520492:0.459016:0.803279)	NA	NA	NA	NA
XM_005303671	chrPic2-gopAga1	NG	0.0123063	0.128494	0.0957736	2.87308e-47	4491	1050.05	3440.95	NA	166	124	42	NA	NA	0.0394725	1:1:1:1:1:1	0.554517(0.551402:0.366822:0.745327)	NA	NA	NA	NA
XM_005302412	chrPic2-gopAga1	NG	0.00425025	0.0568256	0.0747946	3.37798e-12	2145	493.366	1651.63	NA	34	27	7	NA	NA	0.016343	1:1:1:1:1:1	0.42621(0.437151:0.380587:0.460894)	NA	NA	NA	NA
XM_005293531	chrPic2-gopAga1	NG	0.0189516	0.0840766	0.225409	1.03261e-05	1119	264.034	854.966	NA	37	21	16	NA	NA	0.0343182	1:1:1:1:1:1	0.426025(0.504011:0.390374:0.38369)	NA	NA	NA	NA
XM_005278957	chrPic2-gopAga1	NG	0.025864	0.118013	0.219161	4.75643e-08	1125	279.312	845.688	NA	52	30.5	21.5	NA	NA	0.0487425	1:1:1:1:1:1	0.599291(0.573138:0.393617:0.831117)	NA	NA	NA	NA
XM_005303225	chrPic2-gopAga1	NG	0.0213433	0.0715378	0.29835	2.9727e-08	2862	652.187	2209.81	NA	91	44.5	46.5	NA	NA	0.0327816	1:1:1:1:1:1	0.51399(0.54715:0.379793:0.615026)	NA	NA	NA	NA
XM_005307956	chrPic2-gopAga1	NG	0.00242036	0.0413627	0.0585154	8.96459e-06	1101	273.341	827.659	NA	13	11	2	NA	NA	0.0120884	1:1:1:1:1:1	0.566845(0.576203:0.471925:0.652406)	NA	NA	NA	NA
XM_008166285	chrPic2-gopAga1	NG	0.0421458	0.0369718	1.13994	0.998277	651	138.599	512.401	NA	26	5	21	NA	NA	0.0410443	1:1:1:1:1:1	0.438988(0.462054:0.388393:0.466518)	NA	NA	NA	NA
XM_008166641	chrPic2-gopAga1	NG	0.0130219	0.0676636	0.192451	1.10548e-11	2973	649.139	2323.86	NA	72	42	30	NA	NA	0.0249527	1:1:1:1:1:1	0.386929(0.425907:0.368952:0.365927)	NA	NA	NA	NA
XM_005279966	chrPic2-gopAga1	NG	0.0175323	0.0546284	0.320937	4.23e-11	5676	1319.13	4356.87	NA	145	69.5	75.5	NA	NA	0.0261536	1:1:1:1:1:1	0.427869(0.482868:0.459937:0.340801)	NA	NA	NA	NA
XM_008164360	chrPic2-gopAga1	NG	0.00324286	0.0690682	0.0469515	9.93233e-36	4683	1129.07	3553.93	NA	86	74.5	11.5	NA	NA	0.0191134	1:1:1:1:1:1	0.480901(0.553457:0.480474:0.408771)	NA	NA	NA	NA
XM_005293294	chrPic2-gopAga1	NG	0.0297136	0.0793348	0.374534	1.17551e-17	8586	1903.93	6682.07	NA	338	143.333	194.667	NA	NA	0.040717	1:1:1:1:1:1	0.426476(0.486378:0.393468:0.399581)	NA	NA	NA	NA
XM_005298551	chrPic2-gopAga1	NG	0.0144936	0.0932134	0.155489	5.64e-09	1353	308.031	1044.97	NA	42	27	15	NA	NA	0.0324154	1:1:1:1:1:1	0.516593(0.538717:0.445796:0.565265)	NA	NA	NA	NA
XM_008166456	chrPic2-gopAga1	NG	0.0140409	0.0941191	0.149183	2.78933e-09	1323	316.552	1006.45	NA	42	28	14	NA	NA	0.0332011	1:1:1:1:1:1	0.462378(0.497743:0.408578:0.480813)	NA	NA	NA	NA
XM_005300145	chrPic2-gopAga1	NG	0.00537813	0.0750494	0.0716611	7.65722e-23	3168	742.124	2425.88	NA	66	53	13	NA	NA	0.0216991	1:1:1:1:1:1	0.479975(0.517502:0.422422:0.5)	NA	NA	NA	NA
XM_005303926	chrPic2-gopAga1	NG	0.0232469	0.0720478	0.32266	0.000782205	1194	276.583	917.417	NA	40	19	21	NA	NA	0.0345514	1:1:1:1:1:1	0.423559(0.56391:0.389724:0.317043)	NA	NA	NA	NA
XM_008171499	chrPic2-gopAga1	NG	0.00290036	0.0765593	0.0378839	5.39407e-16	1794	412.193	1381.81	NA	34	30	4	NA	NA	0.0198244	1:1:1:1:1:1	0.488036(0.541736:0.36227:0.5601)	NA	NA	NA	NA
XM_008162648	chrPic2-gopAga1	NG	0.00913574	0.124188	0.0735641	1.40748e-38	3363	830.052	2532.95	NA	118	95	23	NA	NA	0.0375327	1:1:1:1:1:1	0.625998(0.634871:0.419255:0.823869)	NA	NA	NA	NA
XM_005300647	chrPic2-gopAga1	NG	NA	0.165215	0	NA	1317	289.985	1027.02	NA	43	43	NA	NA	NA	0.0363781	1:1:1:1:1:1	0.557955(0.629545:0.334091:0.710227)	NA	NA	NA	NA
XM_005298279	chrPic2-gopAga1	NG	0.00710363	0.0546249	0.130044	5.91534e-07	1374	313.194	1060.81	NA	24	16.5	7.5	NA	NA	0.0179358	1:1:1:1:1:1	0.496369(0.515251:0.406318:0.567538)	NA	NA	NA	NA
XM_008171573	chrPic2-gopAga1	NG	0.0149502	0.0805932	0.185502	2.35182e-07	1395	314.078	1080.92	NA	40	24	16	NA	NA	0.0297294	1:1:1:1:1:1	0.400215(0.482833:0.373391:0.344421)	NA	NA	NA	NA
XM_008173117	chrPic2-gopAga1	NG	0.0550798	0.155442	0.354344	5.87489e-09	1974	448.746	1525.25	NA	144	63	81	NA	NA	0.0778949	1:1:1:1:1:1	0.46762(0.545934:0.350151:0.506777)	NA	NA	NA	NA
XM_005308364	chrPic2-gopAga1	NG	0.0123571	0.0652407	0.189408	5.38313e-05	1056	240.063	815.937	NA	25	15	10	NA	NA	0.0243792	1:1:1:1:1:1	0.503305(0.473088:0.439093:0.597734)	NA	NA	NA	NA
XM_005278978	chrPic2-gopAga1	NG	0.0019634	0.0894242	0.0219561	2.55608e-36	3321	771.067	2549.93	NA	70	65	5	NA	NA	0.02227	1:1:1:1:1:1	0.474347(0.570657:0.40369:0.448695)	NA	NA	NA	NA
XM_005279552	chrPic2-gopAga1	NG	0.0117481	0.136525	0.0860506	3.42755e-16	1287	300.432	986.568	NA	49	37.5	11.5	NA	NA	0.0408756	1:1:1:1:1:1	0.5879(0.541096:0.332192:0.890411)	NA	NA	NA	NA
XM_008163054	chrPic2-gopAga1	NG	0.0130985	0.0409204	0.320098	0.0208488	894	200.883	693.117	NA	17	8	9	NA	NA	0.0193502	1:1:1:1:1:1	0.419732(0.535117:0.356187:0.367893)	NA	NA	NA	NA
XM_008171405	chrPic2-gopAga1	NG	0.0335371	0.0679715	0.493399	2.9148e-05	4125	954.105	3170.89	NA	166	62	104	NA	NA	0.0415017	1:1:1:1:1:1	0.512672(0.535482:0.489862:0.512672)	NA	NA	NA	NA
XM_005307860	chrPic2-gopAga1	NG	0.0500857	0.139535	0.358947	0.00409558	537	113.883	423.117	NA	35	14.5	20.5	NA	NA	0.0690554	1:1:1:1:1:1	0.42233(0.40534:0.407767:0.453883)	NA	NA	NA	NA
XM_008179046	chrPic2-gopAga1	NG	0.00261489	0.13232	0.0197618	5.16777e-25	1512	362.722	1149.28	NA	47	44	3	NA	NA	0.0337306	1:1:1:1:1:1	0.574837(0.553922:0.452941:0.717647)	NA	NA	NA	NA
XM_005304081	chrPic2-gopAga1	NG	0.0142129	0.061519	0.231033	5.38165e-06	1722	372.48	1349.52	NA	41	22	19	NA	NA	0.0244455	1:1:1:1:1:1	0.419271(0.480035:0.360243:0.417535)	NA	NA	NA	NA
XM_008173614	chrPic2-gopAga1	NG	0.0382498	0.0977886	0.391148	2.13177e-06	2505	507.189	1997.81	NA	121	46.5	74.5	NA	NA	0.0503047	1:1:1:1:1:1	0.389685(0.498208:0.322581:0.348268)	NA	NA	NA	NA
XM_008177447	chrPic2-gopAga1	NG	0.209301	0.242469	0.86321	0.523049	585	128.714	456.286	NA	110	26.6667	83.3333	NA	NA	0.216599	1:1:1:1:1:1	0.527919(0.469543:0.378173:0.736041)	NA	NA	NA	NA
XM_005293213	chrPic2-gopAga1	NG	0.002346	0.111572	0.0210268	3.0885e-15	1095	241.15	853.85	NA	27	25	2	NA	NA	0.0264007	1:1:1:1:1:1	0.518215(0.498634:0.439891:0.61612)	NA	NA	NA	NA
XM_005302239	chrPic2-gopAga1	NG	0.00677251	0.0980098	0.0691003	3.2165e-18	1839	429.927	1409.07	NA	49	39.5	9.5	NA	NA	0.0281023	1:1:1:1:1:1	0.564332(0.550489:0.420195:0.722313)	NA	NA	NA	NA
XM_005307550	chrPic2-gopAga1	NG	0.0175084	0.0671302	0.260813	1.92932e-12	4107	957.741	3149.26	NA	116	61.5	54.5	NA	NA	0.0290801	1:1:1:1:1:1	0.431973(0.525875:0.408528:0.361516)	NA	NA	NA	NA
XM_005290089	chrPic2-gopAga1	NG	0.0354149	0.161227	0.219658	3.00128e-05	504	113.734	390.266	NA	30	16.5	13.5	NA	NA	0.063806	1:1:1:1:1:1	0.510989(0.554945:0.387363:0.590659)	NA	NA	NA	NA
XM_005293920	chrPic2-gopAga1	NG	0.0163765	0.117012	0.139956	4.18555e-09	990	249.214	740.786	NA	39	27	12	NA	NA	0.0417095	1:1:1:1:1:1	0.606468(0.561194:0.432836:0.825373)	NA	NA	NA	NA
XM_008167209	chrPic2-gopAga1	NG	0.0241351	0.084007	0.287299	6.87479e-05	1161	276.823	884.177	NA	43	22	21	NA	NA	0.0384107	1:1:1:1:1:1	0.487973(0.561856:0.411082:0.490979)	NA	NA	NA	NA
XM_008179461	chrPic2-gopAga1	NG	0.0061668	0.0595109	0.103625	1.50668e-18	3642	873.956	2768.04	NA	67	50	17	NA	NA	0.0189676	1:1:1:1:1:1	0.505898(0.599177:0.427572:0.490947)	NA	NA	NA	NA
XM_005301545	chrPic2-gopAga1	NG	0.00330072	0.071032	0.0464681	3.00857e-10	1206	295.107	910.893	NA	23	20	3	NA	NA	0.0198745	1:1:1:1:1:1	0.636063(0.516129:0.44665:0.945409)	NA	NA	NA	NA
XM_008163876	chrPic2-gopAga1	NG	0.0143112	0.108252	0.132203	1.86822e-19	2490	585.305	1904.7	NA	86	59	27	NA	NA	0.0363931	1:1:1:1:1:1	0.564103(0.530048:0.430288:0.731971)	NA	NA	NA	NA
XM_005300086	chrPic2-gopAga1	NG	0.0153008	0.0676028	0.226334	8.24682e-12	3465	757.98	2707.02	NA	90	49	41	NA	NA	0.026742	1:1:1:1:1:1	0.391148(0.427768:0.372405:0.37327)	NA	NA	NA	NA
XM_008175874	chrPic2-gopAga1	NG	0.0430643	0.106257	0.405285	3.73553e-18	7836	1731.05	6104.95	NA	427	171.5	255.5	NA	NA	0.0570241	1:1:1:1:1:1	0.422558(0.482805:0.399121:0.385747)	NA	NA	NA	NA
XM_008175407	chrPic2-gopAga1	NG	0.064525	0.0855451	0.75428	0.593529	333	74.2144	258.786	NA	22	6	16	NA	NA	0.0692097	1:1:1:1:1:1	0.470238(0.616071:0.3125:0.482143)	NA	NA	NA	NA
XM_008167471	chrPic2-gopAga1	NG	0.00112705	0.0225527	0.0499741	0.000831599	1158	270.063	887.937	NA	7	6	1	NA	NA	0.00612385	1:1:1:1:1:1	0.466581(0.492288:0.443445:0.46401)	NA	NA	NA	NA
XM_005291207	chrPic2-gopAga1	NG	0.00394336	0.0376291	0.104795	0.000286598	1008	245.227	762.773	NA	12	9	3	NA	NA	0.0121384	1:1:1:1:1:1	0.514342(0.534125:0.351632:0.65727)	NA	NA	NA	NA
XM_005311340	chrPic2-gopAga1	NG	0.0131254	0.0860403	0.15255	0.000762368	495	110.717	384.283	NA	14	9	5	NA	NA	0.0294343	1:1:1:1:1:1	0.432731(0.557229:0.274096:0.466867)	NA	NA	NA	NA
XM_005290138	chrPic2-gopAga1	NG	0.0659646	0.205638	0.320781	2.40064e-10	1404	379.934	1024.07	NA	133	68.3333	64.6667	NA	NA	0.103761	1:1:1:1:1:1	0.592054(0.550388:0.396318:0.829457)	NA	NA	NA	NA
XM_005290680	chrPic2-gopAga1	NG	0.032243	0.0904061	0.356647	0.000925395	1017	240.696	776.304	NA	45	20.5	24.5	NA	NA	0.0460086	1:1:1:1:1:1	0.531863(0.573529:0.447059:0.575)	NA	NA	NA	NA
XM_008165635	chrPic2-gopAga1	NG	0.00483449	0.0485057	0.0996684	3.64895e-16	3528	830.31	2697.69	NA	52	39	13	NA	NA	0.0151124	1:1:1:1:1:1	0.438403(0.514444:0.417162:0.383602)	NA	NA	NA	NA
XM_005293681	chrPic2-gopAga1	NG	0.0181788	0.0660286	0.275317	0.0293058	429	94.9284	334.072	NA	12	6	6	NA	NA	0.0287669	1:1:1:1:1:1	0.496575(0.554795:0.421233:0.513699)	NA	NA	NA	NA
XM_005287783	chrPic2-gopAga1	NG	NA	0.171317	0	NA	468	97.9372	370.063	NA	15	15	NA	NA	NA	0.0358511	1:1:1:1:1:1	0.418259(0.5:0.254777:0.5)	NA	NA	NA	NA
XM_005304271	chrPic2-gopAga1	NG	0.0280896	0.0620674	0.452566	0.0627013	765	184.661	580.339	NA	27	11	16	NA	NA	0.0362914	1:1:1:1:1:1	0.498765(0.57037:0.409259:0.516667)	NA	NA	NA	NA
XM_005299184	chrPic2-gopAga1	NG	0.00888548	0.0489939	0.181359	1.57695e-11	3879	822.301	3056.7	NA	66	39	27	NA	NA	0.017388	1:1:1:1:1:1	0.372488(0.511206:0.290185:0.316074)	NA	NA	NA	NA
XM_005287803	chrPic2-gopAga1	NG	0.00538884	0.0640077	0.0841906	2.44188e-05	738	179.292	558.708	NA	14	11	3	NA	NA	0.0196299	1:1:1:1:1:1	0.479082(0.611336:0.433198:0.392713)	NA	NA	NA	NA
XM_005305592	chrPic2-gopAga1	NG	0.00467204	0.135324	0.0345247	3.9528e-35	2283	565.345	1717.65	NA	78	70	8	NA	NA	0.0370258	1:1:1:1:1:1	0.608021(0.610608:0.410737:0.802717)	NA	NA	NA	NA
XM_005311255	chrPic2-gopAga1	NG	0.108938	0.117561	0.926654	0.762726	699	151.64	547.36	NA	72	16.5	55.5	NA	NA	0.110809	1:1:1:1:1:1	0.480057(0.459402:0.361111:0.619658)	NA	NA	NA	NA
XM_008165228	chrPic2-gopAga1	NG	0.006722	NA	NA	NA	186	36.5671	149.433	NA	1	NA	1	NA	NA	0.00540047	1:1:1:1:1:1	0.346561(0.428571:0.230159:0.380952)	NA	NA	NA	NA
XM_005301415	chrPic2-gopAga1	NG	0.0265835	0.0612258	0.434187	0.0423508	855	204.105	650.895	NA	29	12	17	NA	NA	0.0348533	1:1:1:1:1:1	0.481735(0.530822:0.455479:0.458904)	NA	NA	NA	NA
XM_008173466	chrPic2-gopAga1	NG	0.0194363	0.0588476	0.330282	0.0124528	750	176.684	573.316	NA	21	10	11	NA	NA	0.0287208	1:1:1:1:1:1	0.452855(0.496016:0.428287:0.434263)	NA	NA	NA	NA
XM_008167124	chrPic2-gopAga1	NG	0.00535465	0.0966028	0.0554295	2.5918e-21	2073	479.92	1593.08	NA	52	43.5	8.5	NA	NA	0.0264795	1:1:1:1:1:1	0.492534(0.531069:0.384393:0.562139)	NA	NA	NA	NA
XM_008163663	chrPic2-gopAga1	NG	0.0404427	0.0715519	0.565222	0.0147449	1965	402.961	1562.04	NA	89	27.5	61.5	NA	NA	0.0468222	1:1:1:1:1:1	0.43877(0.467226:0.403963:0.445122)	NA	NA	NA	NA
XM_005279949	chrPic2-gopAga1	NG	0.00629865	0.0583024	0.108034	8.74411e-05	816	178.273	637.727	NA	14	10	4	NA	NA	0.01766	1:1:1:1:1:1	0.452381(0.547619:0.382784:0.42674)	NA	NA	NA	NA
XM_005304381	chrPic2-gopAga1	NG	0.00575182	0.0656127	0.0876632	1.81286e-19	3366	748.115	2617.88	NA	62	47	15	NA	NA	0.0190563	1:1:1:1:1:1	0.451766(0.5187:0.414069:0.422529)	NA	NA	NA	NA
XM_005299332	chrPic2-gopAga1	NG	0.00156219	0.0734891	0.0212574	1.64677e-15	1653	371.41	1281.59	NA	28	26	2	NA	NA	0.0177233	1:1:1:1:1:1	0.419988(0.515399:0.344203:0.400362)	NA	NA	NA	NA
XM_008172370	chrPic2-gopAga1	NG	0.00927015	0.0640001	0.144846	1.05689e-18	4218	961.766	3256.23	NA	89	59	30	NA	NA	0.0217494	1:1:1:1:1:1	0.442786(0.522033:0.401564:0.404762)	NA	NA	NA	NA
XM_008164122	chrPic2-gopAga1	NG	0.00483453	0.0736219	0.065667	5.38212e-09	1101	270.949	830.051	NA	23	19	4	NA	NA	0.0217627	1:1:1:1:1:1	0.561594(0.533967:0.441576:0.709239)	NA	NA	NA	NA
XM_005285622	chrPic2-gopAga1	NG	0.0172093	0.0949503	0.181245	4.04441e-07	987	252.283	734.717	NA	35	22.5	12.5	NA	NA	0.0370803	1:1:1:1:1:1	0.553892(0.612275:0.434132:0.615269)	NA	NA	NA	NA
XM_005308969	chrPic2-gopAga1	NG	NA	0.0630436	0	NA	582	132.304	449.696	NA	8	8	NA	NA	NA	0.0143315	1:1:1:1:1:1	0.498308(0.517766:0.42132:0.555838)	NA	NA	NA	NA
XM_005279493	chrPic2-gopAga1	NG	0.113731	0.189802	0.599206	0.0181477	798	205.737	592.263	NA	97	34.5	62.5	NA	NA	0.133343	1:1:1:1:1:1	0.588308(0.552239:0.490672:0.722015)	NA	NA	NA	NA
XM_005308529	chrPic2-gopAga1	NG	0.0111905	0.060597	0.184671	0.00137037	624	128.836	495.164	NA	13	7.5	5.5	NA	NA	0.0213913	1:1:1:1:1:1	0.413876(0.502392:0.296651:0.442584)	NA	NA	NA	NA
XM_005290651	chrPic2-gopAga1	NG	0.0128417	0.075544	0.16999	5.20668e-27	5919	1363.69	4555.31	NA	156	98	58	NA	NA	0.0272878	1:1:1:1:1:1	0.47179(0.554746:0.39779:0.462833)	NA	NA	NA	NA
XM_008169388	chrPic2-gopAga1	NG	0.0205286	0.0698601	0.293853	9.25383e-10	3429	787.046	2641.95	NA	106	52.5	53.5	NA	NA	0.0318514	1:1:1:1:1:1	0.44759(0.502178:0.422474:0.418118)	NA	NA	NA	NA
XM_008168538	chrPic2-gopAga1	NG	0.0045098	0.0616424	0.0731607	4.5491e-06	870	202.781	667.219	NA	15	12	3	NA	NA	0.0178263	1:1:1:1:1:1	0.424399(0.469072:0.407216:0.396907)	NA	NA	NA	NA
XM_005295579	chrPic2-gopAga1	NG	0.00773595	0.105162	0.0735623	3.05812e-50	5121	1222.97	3898.03	NA	150	120	30	NA	NA	0.0310026	1:1:1:1:1:1	0.560402(0.535714:0.38671:0.758782)	NA	NA	NA	NA
XM_008172634	chrPic2-gopAga1	NG	0.00753567	0.0527929	0.14274	2.09845e-18	4776	1108.33	3667.67	NA	84	56.5	27.5	NA	NA	0.0180382	1:1:1:1:1:1	0.463695(0.52511:0.469554:0.396422)	NA	NA	NA	NA
XM_005313383	chrPic2-gopAga1	NG	0.0297168	0.134159	0.221505	1.87513e-17	2799	602.389	2196.61	NA	138	74	64	NA	NA	0.0521944	1:1:1:1:1:1	0.442725(0.481323:0.373533:0.473319)	NA	NA	NA	NA
XM_005305066	chrPic2-gopAga1	NG	0.00123503	0.0850869	0.014515	2.31876e-12	1059	248.639	810.361	NA	21	20	1	NA	NA	0.0209223	1:1:1:1:1:1	0.487759(0.533898:0.451977:0.477401)	NA	NA	NA	NA
XM_005292915	chrPic2-gopAga1	NG	0.0200035	0.0716457	0.279201	0.00975766	537	131.714	405.286	NA	17	9	8	NA	NA	0.0326702	1:1:1:1:1:1	0.602778(0.544444:0.397222:0.866667)	NA	NA	NA	NA
XM_008169454	chrPic2-gopAga1	NG	0.00873734	0.073706	0.118543	3.3858e-10	1572	363.248	1208.75	NA	36	25.5	10.5	NA	NA	0.0237499	1:1:1:1:1:1	0.432193(0.507605:0.361217:0.427757)	NA	NA	NA	NA
XM_008179074	chrPic2-gopAga1	NG	NA	0.0660523	0	NA	1320	300.503	1019.5	NA	19	19	NA	NA	NA	0.0150371	1:1:1:1:1:1	0.482237(0.529478:0.387755:0.529478)	NA	NA	NA	NA
XM_008171672	chrPic2-gopAga1	NG	0.0425327	0.053491	0.795137	0.450953	912	222.747	689.253	NA	40	11.5	28.5	NA	NA	0.0452091	1:1:1:1:1:1	0.398907(0.432787:0.467213:0.296721)	NA	NA	NA	NA
XM_008166933	chrPic2-gopAga1	NG	0.0139027	0.0726766	0.191295	1.6981e-09	2088	490.858	1597.14	NA	56	34	22	NA	NA	0.0277196	1:1:1:1:1:1	0.463996(0.484263:0.391989:0.515737)	NA	NA	NA	NA
XM_005281439	chrPic2-gopAga1	NG	0.00804057	0.0438527	0.183354	0.00308852	813	187.814	625.186	NA	13	8	5	NA	NA	0.0163137	1:1:1:1:1:1	0.46201(0.483456:0.363971:0.538603)	NA	NA	NA	NA
XM_005283127	chrPic2-gopAga1	NG	0.0241156	0.106459	0.226525	3.24556e-09	1536	391.274	1144.73	NA	66	38.8333	27.1667	NA	NA	0.0450914	1:1:1:1:1:1	0.650422(0.633528:0.425926:0.891813)	NA	NA	NA	NA
XM_008165881	chrPic2-gopAga1	NG	0.00990103	0.0964774	0.102625	3.42394e-28	3516	872.64	2643.36	NA	105	79	26	NA	NA	0.0313885	1:1:1:1:1:1	0.633531(0.600677:0.563875:0.736041)	NA	NA	NA	NA
XM_008175444	chrPic2-gopAga1	NG	0.0229053	0.0580432	0.394625	0.0152878	942	232.75	709.25	NA	29	13	16	NA	NA	0.0315871	1:1:1:1:1:1	0.571958(0.526984:0.426984:0.761905)	NA	NA	NA	NA
XM_008173404	chrPic2-gopAga1	NG	0.00902481	0.118496	0.0761611	2.68142e-16	1392	333	1059	NA	46	36.5	9.5	NA	NA	0.0352131	1:1:1:1:1:1	0.560897(0.613248:0.392094:0.67735)	NA	NA	NA	NA
XM_005292710	chrPic2-gopAga1	NG	0.0214489	0.0858487	0.249846	1.40201e-07	1731	406.817	1324.18	NA	61	33	28	NA	NA	0.036584	1:1:1:1:1:1	0.546136(0.589965:0.41955:0.628893)	NA	NA	NA	NA
XM_005310195	chrPic2-gopAga1	NG	0.00332519	0.0697441	0.0476771	5.31411e-07	798	195.197	602.803	NA	15	13	2	NA	NA	0.0195717	1:1:1:1:1:1	0.486267(0.574906:0.365169:0.518727)	NA	NA	NA	NA
XM_008170512	chrPic2-gopAga1	NG	0.00674091	0.0672483	0.100239	1.12801e-20	3573	816.212	2756.79	NA	71	52.5	18.5	NA	NA	0.0205631	1:1:1:1:1:1	0.465604(0.504195:0.376258:0.516359)	NA	NA	NA	NA
XM_005296034	chrPic2-gopAga1	NG	0.0139824	0.127077	0.110031	1.13789e-06	570	136.876	433.124	NA	22	16	6	NA	NA	0.0411401	1:1:1:1:1:1	0.613126(0.632124:0.487047:0.720207)	NA	NA	NA	NA
XM_008175671	chrPic2-gopAga1	NG	0.0361341	0.0741004	0.487638	0.0295687	900	205.506	694.494	NA	39	14.5	24.5	NA	NA	0.0448034	1:1:1:1:1:1	0.439494(0.50495:0.394389:0.419142)	NA	NA	NA	NA
XM_005287315	chrPic2-gopAga1	NG	0.00777748	0.121079	0.0642346	8.90481e-07	504	116.267	387.733	NA	16	13	3	NA	NA	0.033915	1:1:1:1:1:1	0.501972(0.494083:0.476331:0.535503)	NA	NA	NA	NA
XM_005304608	chrPic2-gopAga1	NG	0.00550317	0.0726175	0.0757829	1.39461e-35	5310	1206.43	4103.57	NA	106	83.5	22.5	NA	NA	0.0207515	1:1:1:1:1:1	0.437018(0.51128:0.377609:0.422166)	NA	NA	NA	NA
XM_005305849	chrPic2-gopAga1	NG	0.00119695	0.0376666	0.0317776	1.06526e-13	2730	639.693	2090.31	NA	26	23.5	2.5	NA	NA	0.00974251	1:1:1:1:1:1	0.517563(0.540615:0.493414:0.518661)	NA	NA	NA	NA
XM_008173901	chrPic2-gopAga1	NG	0.00349918	0.119015	0.0294013	8.69679e-35	2448	586.087	1861.91	NA	71	64.5	6.5	NA	NA	0.0311553	1:1:1:1:1:1	0.555284(0.566707:0.366585:0.732558)	NA	NA	NA	NA
XM_005285906	chrPic2-gopAga1	NG	0.0503049	0.0845541	0.594943	0.0686829	963	228.233	734.767	NA	54	18.25	35.75	NA	NA	0.058422	1:1:1:1:1:1	0.445808(0.501534:0.349693:0.486196)	NA	NA	NA	NA
XM_005311719	chrPic2-gopAga1	NG	0.00563329	0.0878201	0.0641458	4.06554e-09	942	229.265	712.735	NA	23	19	4	NA	NA	0.025636	1:1:1:1:1:1	0.599471(0.561905:0.42381:0.812698)	NA	NA	NA	NA
XM_008165131	chrPic2-gopAga1	NG	0.00226388	0.0373404	0.0606282	1.51988e-13	3423	768.68	2654.32	NA	34	28	6	NA	NA	0.0101408	1:1:1:1:1:1	0.457968(0.531961:0.399737:0.442207)	NA	NA	NA	NA
XM_005293563	chrPic2-gopAga1	NG	0.0293519	0.0772188	0.380114	0.00114796	1200	279.381	920.619	NA	47	20.5	26.5	NA	NA	0.0404961	1:1:1:1:1:1	0.458437(0.498753:0.447631:0.428928)	NA	NA	NA	NA
XM_008172343	chrPic2-gopAga1	NG	0.00904183	0.0626216	0.144388	1.28037e-19	4320	982.047	3337.95	NA	89	59	30	NA	NA	0.0212219	1:1:1:1:1:1	0.441129(0.522901:0.396947:0.403539)	NA	NA	NA	NA
XM_008173773	chrPic2-gopAga1	NG	0.0151706	0.111835	0.135651	1.83107e-11	1383	317.624	1065.38	NA	49	33	16	NA	NA	0.0373708	1:1:1:1:1:1	0.562771(0.582251:0.397186:0.708874)	NA	NA	NA	NA
XM_008167056	chrPic2-gopAga1	NG	0.0189516	0.0840766	0.225409	1.03261e-05	1119	264.034	854.966	NA	37	21	16	NA	NA	0.0343182	1:1:1:1:1:1	0.426025(0.504011:0.390374:0.38369)	NA	NA	NA	NA
XM_005279833	chrPic2-gopAga1	NG	0.00620687	0.0796845	0.0778931	1.71959e-08	1047	238.103	808.897	NA	23	18	5	NA	NA	0.0229168	1:1:1:1:1:1	0.442381(0.517143:0.342857:0.467143)	NA	NA	NA	NA
XM_005311602	chrPic2-gopAga1	NG	0.0138428	0.0747413	0.18521	0.00336327	477	112.458	364.542	NA	13	8	5	NA	NA	0.0282003	1:1:1:1:1:1	0.498004(0.553892:0.371257:0.568862)	NA	NA	NA	NA
XM_008174848	chrPic2-gopAga1	NG	0.00224507	0.136556	0.0164406	6.7401e-39	2313	528.651	1784.35	NA	70	66	4	NA	NA	0.0329428	1:1:1:1:1:1	0.578584(0.544041:0.364637:0.827073)	NA	NA	NA	NA
XM_005303806	chrPic2-gopAga1	NG	0.0273118	0.0604076	0.452125	0.00672016	1575	344.596	1230.4	NA	53	20	33	NA	NA	0.0345529	1:1:1:1:1:1	0.407795(0.479087:0.373574:0.370722)	NA	NA	NA	NA
XM_008165360	chrPic2-gopAga1	NG	0.0101177	0.0677861	0.149259	1.63293e-22	5007	1126.32	3880.68	NA	112	73	39	NA	NA	0.0230901	1:1:1:1:1:1	0.490137(0.517633:0.425284:0.527496)	NA	NA	NA	NA
XM_008171349	chrPic2-gopAga1	NG	0.00563783	0.0887722	0.0635089	1.24091e-09	963	250.837	712.163	NA	25	21	4	NA	NA	0.0272922	1:1:1:1:1:1	0.486025(0.599379:0.476708:0.381988)	NA	NA	NA	NA
XM_005298619	chrPic2-gopAga1	NG	0.0306433	0.0904272	0.338873	1.30423e-05	1698	399.115	1298.88	NA	73	34	39	NA	NA	0.0446955	1:1:1:1:1:1	0.516755(0.570547:0.408289:0.571429)	NA	NA	NA	NA
XM_008169370	chrPic2-gopAga1	NG	0.0068808	0.0805778	0.0853932	2.41869e-18	2487	589.004	1898	NA	58	45	13	NA	NA	0.0243347	1:1:1:1:1:1	0.447854(0.521059:0.355596:0.466907)	NA	NA	NA	NA
XM_008166383	chrPic2-gopAga1	NG	0.0092084	0.0333441	0.276163	0.00574218	1290	306.62	983.38	NA	19	10	9	NA	NA	0.0149452	1:1:1:1:1:1	0.526682(0.540603:0.49768:0.541763)	NA	NA	NA	NA
XM_008176620	chrPic2-gopAga1	NG	0.0519218	0.145672	0.356431	3.73341e-05	993	245.472	747.528	NA	70	32.5	37.5	NA	NA	0.075097	1:1:1:1:1:1	0.567269(0.490964:0.394578:0.816265)	NA	NA	NA	NA
XM_005288395	chrPic2-gopAga1	NG	0.00906424	0.0551016	0.164501	2.23202e-07	1857	414.109	1442.89	NA	35	22	13	NA	NA	0.0193305	1:1:1:1:1:1	0.454032(0.516935:0.366935:0.478226)	NA	NA	NA	NA
XM_005293044	chrPic2-gopAga1	NG	0.0105951	0.0768369	0.13789	5.8626e-31	5823	1355.57	4467.43	NA	146	99	47	NA	NA	0.0260159	1:1:1:1:1:1	0.506769(0.550386:0.492545:0.477378)	NA	NA	NA	NA
XM_008163989	chrPic2-gopAga1	NG	0.00340744	0.0498992	0.0682865	2.44084e-06	1131	248.573	882.427	NA	15	12	3	NA	NA	0.0136255	1:1:1:1:1:1	0.433862(0.456349:0.335979:0.509259)	NA	NA	NA	NA
XM_005293627	chrPic2-gopAga1	NG	0.00943812	0.132025	0.0714874	1.67633e-20	1602	375.855	1226.15	NA	57	45.5	11.5	NA	NA	0.0381989	1:1:1:1:1:1	0.515265(0.552336:0.359813:0.633645)	NA	NA	NA	NA
XM_008175304	chrPic2-gopAga1	NG	0.0300564	0.114026	0.263593	6.23532e-08	1440	348.204	1091.8	NA	69	36.8333	32.1667	NA	NA	0.0503609	1:1:1:1:1:1	0.544352(0.590437:0.420998:0.621622)	NA	NA	NA	NA
XM_005301224	chrPic2-gopAga1	NG	0.0449202	0.128667	0.34912	6.32964e-07	1572	367.911	1204.09	NA	96	43.5	52.5	NA	NA	0.0645203	1:1:1:1:1:1	0.494382(0.524345:0.470974:0.487828)	NA	NA	NA	NA
XM_005312739	chrPic2-gopAga1	NG	0.0890199	0.320745	0.277541	4.57017e-11	933	224.159	708.841	NA	118	58.5	59.5	NA	NA	0.144693	1:1:1:1:1:1	0.458868(0.435897:0.349359:0.591346)	NA	NA	NA	NA
XM_005303236	chrPic2-gopAga1	NG	0.0029413	0.0784919	0.0374727	9.20814e-13	1344	322.043	1021.96	NA	27	24	3	NA	NA	0.0210444	1:1:1:1:1:1	0.519302(0.537862:0.418708:0.601336)	NA	NA	NA	NA
XM_008178776	chrPic2-gopAga1	NG	0.0315789	0.0825613	0.382491	2.26663e-16	7851	1782.23	6068.77	NA	327	139.333	187.667	NA	NA	0.0431522	1:1:1:1:1:1	0.445334(0.521548:0.325133:0.489321)	NA	NA	NA	NA
XM_005305875	chrPic2-gopAga1	NG	0.0106854	0.0546568	0.1955	5.33235e-06	1680	360.445	1319.56	NA	33	19	14	NA	NA	0.0201195	1:1:1:1:1:1	0.393642(0.449198:0.336898:0.394831)	NA	NA	NA	NA
XM_008166290	chrPic2-gopAga1	NG	0.0106854	0.0546568	0.1955	5.33235e-06	1680	360.445	1319.56	NA	33	19	14	NA	NA	0.0201195	1:1:1:1:1:1	0.393642(0.449198:0.336898:0.394831)	NA	NA	NA	NA
XM_005288498	chrPic2-gopAga1	NG	0.0153378	0.0785793	0.195188	1.55992e-06	1164	274.788	889.212	NA	34	20.5	13.5	NA	NA	0.0302673	1:1:1:1:1:1	0.523932(0.45:0.392308:0.729487)	NA	NA	NA	NA
XM_005279194	chrPic2-gopAga1	NG	0.0354396	0.1366	0.25944	5.02191e-09	1479	352.331	1126.67	NA	83	44	39	NA	NA	0.0595383	1:1:1:1:1:1	0.562416(0.558704:0.422065:0.706478)	NA	NA	NA	NA
XM_005315529	chrPic2-gopAga1	NG	0.0050555	0.151704	0.0333248	1.79811e-05	264	65.5283	198.472	NA	10	9	1	NA	NA	0.0414555	1:1:1:1:1:1	0.657197(0.607955:0.443182:0.920455)	NA	NA	NA	NA
XM_005314190	chrPic2-gopAga1	NG	0.0388328	0.0946728	0.41018	9.82713e-05	1575	399.14	1175.86	NA	80	35.5	44.5	NA	NA	0.0529839	1:1:1:1:1:1	0.545225(0.59962:0.490512:0.545541)	NA	NA	NA	NA
XM_008169347	chrPic2-gopAga1	NG	0.0108255	0.0572375	0.189133	1.35269e-05	1425	308.486	1116.51	NA	29	17	12	NA	NA	0.0208728	1:1:1:1:1:1	0.398323(0.505241:0.322851:0.366876)	NA	NA	NA	NA
XM_008166778	chrPic2-gopAga1	NG	0.0104428	0.0800759	0.130411	2.79569e-45	8064	1820.29	6243.71	NA	203	138.25	64.75	NA	NA	0.0261611	1:1:1:1:1:1	0.468723(0.521739:0.380156:0.504274)	NA	NA	NA	NA
XM_005305953	chrPic2-gopAga1	NG	0.0550608	0.0776541	0.709052	0.0712479	2259	535.454	1723.55	NA	131	39.5	91.5	NA	NA	0.0604161	1:1:1:1:1:1	0.515412(0.560766:0.463012:0.522457)	NA	NA	NA	NA
XM_005282153	chrPic2-gopAga1	NG	0.0339468	0.0825339	0.411308	9.22576e-07	3273	742.118	2530.88	NA	142	58	84	NA	NA	0.0449634	1:1:1:1:1:1	0.406746(0.451007:0.414835:0.354396)	NA	NA	NA	NA
XM_008165763	chrPic2-gopAga1	NG	0.0277134	0.0640288	0.432827	0.000121383	2703	598.809	2104.19	NA	94	36.75	57.25	NA	NA	0.0357585	1:1:1:1:1:1	0.406836(0.498346:0.350606:0.371555)	NA	NA	NA	NA
XM_008162785	chrPic2-gopAga1	NG	0.0097096	0.11795	0.0823197	5.55573e-21	2013	458.115	1554.88	NA	65	50	15	NA	NA	0.0343428	1:1:1:1:1:1	0.514137(0.547619:0.376488:0.618304)	NA	NA	NA	NA
XM_008169166	chrPic2-gopAga1	NG	0.00489056	0.0677096	0.0722285	2.58627e-11	1617	386.142	1230.86	NA	31	25	6	NA	NA	0.0198918	1:1:1:1:1:1	0.512963(0.624074:0.45463:0.460185)	NA	NA	NA	NA
XM_008173881	chrPic2-gopAga1	NG	0.0531975	0.118892	0.447445	6.44929e-06	2049	559.36	1489.64	NA	138	61.5	76.5	NA	NA	0.0711315	1:1:1:1:1:1	0.684008(0.657514:0.611272:0.783237)	NA	NA	NA	NA
XM_008170591	chrPic2-gopAga1	NG	0.0196739	0.0560203	0.351193	0.000268054	1671	392.126	1278.87	NA	46	21.1667	24.8333	NA	NA	0.0282032	1:1:1:1:1:1	0.403321(0.454626:0.354982:0.400356)	NA	NA	NA	NA
XM_008168078	chrPic2-gopAga1	NG	0.0069299	0.0680121	0.101892	1.55822e-17	3027	707.48	2319.52	NA	62	46	16	NA	NA	0.0212062	1:1:1:1:1:1	0.441419(0.5:0.430198:0.394059)	NA	NA	NA	NA
XM_005308194	chrPic2-gopAga1	NG	0.064164	0.136101	0.471443	0.0458413	462	120.514	341.486	NA	36	15	21	NA	NA	0.0829291	1:1:1:1:1:1	0.645963(0.729814:0.478261:0.729814)	NA	NA	NA	NA
XM_005311179	chrPic2-gopAga1	NG	0.00292627	0.0771169	0.0379459	3.52965e-27	3120	723.207	2396.79	NA	60	53	7	NA	NA	0.0201234	1:1:1:1:1:1	0.51569(0.51489:0.442843:0.589337)	NA	NA	NA	NA
XM_005298343	chrPic2-gopAga1	NG	0.0266104	0.0878783	0.302809	3.12722e-08	2430	536.628	1893.37	NA	94	44.5	49.5	NA	NA	0.0401404	1:1:1:1:1:1	0.472462(0.523428:0.337855:0.556104)	NA	NA	NA	NA
XM_008165197	chrPic2-gopAga1	NG	0.0218919	0.0902777	0.242495	3.86641e-33	8307	1934.02	6372.98	NA	302	164.5	137.5	NA	NA	0.0378134	1:1:1:1:1:1	0.48207(0.527617:0.446209:0.472383)	NA	NA	NA	NA
XM_008162652	chrPic2-gopAga1	NG	0.0389199	0.077877	0.499761	0.0113679	1035	270.379	764.621	NA	49	20	29	NA	NA	0.0490969	1:1:1:1:1:1	0.6079(0.596821:0.460983:0.765896)	NA	NA	NA	NA
XM_005293528	chrPic2-gopAga1	NG	0.0102663	0.134497	0.0763315	7.20719e-10	759	170.556	588.444	NA	27	21	6	NA	NA	0.0381823	1:1:1:1:1:1	0.547244(0.529528:0.377953:0.734252)	NA	NA	NA	NA
XM_005293246	chrPic2-gopAga1	NG	0.0220674	0.063416	0.347979	0.0421618	483	115.115	367.885	NA	15	7	8	NA	NA	0.0319221	1:1:1:1:1:1	0.532922(0.524691:0.432099:0.641975)	NA	NA	NA	NA
XM_005294456	chrPic2-gopAga1	NG	0.0137228	0.070891	0.193576	3.57843e-11	2724	591.333	2132.67	NA	69	40	29	NA	NA	0.026133	1:1:1:1:1:1	0.40044(0.481298:0.358636:0.361386)	NA	NA	NA	NA
XM_005307076	chrPic2-gopAga1	NG	0.0223401	0.0667018	0.334925	0.00116518	1251	274.201	976.799	NA	39	17.5	21.5	NA	NA	0.0320636	1:1:1:1:1:1	0.424242(0.453349:0.358852:0.460526)	NA	NA	NA	NA
XM_008179692	chrPic2-gopAga1	NG	0.00113799	0.101719	0.0111876	2.83437e-62	4653	1135.37	3517.63	NA	112	108	4	NA	NA	0.0256807	1:1:1:1:1:1	0.600623(0.564111:0.441044:0.796714)	NA	NA	NA	NA
XM_008170575	chrPic2-gopAga1	NG	0.0122615	0.0691493	0.17732	8.06531e-06	1098	234.645	863.355	NA	26	15.5	10.5	NA	NA	0.0244186	1:1:1:1:1:1	0.429155(0.483651:0.352861:0.450954)	NA	NA	NA	NA
XM_005287320	chrPic2-gopAga1	NG	0.00589138	0.0818366	0.0719896	1.95066e-09	1110	257.965	852.035	NA	25	20	5	NA	NA	0.0235411	1:1:1:1:1:1	0.459119(0.532345:0.381402:0.463612)	NA	NA	NA	NA
XM_008168676	chrPic2-gopAga1	NG	0.0294189	0.0833867	0.352801	0.00123146	1038	240.755	797.245	NA	42	19	23	NA	NA	0.0419363	1:1:1:1:1:1	0.466859(0.524496:0.432277:0.443804)	NA	NA	NA	NA
XM_008173057	chrPic2-gopAga1	NG	0.00100906	0.050023	0.0201719	8.22694e-09	1281	289.308	991.692	NA	15	14	1	NA	NA	0.0120786	1:1:1:1:1:1	0.428349(0.509346:0.369159:0.406542)	NA	NA	NA	NA
XM_005281295	chrPic2-gopAga1	NG	0.00150106	0.101527	0.0147848	7.03106e-35	2643	642.409	2000.59	NA	64	61	3	NA	NA	0.0258134	1:1:1:1:1:1	0.553099(0.594671:0.368481:0.696145)	NA	NA	NA	NA
XM_005295423	chrPic2-gopAga1	NG	0.00893697	0.103429	0.0864071	5.93395e-20	2052	476.122	1575.88	NA	60	46	14	NA	NA	0.0308617	1:1:1:1:1:1	0.517275(0.535766:0.40146:0.614599)	NA	NA	NA	NA
XM_008176687	chrPic2-gopAga1	NG	0.0448292	0.127916	0.350459	0.000103969	936	246.594	689.406	NA	59	29	30	NA	NA	0.0667188	1:1:1:1:1:1	0.605964(0.555911:0.405751:0.85623)	NA	NA	NA	NA
XM_008175595	chrPic2-gopAga1	NG	0.0245068	0.0750976	0.326332	1.38014e-06	2232	510.773	1721.23	NA	78	36.5	41.5	NA	NA	0.036084	1:1:1:1:1:1	0.432886(0.479866:0.391275:0.427517)	NA	NA	NA	NA
XM_005306022	chrPic2-gopAga1	NG	0.0141958	0.0573626	0.247475	7.74276e-07	2151	479.865	1671.13	NA	50	26.5	23.5	NA	NA	0.0238259	1:1:1:1:1:1	0.413417(0.453343:0.395543:0.391365)	NA	NA	NA	NA
XM_005292480	chrPic2-gopAga1	NG	NA	0.0638859	0	NA	1536	342.91	1193.09	NA	21	21	NA	NA	NA	0.0142624	1:1:1:1:1:1	0.417479(0.492203:0.37037:0.389864)	NA	NA	NA	NA
XM_005300768	chrPic2-gopAga1	NG	0.00789985	0.0546479	0.144559	3.53837e-10	2478	569.212	1908.79	NA	45	30	15	NA	NA	0.0186382	1:1:1:1:1:1	0.431159(0.530193:0.378019:0.385266)	NA	NA	NA	NA
XM_008165160	chrPic2-gopAga1	NG	0.00415882	0.0437134	0.0951384	1.03178e-13	3453	800.681	2652.32	NA	45	34	11	NA	NA	0.0133307	1:1:1:1:1:1	0.429398(0.526042:0.398872:0.363281)	NA	NA	NA	NA
XM_008179625	chrPic2-gopAga1	NG	0.00505664	0.0683541	0.0739772	0.000408647	504	107.146	396.854	NA	9	7	2	NA	NA	0.0185131	1:1:1:1:1:1	0.39645(0.431953:0.340237:0.41716)	NA	NA	NA	NA
XM_005311046	chrPic2-gopAga1	NG	0.0283046	0.0919397	0.30786	1.08768e-08	2439	548.957	1890.04	NA	100	47.5	52.5	NA	NA	0.0426272	1:1:1:1:1:1	0.410053(0.461538:0.435287:0.333333)	NA	NA	NA	NA
XM_005291431	chrPic2-gopAga1	NG	0.0281647	0.107563	0.261845	4.56728e-08	1530	354.272	1175.73	NA	68	35.5	32.5	NA	NA	0.0465494	1:1:1:1:1:1	0.508789(0.533203:0.431641:0.561523)	NA	NA	NA	NA
XM_008167265	chrPic2-gopAga1	NG	0.000750965	0.126627	0.0059305	4.55484e-31	1770	437.713	1332.29	NA	52	51	1	NA	NA	0.0318796	1:1:1:1:1:1	0.637056(0.590525:0.450085:0.870558)	NA	NA	NA	NA
XM_008177056	chrPic2-gopAga1	NG	0.0765309	0.199134	0.384319	1.64524e-06	1314	268.264	1045.74	NA	123	46.9167	76.0833	NA	NA	0.101561	1:1:1:1:1:1	0.438525(0.413934:0.409836:0.491803)	NA	NA	NA	NA
XM_005293142	chrPic2-gopAga1	NG	0.00781518	0.106963	0.073064	2.17883e-33	3375	802.52	2572.48	NA	100	80	20	NA	NA	0.031391	1:1:1:1:1:1	0.560835(0.570604:0.409858:0.702043)	NA	NA	NA	NA
XM_008163506	chrPic2-gopAga1	NG	0.00658162	0.0558009	0.117948	1.37982e-39	9378	2129.22	7248.78	NA	162	114.5	47.5	NA	NA	0.0177566	1:1:1:1:1:1	0.424126(0.501119:0.380595:0.390665)	NA	NA	NA	NA
XM_005314572	chrPic2-gopAga1	NG	0.0270541	0.158878	0.170282	3.52578e-07	648	152.491	495.509	NA	35	21.8333	13.1667	NA	NA	0.0580757	1:1:1:1:1:1	0.506144(0.548387:0.407834:0.562212)	NA	NA	NA	NA
XM_005284280	chrPic2-gopAga1	NG	NA	0.0185394	0	NA	240	54.6087	185.391	NA	1	1	NA	NA	NA	0.00421838	1:1:1:1:1:1	0.384774(0.475309:0.320988:0.358025)	NA	NA	NA	NA
XM_005290288	chrPic2-gopAga1	NG	0.0106346	0.106106	0.100226	2.68075e-06	615	141.497	473.503	NA	19	14	5	NA	NA	0.0326003	1:1:1:1:1:1	0.451456(0.495146:0.359223:0.5)	NA	NA	NA	NA
XM_008164001	chrPic2-gopAga1	NG	0.0359883	0.103962	0.346168	8.63705e-06	1554	377.702	1176.3	NA	78	36.6667	41.3333	NA	NA	0.0525094	1:1:1:1:1:1	0.586326(0.568998:0.486767:0.703214)	NA	NA	NA	NA
XM_008173696	chrPic2-gopAga1	NG	0.00528603	0.073762	0.0716633	3.69912e-35	5154	1167.25	3986.75	NA	103	82	21	NA	NA	0.020794	1:1:1:1:1:1	0.490498(0.514543:0.432519:0.524433)	NA	NA	NA	NA
XM_008162542	chrPic2-gopAga1	NG	0.0179919	0.0522326	0.344457	2.36768e-08	4839	1070.26	3768.74	NA	121	54	67	NA	NA	0.025565	1:1:1:1:1:1	0.421314(0.511152:0.371128:0.38166)	NA	NA	NA	NA
XM_008163816	chrPic2-gopAga1	NG	0.00959592	0.0502348	0.191021	0.000322986	1086	246.968	839.032	NA	20	12	8	NA	NA	0.0188376	1:1:1:1:1:1	0.473829(0.53719:0.402204:0.482094)	NA	NA	NA	NA
XM_005305370	chrPic2-gopAga1	NG	NA	0.0931736	0	NA	648	148.371	499.629	NA	13	13	NA	NA	NA	0.0213337	1:1:1:1:1:1	0.4447(0.509217:0.382488:0.442396)	NA	NA	NA	NA
XM_008169260	chrPic2-gopAga1	NG	0.0228091	0.11726	0.194518	6.43669e-07	888	198.061	689.939	NA	37	21.5	15.5	NA	NA	0.0438754	1:1:1:1:1:1	0.575196(0.476431:0.415825:0.833333)	NA	NA	NA	NA
XM_008179664	chrPic2-gopAga1	NG	0.00713672	0.0694068	0.102824	6.24584e-05	714	150.848	563.152	NA	14	10	4	NA	NA	0.0202926	1:1:1:1:1:1	0.480474(0.481172:0.378661:0.58159)	NA	NA	NA	NA
XM_005312976	chrPic2-gopAga1	NG	0.00499456	0.0803259	0.0621787	1.2242e-22	2853	643.264	2209.74	NA	60	49	11	NA	NA	0.0219795	1:1:1:1:1:1	0.49477(0.567992:0.448222:0.468096)	NA	NA	NA	NA
XM_005312774	chrPic2-gopAga1	NG	0.0500342	0.166883	0.299816	1.49202e-06	930	217.216	712.784	NA	67	32.5	34.5	NA	NA	0.0773262	1:1:1:1:1:1	0.543663(0.488818:0.354633:0.78754)	NA	NA	NA	NA
XM_005294189	chrPic2-gopAga1	NG	0.0234533	0.140027	0.167491	8.81819e-11	1152	271.401	880.599	NA	55	34.6667	20.3333	NA	NA	0.050917	1:1:1:1:1:1	0.536364(0.45974:0.363636:0.785714)	NA	NA	NA	NA
XM_005283927	chrPic2-gopAga1	NG	0.0416783	0.0934215	0.446132	0.000497935	1683	375.694	1307.31	NA	86	33	53	NA	NA	0.0532289	1:1:1:1:1:1	0.380742(0.437279:0.385159:0.319788)	NA	NA	NA	NA
XM_008162811	chrPic2-gopAga1	NG	0.0082469	0.065212	0.126463	5.1991e-14	2925	608.415	2316.58	NA	57	38	19	NA	NA	0.0200959	1:1:1:1:1:1	0.405396(0.487705:0.335553:0.39293)	NA	NA	NA	NA
XM_005298628	chrPic2-gopAga1	NG	0.0189269	0.0769325	0.24602	2.00626e-12	3354	759.044	2594.96	NA	104	55.5	48.5	NA	NA	0.0320542	1:1:1:1:1:1	0.440559(0.52229:0.387238:0.41215)	NA	NA	NA	NA
XM_005290723	chrPic2-gopAga1	NG	0.00501349	0.0682971	0.073407	1.74042e-16	2322	520.835	1801.16	NA	43	34	9	NA	NA	0.0192083	1:1:1:1:1:1	0.469677(0.469032:0.392258:0.547742)	NA	NA	NA	NA
XM_008177984	chrPic2-gopAga1	NG	0.496478	0.898179	0.55276	0.00328961	468	106.324	361.676	NA	187	55.6667	131.333	NA	NA	0.58774	1:1:1:1:1:1	0.348881(0.324627:0.259328:0.462687)	NA	NA	NA	NA
XM_005305602	chrPic2-gopAga1	NG	0.0193203	0.0686725	0.28134	5.34758e-08	2568	601.929	1966.07	NA	77	39.5	37.5	NA	NA	0.0308883	1:1:1:1:1:1	0.417542(0.512835:0.351225:0.388565)	NA	NA	NA	NA
XM_005298250	chrPic2-gopAga1	NG	0.0122153	0.061752	0.197812	1.12627e-06	1626	388.001	1238	NA	38	23	15	NA	NA	0.0240359	1:1:1:1:1:1	0.505096(0.577338:0.471223:0.466727)	NA	NA	NA	NA
XM_008170106	chrPic2-gopAga1	NG	0.0241402	0.0314579	0.767381	0.58628	831	178.529	652.471	NA	21	5.5	15.5	NA	NA	0.0257123	1:1:1:1:1:1	0.426859(0.546763:0.368705:0.365108)	NA	NA	NA	NA
XM_005281523	chrPic2-gopAga1	NG	0.00287023	0.0459663	0.0624419	5.09467e-13	2700	605.57	2094.43	NA	33	27	6	NA	NA	0.012536	1:1:1:1:1:1	0.438587(0.508879:0.406215:0.400666)	NA	NA	NA	NA
XM_005288744	chrPic2-gopAga1	NG	0.0134119	0.0551834	0.243042	6.14318e-05	1542	338.332	1203.67	NA	34	18	16	NA	NA	0.022577	1:1:1:1:1:1	0.460594(0.524225:0.454457:0.403101)	NA	NA	NA	NA
XM_008169381	chrPic2-gopAga1	NG	0.00285721	0.0540317	0.0528803	4.51068e-28	4989	1131.76	3857.24	NA	70	59	11	NA	NA	0.0144662	1:1:1:1:1:1	0.446615(0.515325:0.404748:0.419772)	NA	NA	NA	NA
XM_005290268	chrPic2-gopAga1	NG	0.00675293	0.0987084	0.068413	9.76908e-10	960	216.243	743.757	NA	25	20	5	NA	NA	0.0274662	1:1:1:1:1:1	0.497923(0.442368:0.512461:0.538941)	NA	NA	NA	NA
XM_005280659	chrPic2-gopAga1	NG	0.0234898	0.0729529	0.321986	6.29559e-17	7026	1584.74	5441.26	NA	236	110.167	125.833	NA	NA	0.0346464	1:1:1:1:1:1	0.480455(0.553092:0.400853:0.48742)	NA	NA	NA	NA
XM_005287734	chrPic2-gopAga1	NG	0.0205602	0.0506632	0.405822	0.0069132	1629	347.01	1281.99	NA	43	17	26	NA	NA	0.0269728	1:1:1:1:1:1	0.386642(0.443015:0.341912:0.375)	NA	NA	NA	NA
XM_005298635	chrPic2-gopAga1	NG	0.00626856	0.114988	0.0545147	4.55188e-10	819	178.224	640.776	NA	23	19	4	NA	NA	0.0299273	1:1:1:1:1:1	0.392336(0.439781:0.301095:0.436131)	NA	NA	NA	NA
XM_008174502	chrPic2-gopAga1	NG	0.174789	0.0964531	1.81217	0.268779	222	55.2435	166.757	NA	31	5	26	NA	NA	0.155296	1:1:1:1:1:1	0.546667(0.613333:0.56:0.466667)	NA	NA	NA	NA
XM_005284309	chrPic2-gopAga1	NG	0.0070423	0.0657356	0.107131	1.12945e-11	2046	476.666	1569.33	NA	41	30	11	NA	NA	0.0207163	1:1:1:1:1:1	0.445663(0.498538:0.481725:0.356725)	NA	NA	NA	NA
XM_008177289	chrPic2-gopAga1	NG	0.0274368	0.168708	0.162629	5.64676e-15	1353	350.809	1002.19	NA	80	53	27	NA	NA	0.0640659	1:1:1:1:1:1	0.521186(0.524576:0.385593:0.65339)	NA	NA	NA	NA
XM_008170258	chrPic2-gopAga1	NG	0.0108002	0.0606447	0.17809	3.75693e-14	3753	815.344	2937.66	NA	79	47.5	31.5	NA	NA	0.021629	1:1:1:1:1:1	0.415335(0.488019:0.375399:0.382588)	NA	NA	NA	NA
XM_005296300	chrPic2-gopAga1	NG	0.0127304	0.075309	0.169042	7.37043e-08	1458	348.911	1109.09	NA	39	25	14	NA	NA	0.027706	1:1:1:1:1:1	0.5154(0.551335:0.408624:0.586242)	NA	NA	NA	NA
XM_005292923	chrPic2-gopAga1	NG	NA	0.0325672	0	NA	582	125.509	456.491	NA	4	4	NA	NA	NA	0.00702315	1:1:1:1:1:1	0.430769(0.533333:0.317949:0.441026)	NA	NA	NA	NA
XM_008169251	chrPic2-gopAga1	NG	0.0129742	0.0660954	0.196295	1.29449e-11	3012	679.662	2332.34	NA	73	43	30	NA	NA	0.0249611	1:1:1:1:1:1	0.506965(0.619403:0.311443:0.59005)	NA	NA	NA	NA
XM_005296313	chrPic2-gopAga1	NG	0.00375601	0.118078	0.0318097	4.47934e-33	2445	576.649	1868.35	NA	70	63	7	NA	NA	0.0307186	1:1:1:1:1:1	0.556642(0.507946:0.377751:0.78423)	NA	NA	NA	NA
XM_005294422	chrPic2-gopAga1	NG	0.016788	0.0835577	0.200915	0.000711176	621	139.115	481.885	NA	19	11	8	NA	NA	0.0317456	1:1:1:1:1:1	0.548077(0.560096:0.322115:0.762019)	NA	NA	NA	NA
XM_005286601	chrPic2-gopAga1	NG	0.00297297	0.0542686	0.0547825	1.91009e-13	2220	534.844	1685.16	NA	33	28	5	NA	NA	0.0153311	1:1:1:1:1:1	0.459514(0.518893:0.431174:0.428475)	NA	NA	NA	NA
XM_008164553	chrPic2-gopAga1	NG	0.00581699	0.0862495	0.0674438	1.0836e-18	2229	503.222	1725.78	NA	51	41	10	NA	NA	0.0239755	1:1:1:1:1:1	0.519489(0.512769:0.395833:0.649866)	NA	NA	NA	NA
XM_008174885	chrPic2-gopAga1	NG	0.0237154	0.122053	0.194305	7.3528e-12	1641	377.312	1263.69	NA	72	42.5	29.5	NA	NA	0.0463259	1:1:1:1:1:1	0.544144(0.577477:0.4:0.654955)	NA	NA	NA	NA
XM_008178585	chrPic2-gopAga1	NG	0.00892593	0.0470497	0.189713	7.77862e-05	1434	306.988	1127.01	NA	24	14	10	NA	NA	0.0170874	1:1:1:1:1:1	0.416493(0.48643:0.390397:0.372651)	NA	NA	NA	NA
XM_005286895	chrPic2-gopAga1	NG	0.0046371	0.0774713	0.0598557	8.62223e-10	1137	271.723	865.277	NA	24	20	4	NA	NA	0.0220432	1:1:1:1:1:1	0.501754(0.502632:0.519737:0.482895)	NA	NA	NA	NA
XM_008171102	chrPic2-gopAga1	NG	0.0423305	0.0965811	0.43829	0.00400973	954	237.252	716.748	NA	51	21.5	29.5	NA	NA	0.0558222	1:1:1:1:1:1	0.572623(0.626959:0.371473:0.719436)	NA	NA	NA	NA
XM_005286459	chrPic2-gopAga1	NG	0.00317514	0.043153	0.0735785	0.0107102	411	95.3857	315.614	NA	5	4	1	NA	NA	0.0124533	1:1:1:1:1:1	0.472222(0.543478:0.355072:0.518116)	NA	NA	NA	NA
XM_005305940	chrPic2-gopAga1	NG	0.00570444	0.0622256	0.0916734	2.39935e-08	1374	318.182	1055.82	NA	25	19	6	NA	NA	0.0187933	1:1:1:1:1:1	0.53159(0.53268:0.473856:0.588235)	NA	NA	NA	NA
XM_008165474	chrPic2-gopAga1	NG	NA	0.0419045	0	NA	954	220.83	733.17	NA	9	9	NA	NA	NA	0.00969997	1:1:1:1:1:1	0.450366(0.547022:0.38558:0.418495)	NA	NA	NA	NA
XM_005288255	chrPic2-gopAga1	NG	0.0212724	0.0661327	0.321662	1.84309e-11	5079	1121.63	3957.37	NA	154	71	83	NA	NA	0.0311792	1:1:1:1:1:1	0.429359(0.501181:0.374557:0.412338)	NA	NA	NA	NA
XM_005306408	chrPic2-gopAga1	NG	0.00983615	0.0870968	0.112934	4.73841e-22	3210	753.985	2456.01	NA	86	62	24	NA	NA	0.0279836	1:1:1:1:1:1	0.510426(0.537815:0.415033:0.578431)	NA	NA	NA	NA
XM_005309440	chrPic2-gopAga1	NG	0.0241496	0.146554	0.164783	2.9246e-05	417	101.409	315.591	NA	21	13.5	7.5	NA	NA	0.0539168	1:1:1:1:1:1	0.510563(0.556338:0.461268:0.514085)	NA	NA	NA	NA
XM_008178402	chrPic2-gopAga1	NG	0.041095	0.0492461	0.834482	0.680119	288	62.9404	225.06	NA	12	3	9	NA	NA	0.0428764	1:1:1:1:1:1	0.403333(0.46:0.395:0.355)	NA	NA	NA	NA
XM_005281747	chrPic2-gopAga1	NG	0.00123788	0.105204	0.0117665	4.80439e-15	1053	244.502	808.498	NA	25	24	1	NA	NA	0.0253784	1:1:1:1:1:1	0.552083(0.52983:0.443182:0.683239)	NA	NA	NA	NA
XM_008179699	chrPic2-gopAga1	NG	0.00432797	0.0892885	0.0484717	9.11568e-18	1818	427.664	1390.34	NA	42	36	6	NA	NA	0.024314	1:1:1:1:1:1	0.59665(0.57743:0.38056:0.83196)	NA	NA	NA	NA
XM_008176536	chrPic2-gopAga1	NG	0.0193538	0.0815974	0.237187	2.9331e-11	2832	633.768	2198.23	NA	91	49	42	NA	NA	0.0332832	1:1:1:1:1:1	0.453207(0.554679:0.378023:0.426919)	NA	NA	NA	NA
XM_005305455	chrPic2-gopAga1	NG	0.0138953	0.110341	0.125931	7.1209e-06	582	146.188	435.812	NA	21	15	6	NA	NA	0.0381206	1:1:1:1:1:1	0.592308(0.607692:0.417949:0.751282)	NA	NA	NA	NA
XM_008179126	chrPic2-gopAga1	NG	NA	0.0653204	0	NA	498	111.898	386.102	NA	7	7	NA	NA	NA	0.0146772	1:1:1:1:1:1	0.406188(0.473054:0.419162:0.326347)	NA	NA	NA	NA
XM_005282237	chrPic2-gopAga1	NG	0.00443831	0.087624	0.0506517	9.18974e-17	1767	411.129	1355.87	NA	40	34	6	NA	NA	0.0237932	1:1:1:1:1:1	0.489831(0.538983:0.360169:0.570339)	NA	NA	NA	NA
XM_005281628	chrPic2-gopAga1	NG	0.0178646	NA	NA	NA	291	64.4159	226.584	NA	4	NA	4	NA	NA	0.0139101	1:1:1:1:1:1	0.400673(0.454545:0.373737:0.373737)	NA	NA	NA	NA
XM_005287257	chrPic2-gopAga1	NG	0.0166698	0.066877	0.24926	1.7112e-08	2580	578.288	2001.71	NA	70	37	33	NA	NA	0.0279233	1:1:1:1:1:1	0.441301(0.528291:0.401848:0.393764)	NA	NA	NA	NA
XM_005307030	chrPic2-gopAga1	NG	0.0275601	0.0328334	0.839393	0.645697	957	217.898	739.102	NA	27	7	20	NA	NA	0.0287608	1:1:1:1:1:1	0.424479(0.385937:0.415625:0.471875)	NA	NA	NA	NA
XM_008177839	chrPic2-gopAga1	NG	0.0299272	0.0804678	0.371916	0.00240615	915	216.248	698.752	NA	37	16.5	20.5	NA	NA	0.0418718	1:1:1:1:1:1	0.426471(0.519608:0.357843:0.401961)	NA	NA	NA	NA
XM_005310199	chrPic2-gopAga1	NG	NA	0.0131817	0	NA	351	76.5312	274.469	NA	1	1	NA	NA	NA	0.00287411	1:1:1:1:1:1	0.456215(0.5:0.313559:0.555085)	NA	NA	NA	NA
XM_005308104	chrPic2-gopAga1	NG	0.0118763	0.0413101	0.28749	0.00281029	1317	298.559	1018.44	NA	24	12	12	NA	NA	0.0185488	1:1:1:1:1:1	0.416288(0.442045:0.382955:0.423864)	NA	NA	NA	NA
XM_005295237	chrPic2-gopAga1	NG	0.0302556	0.0557721	0.542487	0.0873917	939	213.958	725.042	NA	33	11.5	21.5	NA	NA	0.0360697	1:1:1:1:1:1	0.449575(0.498408:0.374204:0.476115)	NA	NA	NA	NA
XM_005311545	chrPic2-gopAga1	NG	0.0572377	0.123269	0.464333	0.00219127	1053	272.716	780.284	NA	74	31	43	NA	NA	0.074339	1:1:1:1:1:1	0.664352(0.6125:0.611111:0.769444)	NA	NA	NA	NA
XM_005278446	chrPic2-gopAga1	NG	0.0421101	0.0334922	1.25731	0.823623	696	183.176	512.824	NA	27	6	21	NA	NA	0.039842	1:1:1:1:1:1	0.709585(0.682403:0.5:0.946352)	NA	NA	NA	NA
XM_008167319	chrPic2-gopAga1	NG	NA	0.0517873	0	NA	717	159.873	557.127	NA	8	8	NA	NA	NA	0.0115472	1:1:1:1:1:1	0.459722(0.508333:0.341667:0.529167)	NA	NA	NA	NA
XM_005294290	chrPic2-gopAga1	NG	0.00445865	0.0688612	0.0647483	8.52313e-22	3204	729.544	2474.46	NA	59	48	11	NA	NA	0.019123	1:1:1:1:1:1	0.446056(0.55145:0.381197:0.405519)	NA	NA	NA	NA
XM_005285313	chrPic2-gopAga1	NG	0.0290335	0.0739962	0.392365	0.00522539	954	234.165	719.835	NA	37	16.5	20.5	NA	NA	0.0400699	1:1:1:1:1:1	0.452978(0.554859:0.432602:0.371473)	NA	NA	NA	NA
XM_005289819	chrPic2-gopAga1	NG	0.00063627	0.070669	0.00900352	1.95628e-36	3975	830.346	3144.65	NA	58	56	2	NA	NA	0.0152656	1:1:1:1:1:1	0.46091(0.488311:0.38914:0.505279)	NA	NA	NA	NA
XM_005296985	chrPic2-gopAga1	NG	0.00212154	0.0399193	0.0531457	4.15075e-06	1227	282.954	944.046	NA	13	11	2	NA	NA	0.010838	1:1:1:1:1:1	0.474919(0.504854:0.503641:0.416262)	NA	NA	NA	NA
XM_008173155	chrPic2-gopAga1	NG	0.00261754	0.0873373	0.0299704	2.56424e-21	2016	485.178	1530.82	NA	44	40	4	NA	NA	0.0230065	1:1:1:1:1:1	0.599802(0.557207:0.531204:0.710996)	NA	NA	NA	NA
XM_008179645	chrPic2-gopAga1	NG	0.03655	0.131465	0.278021	2.61657e-09	1605	385.612	1219.39	NA	90	46.5	43.5	NA	NA	0.0593539	1:1:1:1:1:1	0.596605(0.600926:0.407407:0.781481)	NA	NA	NA	NA
XM_005279217	chrPic2-gopAga1	NG	0.0177881	0.104903	0.169568	0.000134796	531	132.793	398.207	NA	20	13	7	NA	NA	0.0395738	1:1:1:1:1:1	0.590824(0.581461:0.418539:0.772472)	NA	NA	NA	NA
XM_005309159	chrPic2-gopAga1	NG	0.00976004	0.0624198	0.156361	1.07387e-12	2697	634.466	2062.53	NA	58	38	20	NA	NA	0.0221482	1:1:1:1:1:1	0.523333(0.584444:0.429444:0.556111)	NA	NA	NA	NA
XM_008178773	chrPic2-gopAga1	NG	0.00582617	0.0524039	0.111178	1.9592e-13	2988	661.859	2326.14	NA	47	33.5	13.5	NA	NA	0.0161434	1:1:1:1:1:1	0.422434(0.471414:0.375125:0.420762)	NA	NA	NA	NA
XM_008163376	chrPic2-gopAga1	NG	0.028164	0.0840402	0.335125	4.42146e-20	7635	1792.39	5842.61	NA	304	142.5	161.5	NA	NA	0.0412815	1:1:1:1:1:1	0.464847(0.521013:0.4511:0.422427)	NA	NA	NA	NA
XM_008174215	chrPic2-gopAga1	NG	0.026968	0.0609573	0.442408	0.028746	960	204.967	755.033	NA	32	12	20	NA	NA	0.034225	1:1:1:1:1:1	0.401869(0.456386:0.383178:0.366044)	NA	NA	NA	NA
XM_005300704	chrPic2-gopAga1	NG	0.00845664	0.119955	0.0704984	7.51013e-21	1851	423.982	1427.02	NA	59	47	12	NA	NA	0.033996	1:1:1:1:1:1	0.454423(0.480583:0.393204:0.489482)	NA	NA	NA	NA
XM_008179606	chrPic2-gopAga1	NG	0.0031756	0.0403236	0.0787528	3.73899e-24	6501	1451.9	5049.1	NA	73	57	16	NA	NA	0.0114721	1:1:1:1:1:1	0.420664(0.490083:0.371079:0.40083)	NA	NA	NA	NA
XM_005290781	chrPic2-gopAga1	NG	0.0205373	0.0782107	0.262589	0.00414228	543	148.106	394.894	NA	19	11	8	NA	NA	0.036268	1:1:1:1:1:1	0.742754(0.706522:0.570652:0.951087)	NA	NA	NA	NA
XM_008179750	chrPic2-gopAga1	NG	0.0120559	0.0681264	0.176964	1.63177e-05	1017	222.653	794.347	NA	24	14.5	9.5	NA	NA	0.0243314	1:1:1:1:1:1	0.401072(0.533626:0.305556:0.364035)	NA	NA	NA	NA
XM_005302254	chrPic2-gopAga1	NG	0.0105295	0.0797627	0.13201	7.57109e-18	3009	713.647	2295.35	NA	78	54	24	NA	NA	0.0269496	1:1:1:1:1:1	0.56746(0.589782:0.423115:0.689484)	NA	NA	NA	NA
XM_008178724	chrPic2-gopAga1	NG	0.00836859	0.0998144	0.0838415	1.2252e-12	1293	331.701	961.299	NA	39	31	8	NA	NA	0.0318278	1:1:1:1:1:1	0.585262(0.587963:0.516204:0.65162)	NA	NA	NA	NA
XM_008167420	chrPic2-gopAga1	NG	0.0247073	0.0574564	0.430018	0.00410283	1614	379.673	1234.33	NA	51	21	30	NA	NA	0.0324111	1:1:1:1:1:1	0.434137(0.502783:0.397959:0.40167)	NA	NA	NA	NA
XM_005308341	chrPic2-gopAga1	NG	NA	0.0512122	0	NA	1326	323.214	1002.79	NA	16	16	NA	NA	NA	0.012483	1:1:1:1:1:1	0.532731(0.56772:0.453725:0.576749)	NA	NA	NA	NA
XM_005301722	chrPic2-gopAga1	NG	0.00509241	0.0222363	0.229013	0.00504872	1593	410.773	1182.23	NA	15	9	6	NA	NA	0.00951316	1:1:1:1:1:1	0.666966(0.585432:0.547662:0.867806)	NA	NA	NA	NA
XM_008173093	chrPic2-gopAga1	NG	0.0154365	0.0908039	0.169998	2.9147e-11	1938	432.636	1505.36	NA	60	37	23	NA	NA	0.0322614	1:1:1:1:1:1	0.49356(0.518547:0.411901:0.550232)	NA	NA	NA	NA
XM_008177171	chrPic2-gopAga1	NG	0.0156271	0.0722367	0.216332	2.23595e-06	1548	319.456	1228.54	NA	41	22	19	NA	NA	0.0273095	1:1:1:1:1:1	0.419717(0.563584:0.318882:0.376686)	NA	NA	NA	NA
XM_005280033	chrPic2-gopAga1	NG	NA	0.0564656	0	NA	1749	441.239	1307.76	NA	24	24	NA	NA	NA	0.0142452	1:1:1:1:1:1	0.499144(0.639555:0.561644:0.296233)	NA	NA	NA	NA
XM_008173933	chrPic2-gopAga1	NG	0.00479636	0.0800661	0.0599049	4.44152e-14	1650	395.046	1254.95	NA	36	30	6	NA	NA	0.0228176	1:1:1:1:1:1	0.553842(0.548094:0.356624:0.756806)	NA	NA	NA	NA
XM_005302039	chrPic2-gopAga1	NG	0.00121648	0.0441395	0.0275598	2.05585e-06	1056	233.286	822.714	NA	11	10	1	NA	NA	0.0106988	1:1:1:1:1:1	0.447592(0.516997:0.362606:0.463173)	NA	NA	NA	NA
XM_005305668	chrPic2-gopAga1	NG	0.0081776	0.0685962	0.119214	1.01511e-22	4419	976.313	3442.69	NA	92	64	28	NA	NA	0.0215262	1:1:1:1:1:1	0.394974(0.493915:0.362069:0.328938)	NA	NA	NA	NA
XM_008168527	chrPic2-gopAga1	NG	0.00810133	0.0373839	0.216706	0.000626772	1446	329.06	1116.94	NA	21	12	9	NA	NA	0.014765	1:1:1:1:1:1	0.440232(0.484631:0.414959:0.421107)	NA	NA	NA	NA
XM_005312704	chrPic2-gopAga1	NG	0.183545	0.255886	0.717292	0.0694955	843	199.106	643.894	NA	148	43.1667	104.833	NA	NA	0.200631	1:1:1:1:1:1	0.518454(0.456747:0.387543:0.711073)	NA	NA	NA	NA
XM_005289823	chrPic2-gopAga1	NG	0.0242422	0.0388375	0.624197	0.283223	777	176.138	600.862	NA	21	6.66667	14.3333	NA	NA	0.0275508	1:1:1:1:1:1	0.438012(0.492982:0.370175:0.450877)	NA	NA	NA	NA
XM_008179563	chrPic2-gopAga1	NG	0.00586444	0.0684713	0.0856482	5.62922e-08	1131	275.066	855.934	NA	23	18	5	NA	NA	0.0210908	1:1:1:1:1:1	0.502205(0.465608:0.404762:0.636243)	NA	NA	NA	NA
XM_008164821	chrPic2-gopAga1	NG	0.0153757	0.104673	0.146893	2.9942e-23	3285	788.152	2496.85	NA	115	77	38	NA	NA	0.0368003	1:1:1:1:1:1	0.516575(0.508212:0.492701:0.548814)	NA	NA	NA	NA
XM_008168451	chrPic2-gopAga1	NG	0.035886	0.115749	0.310034	2.19585e-07	1695	382.252	1312.75	NA	87	41	46	NA	NA	0.0538964	1:1:1:1:1:1	0.449912(0.537786:0.362917:0.449033)	NA	NA	NA	NA
XM_008165810	chrPic2-gopAga1	NG	0.00434011	0.0304964	0.142316	0.0054548	894	200.772	693.228	NA	9	6	3	NA	NA	0.0102142	1:1:1:1:1:1	0.519509(0.571906:0.419732:0.56689)	NA	NA	NA	NA
XM_008163119	chrPic2-gopAga1	NG	0.0354746	0.0479592	0.739682	0.394987	825	204.486	620.514	NA	31	9.5	21.5	NA	NA	0.038569	1:1:1:1:1:1	0.626335(0.572954:0.535587:0.770463)	NA	NA	NA	NA
XM_005290824	chrPic2-gopAga1	NG	0.010687	0.0666893	0.160251	3.06793e-13	2865	650.365	2214.63	NA	65	41.5	23.5	NA	NA	0.0233997	1:1:1:1:1:1	0.429045(0.547071:0.363494:0.376569)	NA	NA	NA	NA
XM_005303184	chrPic2-gopAga1	NG	0.00536556	0.0770952	0.0695966	3.70968e-21	2886	641.506	2244.49	NA	59	47	12	NA	NA	0.0213098	1:1:1:1:1:1	0.410869(0.535826:0.316199:0.380582)	NA	NA	NA	NA
XM_005310247	chrPic2-gopAga1	NG	0.00503576	0.0687426	0.0732553	1.35741e-12	1821	426.269	1394.73	NA	35	28	7	NA	NA	0.0199486	1:1:1:1:1:1	0.493695(0.570724:0.398026:0.512336)	NA	NA	NA	NA
XM_005304183	chrPic2-gopAga1	NG	0.00437734	0.0408041	0.107277	1.06545e-13	3885	906.483	2978.52	NA	49	36	13	NA	NA	0.0128767	1:1:1:1:1:1	0.420653(0.515818:0.43017:0.315972)	NA	NA	NA	NA
XM_008162674	chrPic2-gopAga1	NG	NA	0.0545983	0	NA	1122	246.875	875.125	NA	13	13	NA	NA	NA	0.0120133	1:1:1:1:1:1	0.469333(0.525333:0.381333:0.501333)	NA	NA	NA	NA
XM_005300061	chrPic2-gopAga1	NG	0.0170061	0.103594	0.164162	1.06193e-28	4563	1054.18	3508.82	NA	161	102	59	NA	NA	0.0370103	1:1:1:1:1:1	0.500219(0.538108:0.416229:0.546321)	NA	NA	NA	NA
XM_008179230	chrPic2-gopAga1	NG	0.0154747	0.0631405	0.245084	3.11549e-12	3936	899.997	3036	NA	101	54.5	46.5	NA	NA	0.0263739	1:1:1:1:1:1	0.392105(0.505712:0.343488:0.327113)	NA	NA	NA	NA
XM_005293964	chrPic2-gopAga1	NG	0.0193549	0.10203	0.189699	0.000484988	534	115.312	418.688	NA	19	11	8	NA	NA	0.0372076	1:1:1:1:1:1	0.456238(0.642458:0.290503:0.435754)	NA	NA	NA	NA
XM_005314235	chrPic2-gopAga1	NG	0.0472031	0.0446865	1.05632	0.999886	774	172.885	601.115	NA	35	7.5	27.5	NA	NA	0.046641	1:1:1:1:1:1	0.40991(0.530888:0.330116:0.368726)	NA	NA	NA	NA
XM_005312200	chrPic2-gopAga1	NG	0.0133795	0.14574	0.0918039	7.89342e-37	3021	721.003	2300	NA	126	95.5	30.5	NA	NA	0.0449692	1:1:1:1:1:1	0.582427(0.484669:0.500495:0.762117)	NA	NA	NA	NA
XM_005293072	chrPic2-gopAga1	NG	0.00426115	0.0820082	0.0519601	1.42839e-08	912	205.963	706.037	NA	19	16	3	NA	NA	0.0218193	1:1:1:1:1:1	0.43224(0.555738:0.334426:0.406557)	NA	NA	NA	NA
XM_005285672	chrPic2-gopAga1	NG	NA	0.121287	0	NA	135	26.7885	108.211	NA	3	3	NA	NA	NA	0.0240675	1:1:1:1:1:1	0.445652(0.413043:0.26087:0.663043)	NA	NA	NA	NA
XM_005298440	chrPic2-gopAga1	NG	0.0527296	0.127295	0.414232	0.0912423	228	51.2477	176.752	NA	15	6	9	NA	NA	0.0694897	1:1:1:1:1:1	0.461039(0.435065:0.402597:0.545455)	NA	NA	NA	NA
XM_008172243	chrPic2-gopAga1	NG	0.00299926	0.0433425	0.069199	2.89912e-08	1740	403.668	1336.33	NA	21	17	4	NA	NA	0.0123586	1:1:1:1:1:1	0.483362(0.534423:0.44062:0.475043)	NA	NA	NA	NA
XM_005304739	chrPic2-gopAga1	NG	0.00715972	0.0610161	0.117341	0.00873021	366	85.3241	280.676	NA	7	5	2	NA	NA	0.019715	1:1:1:1:1:1	0.426829(0.536585:0.369919:0.373984)	NA	NA	NA	NA
XM_005291846	chrPic2-gopAga1	NG	0.0301321	0.115788	0.260235	3.22686e-07	1314	298.25	1015.75	NA	62	32	30	NA	NA	0.0495741	1:1:1:1:1:1	0.529545(0.579545:0.377273:0.631818)	NA	NA	NA	NA
XM_005284020	chrPic2-gopAga1	NG	0.0301798	0.0954102	0.316316	7.54275e-05	1158	279.047	878.953	NA	51	25	26	NA	NA	0.0458985	1:1:1:1:1:1	0.546701(0.524422:0.542416:0.573265)	NA	NA	NA	NA
XM_005280012	chrPic2-gopAga1	NG	0.0139917	0.0651725	0.214687	7.44267e-05	1122	256.323	865.677	NA	28	16	12	NA	NA	0.0256841	1:1:1:1:1:1	0.436889(0.434667:0.445333:0.430667)	NA	NA	NA	NA
XM_005308432	chrPic2-gopAga1	NG	0.0486248	0.14846	0.327527	4.23697e-19	3885	1028.29	2856.71	NA	273	138.5	134.5	NA	NA	0.0750494	1:1:1:1:1:1	0.682481(0.668273:0.530022:0.849148)	NA	NA	NA	NA
XM_005281461	chrPic2-gopAga1	NG	0.0197947	0.0772611	0.256205	3.89987e-05	1245	272.425	972.575	NA	39	20	19	NA	NA	0.0323692	1:1:1:1:1:1	0.479167(0.509615:0.353365:0.574519)	NA	NA	NA	NA
XM_005301765	chrPic2-gopAga1	NG	0.000465367	0.0408715	0.0113861	1.02016e-15	2778	628.491	2149.51	NA	26	25	1	NA	NA	0.0096068	1:1:1:1:1:1	0.43096(0.544768:0.364078:0.384035)	NA	NA	NA	NA
XM_008177696	chrPic2-gopAga1	NG	0.00718208	0.113151	0.0634735	8.1242e-15	1284	304.678	979.322	NA	39	32	7	NA	NA	0.0323272	1:1:1:1:1:1	0.484813(0.453271:0.390187:0.610981)	NA	NA	NA	NA
XM_008176319	chrPic2-gopAga1	NG	0.0241501	0.115698	0.208733	1.03323e-06	1014	214.52	799.48	NA	42	23	19	NA	NA	0.0435179	1:1:1:1:1:1	0.478368(0.480826:0.448378:0.5059)	NA	NA	NA	NA
XM_005296532	chrPic2-gopAga1	NG	0.0155281	0.069445	0.223602	3.05829e-06	1518	346.767	1171.23	NA	41	23	18	NA	NA	0.0278447	1:1:1:1:1:1	0.393701(0.411417:0.459646:0.310039)	NA	NA	NA	NA
XM_005288038	chrPic2-gopAga1	NG	0.0286096	0.0765851	0.373566	0.000499301	1434	329.649	1104.35	NA	55	24	31	NA	NA	0.0396382	1:1:1:1:1:1	0.496521(0.548017:0.381002:0.560543)	NA	NA	NA	NA
XM_005291787	chrPic2-gopAga1	NG	0.00710351	0.0423177	0.167862	4.31046e-07	2232	534.682	1697.32	NA	34	22	12	NA	NA	0.0155392	1:1:1:1:1:1	0.454344(0.521941:0.40758:0.433511)	NA	NA	NA	NA
XM_008165637	chrPic2-gopAga1	NG	0.00691522	0.0654398	0.105673	2.22382e-13	2238	494.685	1743.32	NA	43	31	12	NA	NA	0.0198514	1:1:1:1:1:1	0.484828(0.519411:0.393574:0.541499)	NA	NA	NA	NA
XM_005311005	chrPic2-gopAga1	NG	0.00607541	0.080552	0.0754223	1.13232e-08	1062	235.673	826.327	NA	23	18	5	NA	NA	0.0226028	1:1:1:1:1:1	0.49061(0.526761:0.315493:0.629577)	NA	NA	NA	NA
XM_005310936	chrPic2-gopAga1	NG	0.020397	0.0842023	0.242237	5.53548e-05	984	238.551	745.449	NA	34	19	15	NA	NA	0.0358653	1:1:1:1:1:1	0.497974(0.49696:0.381459:0.615502)	NA	NA	NA	NA
XM_005293517	chrPic2-gopAga1	NG	0.0131428	0.0968356	0.135723	5.78143e-10	1317	306.384	1010.62	NA	41	27.8333	13.1667	NA	NA	0.0326129	1:1:1:1:1:1	0.556818(0.538636:0.488636:0.643182)	NA	NA	NA	NA
XM_005307285	chrPic2-gopAga1	NG	0.00767449	0.0889767	0.0862528	7.05905e-10	1179	262.212	916.788	NA	29	22	7	NA	NA	0.0257563	1:1:1:1:1:1	0.433587(0.511421:0.324873:0.464467)	NA	NA	NA	NA
XM_008167680	chrPic2-gopAga1	NG	0.0254324	0.103773	0.245078	1.2967e-66	15726	3528.93	12197.1	NA	647	342	305	NA	NA	0.043012	1:1:1:1:1:1	0.477289(0.525729:0.348294:0.557843)	NA	NA	NA	NA
XM_008170346	chrPic2-gopAga1	NG	0.0120461	0.0842545	0.142973	1.25639e-05	774	188.219	585.781	NA	22	15	7	NA	NA	0.0296055	1:1:1:1:1:1	0.543115(0.565637:0.449807:0.6139)	NA	NA	NA	NA
XM_005314041	chrPic2-gopAga1	NG	0.0105192	0.0636057	0.165382	9.15428e-09	1902	418.148	1483.85	NA	41	25.5	15.5	NA	NA	0.0221901	1:1:1:1:1:1	0.409186(0.511024:0.330709:0.385827)	NA	NA	NA	NA
XM_005292434	chrPic2-gopAga1	NG	0.0185387	0.0711897	0.260413	1.96332e-08	2223	530.071	1692.93	NA	67	36	31	NA	NA	0.0310932	1:1:1:1:1:1	0.467655(0.613881:0.394205:0.394879)	NA	NA	NA	NA
XM_005309889	chrPic2-gopAga1	NG	0.00316238	0.0705058	0.0448528	3.27301e-10	1233	282.347	950.653	NA	22	19	3	NA	NA	0.0185834	1:1:1:1:1:1	0.415049(0.509709:0.384709:0.350728)	NA	NA	NA	NA
XM_005283808	chrPic2-gopAga1	NG	0.00545442	0.122634	0.0444773	3.92197e-13	957	220.98	736.02	NA	29	25	4	NA	NA	0.0325122	1:1:1:1:1:1	0.597092(0.598131:0.366044:0.827103)	NA	NA	NA	NA
XM_005295641	chrPic2-gopAga1	NG	0.00621431	0.0509471	0.121976	2.20189e-11	2730	629.375	2100.62	NA	44	31	13	NA	NA	0.016527	1:1:1:1:1:1	0.439327(0.538925:0.38432:0.394737)	NA	NA	NA	NA
XM_008168873	chrPic2-gopAga1	NG	0.182572	0.396226	0.460777	4.65638e-05	699	176.524	522.476	NA	139	54.3333	84.6667	NA	NA	0.236528	1:1:1:1:1:1	0.555791(0.495763:0.54661:0.625)	NA	NA	NA	NA
XM_008162907	chrPic2-gopAga1	NG	0.0312934	0.0640837	0.48832	0.00178985	2397	537.265	1859.74	NA	90	33	57	NA	NA	0.038643	1:1:1:1:1:1	0.37875(0.46:0.396875:0.279375)	NA	NA	NA	NA
XM_008174577	chrPic2-gopAga1	NG	0.00152273	0.0472305	0.0322404	2.24571e-16	2562	589.854	1972.15	NA	30	27	3	NA	NA	0.0120461	1:1:1:1:1:1	0.42846(0.526316:0.4:0.359064)	NA	NA	NA	NA
XM_005296162	chrPic2-gopAga1	NG	0.0011531	0.0333705	0.0345544	3.57301e-05	1113	245.105	867.895	NA	9	8	1	NA	NA	0.00824804	1:1:1:1:1:1	0.444892(0.455645:0.427419:0.451613)	NA	NA	NA	NA
XM_005281609	chrPic2-gopAga1	NG	0.00807581	0.0437048	0.184781	0.000750173	1107	235.539	871.461	NA	17	10	7	NA	NA	0.0156567	1:1:1:1:1:1	0.409459(0.464865:0.378378:0.385135)	NA	NA	NA	NA
XM_008172701	chrPic2-gopAga1	NG	0.00753775	0.135542	0.0556119	6.13192e-15	1050	250	800	NA	37	31	6	NA	NA	0.038015	1:1:1:1:1:1	0.583571(0.522792:0.448718:0.779202)	NA	NA	NA	NA
XM_008174939	chrPic2-gopAga1	NG	0.031452	0.0393499	0.79929	0.733468	429	104.342	324.658	NA	14	4	10	NA	NA	0.033373	1:1:1:1:1:1	0.453704(0.493056:0.503472:0.364583)	NA	NA	NA	NA
XM_008167060	chrPic2-gopAga1	NG	0.0140728	0.041432	0.339661	0.00455065	1101	252.222	848.778	NA	22	10.1667	11.8333	NA	NA	0.0203404	1:1:1:1:1:1	0.42663(0.506793:0.365489:0.407609)	NA	NA	NA	NA
XM_008165747	chrPic2-gopAga1	NG	0.00527666	0.0399426	0.132106	1.12446e-23	8127	1851.01	6275.99	NA	105	72	33	NA	NA	0.0131722	1:1:1:1:1:1	0.447847(0.509594:0.390037:0.443911)	NA	NA	NA	NA
XM_005284117	chrPic2-gopAga1	NG	0.0174744	0.097799	0.178676	6.19278e-15	2304	567.123	1736.88	NA	82	52	30	NA	NA	0.037246	1:1:1:1:1:1	0.548422(0.595979:0.397536:0.651751)	NA	NA	NA	NA
XM_005298737	chrPic2-gopAga1	NG	0.00977632	0.0603179	0.16208	8.59733e-05	945	224.308	720.692	NA	20	13	7	NA	NA	0.021773	1:1:1:1:1:1	0.445148(0.544304:0.387658:0.403481)	NA	NA	NA	NA
XM_005302686	chrPic2-gopAga1	NG	0.0188629	0.0805148	0.234278	3.80565e-31	8778	1879.66	6898.34	NA	272	143.5	128.5	NA	NA	0.0320646	1:1:1:1:1:1	0.40711(0.490785:0.337031:0.393515)	NA	NA	NA	NA
XM_005280017	chrPic2-gopAga1	NG	0.00163927	0.0643772	0.0254635	6.41845e-13	1578	356.612	1221.39	NA	24	22	2	NA	NA	0.0158174	1:1:1:1:1:1	0.438963(0.501898:0.395636:0.419355)	NA	NA	NA	NA
XM_008172594	chrPic2-gopAga1	NG	0.0206288	0.0799764	0.257936	8.94648e-08	2070	448.195	1621.81	NA	67	34	33	NA	NA	0.0334787	1:1:1:1:1:1	0.440425(0.54848:0.369754:0.403039)	NA	NA	NA	NA
XM_005292498	chrPic2-gopAga1	NG	NA	0.0366158	0	NA	1206	251.844	954.156	NA	9	9	NA	NA	NA	0.00764634	1:1:1:1:1:1	0.389992(0.478908:0.315136:0.375931)	NA	NA	NA	NA
XM_008166665	chrPic2-gopAga1	NG	0.0136255	0.073391	0.185656	1.89309e-07	1410	336.125	1073.88	NA	38	23.5	14.5	NA	NA	0.0278728	1:1:1:1:1:1	0.454352(0.567941:0.416136:0.378981)	NA	NA	NA	NA
XM_005293431	chrPic2-gopAga1	NG	0.0132024	0.0651307	0.202707	1.54722e-08	2178	496.932	1681.07	NA	53	31	22	NA	NA	0.0250504	1:1:1:1:1:1	0.523744(0.600685:0.428082:0.542466)	NA	NA	NA	NA
XM_008179605	chrPic2-gopAga1	NG	0.00317023	0.0401397	0.07898	4.202e-24	6516	1458.38	5057.62	NA	73	57	16	NA	NA	0.0114446	1:1:1:1:1:1	0.419696(0.488495:0.371606:0.398988)	NA	NA	NA	NA
XM_005307986	chrPic2-gopAga1	NG	0.0390052	0.133527	0.292115	8.46615e-09	1629	392.427	1236.57	NA	95	48	47	NA	NA	0.0617755	1:1:1:1:1:1	0.53462(0.491728:0.41636:0.695772)	NA	NA	NA	NA
XM_005298837	chrPic2-gopAga1	NG	0.0288516	0.0538815	0.535464	0.0220332	1899	432.762	1466.24	NA	64	22.5	41.5	NA	NA	0.0345557	1:1:1:1:1:1	0.434805(0.514196:0.362776:0.427445)	NA	NA	NA	NA
XM_008170371	chrPic2-gopAga1	NG	0.0104562	0.175553	0.0595616	1.06734e-09	513	127.779	385.221	NA	24	20	4	NA	NA	0.0515787	1:1:1:1:1:1	0.527132(0.552326:0.482558:0.546512)	NA	NA	NA	NA
XM_008175153	chrPic2-gopAga1	NG	0.00230504	0.0484345	0.047591	1.05161e-12	2271	533.007	1737.99	NA	29	25	4	NA	NA	0.0131317	1:1:1:1:1:1	0.565743(0.548153:0.451187:0.697889)	NA	NA	NA	NA
XM_008164331	chrPic2-gopAga1	NG	0.0207325	0.0822947	0.25193	1.53082e-06	1569	346.418	1222.58	NA	52	27	25	NA	NA	0.0343247	1:1:1:1:1:1	0.436069(0.498092:0.426527:0.383588)	NA	NA	NA	NA
XM_005278768	chrPic2-gopAga1	NG	0.0189074	0.0623067	0.303457	0.014745	579	150.53	428.47	NA	17	9	8	NA	NA	0.0301905	1:1:1:1:1:1	0.560137(0.556701:0.384021:0.739691)	NA	NA	NA	NA
XM_008167781	chrPic2-gopAga1	NG	0.00195703	0.0654075	0.0299206	4.82965e-37	4731	1149.49	3581.51	NA	79	72	7	NA	NA	0.0173736	1:1:1:1:1:1	0.480144(0.520913:0.456907:0.462611)	NA	NA	NA	NA
XM_008178546	chrPic2-gopAga1	NG	0.00366097	0.0691536	0.0529397	2.48074e-99	14283	3330.24	10952.8	NA	260	220	40	NA	NA	0.0189313	1:1:1:1:1:1	0.444841(0.528559:0.434901:0.371063)	NA	NA	NA	NA
XM_005284478	chrPic2-gopAga1	NG	0.0396007	0.11026	0.359159	8.478e-05	1140	297.451	842.549	NA	63	30.5	32.5	NA	NA	0.0580372	1:1:1:1:1:1	0.569126(0.587786:0.501272:0.618321)	NA	NA	NA	NA
XM_005286743	chrPic2-gopAga1	NG	0.0102202	0.0920979	0.110972	3.55995e-09	1152	265.381	886.619	NA	32	23	9	NA	NA	0.0290821	1:1:1:1:1:1	0.593506(0.55974:0.502597:0.718182)	NA	NA	NA	NA
XM_005303581	chrPic2-gopAga1	NG	0.0167952	0.0841062	0.199691	2.96016e-07	1398	314.221	1083.78	NA	43	25	18	NA	NA	0.0319244	1:1:1:1:1:1	0.46097(0.495781:0.362869:0.524262)	NA	NA	NA	NA
XM_005302798	chrPic2-gopAga1	NG	0.0144567	0.0624011	0.231674	4.80671e-18	5979	1369.5	4609.5	NA	148	82	66	NA	NA	0.0254385	1:1:1:1:1:1	0.432448(0.49023:0.44489:0.362224)	NA	NA	NA	NA
XM_005303577	chrPic2-gopAga1	NG	0.0154397	0.160994	0.0959024	7.41507e-09	603	144.94	458.06	NA	28	21	7	NA	NA	0.0504258	1:1:1:1:1:1	0.5(0.544554:0.344059:0.611386)	NA	NA	NA	NA
XM_005292687	chrPic2-gopAga1	NG	0.0010524	0.0364565	0.0288672	1.54505e-06	1260	309.122	950.878	NA	12	11	1	NA	NA	0.00973827	1:1:1:1:1:1	0.482185(0.534442:0.43943:0.472684)	NA	NA	NA	NA
XM_008167560	chrPic2-gopAga1	NG	0.0341472	0.0574338	0.594549	0.158089	936	217.038	718.962	NA	36	12	24	NA	NA	0.0395468	1:1:1:1:1:1	0.400958(0.484026:0.346645:0.372204)	NA	NA	NA	NA
XM_005298952	chrPic2-gopAga1	NG	NA	0.0652004	0	NA	153	32.0273	120.973	NA	2	2	NA	NA	NA	0.0136483	1:1:1:1:1:1	0.474359(0.288462:0.403846:0.730769)	NA	NA	NA	NA
XM_005298904	chrPic2-gopAga1	NG	0.0241492	0.0898368	0.268812	6.56082e-06	1317	307.093	1009.91	NA	50	26	24	NA	NA	0.039466	1:1:1:1:1:1	0.469834(0.523756:0.383484:0.502262)	NA	NA	NA	NA
XM_005298452	chrPic2-gopAga1	NG	0.00423935	0.102527	0.0413485	6.09863e-18	1548	365.237	1182.76	NA	40	35	5	NA	NA	0.0274295	1:1:1:1:1:1	0.553514(0.553191:0.447776:0.659574)	NA	NA	NA	NA
XM_005310445	chrPic2-gopAga1	NG	0.00167684	0.0786875	0.0213101	1.99424e-30	3111	722.889	2388.11	NA	58	54	4	NA	NA	0.0195714	1:1:1:1:1:1	0.469171(0.55684:0.446532:0.404143)	NA	NA	NA	NA
XM_008175524	chrPic2-gopAga1	NG	0.0110002	0.061308	0.179425	6.51977e-05	1062	237.816	824.184	NA	23	14	9	NA	NA	0.0222657	1:1:1:1:1:1	0.426761(0.470423:0.415493:0.394366)	NA	NA	NA	NA
XM_005283190	chrPic2-gopAga1	NG	0.00222886	0.0398627	0.0559134	6.23841e-06	1182	283.346	898.654	NA	13	11	2	NA	NA	0.0112503	1:1:1:1:1:1	0.460065(0.469438:0.479218:0.43154)	NA	NA	NA	NA
XM_005300648	chrPic2-gopAga1	NG	0.0130718	0.117974	0.110803	3.67027e-22	2352	577.116	1774.88	NA	86	63	23	NA	NA	0.038812	1:1:1:1:1:1	0.635152(0.588198:0.475254:0.842005)	NA	NA	NA	NA
XM_005305781	chrPic2-gopAga1	NG	0.0493025	0.077342	0.637461	0.0958149	1320	272.154	1047.85	NA	70	20	50	NA	NA	0.0550836	1:1:1:1:1:1	0.391912(0.455782:0.3322:0.387755)	NA	NA	NA	NA
XM_005287426	chrPic2-gopAga1	NG	0.00423313	0.0765036	0.0553324	4.03968e-28	3654	811.207	2842.79	NA	71	59	12	NA	NA	0.0202776	1:1:1:1:1:1	0.432868(0.531173:0.335111:0.432322)	NA	NA	NA	NA
XM_005299609	chrPic2-gopAga1	NG	0.0193006	0.0565276	0.341437	0.000316752	1926	404.041	1521.96	NA	51	22	29	NA	NA	0.0271102	1:1:1:1:1:1	0.385385(0.489231:0.329231:0.337692)	NA	NA	NA	NA
XM_008176695	chrPic2-gopAga1	NG	0.0169985	0.0905698	0.187684	1.99923e-07	1245	293.032	951.968	NA	41	25	16	NA	NA	0.0343148	1:1:1:1:1:1	0.476763(0.503606:0.435096:0.491587)	NA	NA	NA	NA
XM_005279048	chrPic2-gopAga1	NG	0.0097444	0.0484855	0.200976	9.60392e-08	2454	543.114	1910.89	NA	44	25.5	18.5	NA	NA	0.0183185	1:1:1:1:1:1	0.424705(0.537851:0.387668:0.348596)	NA	NA	NA	NA
XM_008174650	chrPic2-gopAga1	NG	0.00544382	0.0683599	0.0796346	4.84477e-15	2364	520.378	1843.62	NA	44	34	10	NA	NA	0.0192933	1:1:1:1:1:1	0.432404(0.489861:0.358048:0.449303)	NA	NA	NA	NA
XM_008179547	chrPic2-gopAga1	NG	0.00538924	0.122555	0.0439741	3.13269e-25	1932	442.221	1489.78	NA	58	50	8	NA	NA	0.0322076	1:1:1:1:1:1	0.552455(0.497674:0.470543:0.689147)	NA	NA	NA	NA
XM_008164536	chrPic2-gopAga1	NG	0.00688404	0.0829025	0.0830377	7.33213e-22	2877	688.031	2188.97	NA	69	54	15	NA	NA	0.0250637	1:1:1:1:1:1	0.534722(0.538542:0.411458:0.654167)	NA	NA	NA	NA
XM_005294112	chrPic2-gopAga1	NG	0.0276591	0.0457775	0.604208	0.228024	843	180.146	662.854	NA	26	8	18	NA	NA	0.0315309	1:1:1:1:1:1	0.416076(0.519504:0.329787:0.398936)	NA	NA	NA	NA
XM_005290926	chrPic2-gopAga1	NG	0.00419607	0.0594241	0.0706122	0.000173879	618	140.029	477.971	NA	10	8	2	NA	NA	0.0167099	1:1:1:1:1:1	0.426731(0.490338:0.379227:0.410628)	NA	NA	NA	NA
XM_005312814	chrPic2-gopAga1	NG	0.0338218	0.135859	0.248948	7.45092e-09	1350	321.894	1028.11	NA	74	40	34	NA	NA	0.0581516	1:1:1:1:1:1	0.623377(0.544372:0.451299:0.874459)	NA	NA	NA	NA
XM_008164607	chrPic2-gopAga1	NG	0.0395826	0.0529341	0.74777	0.419334	870	195.659	674.341	NA	36	10	26	NA	NA	0.0425853	1:1:1:1:1:1	0.446163(0.475945:0.45189:0.410653)	NA	NA	NA	NA
XM_005294998	chrPic2-gopAga1	NG	0.00935057	0.099569	0.0939105	1.02695e-07	828	182.32	645.68	NA	23	17	6	NA	NA	0.0292161	1:1:1:1:1:1	0.420578(0.481949:0.361011:0.418773)	NA	NA	NA	NA
XM_008171706	chrPic2-gopAga1	NG	0.00815781	0.0709244	0.115021	8.79085e-17	2913	694.505	2218.5	NA	65	47	18	NA	NA	0.0231223	1:1:1:1:1:1	0.494695(0.510267:0.445072:0.528747)	NA	NA	NA	NA
XM_005286546	chrPic2-gopAga1	NG	0.0186621	0.0905692	0.206053	7.54614e-08	1425	339.919	1085.08	NA	49	29	20	NA	NA	0.0358148	1:1:1:1:1:1	0.467641(0.553236:0.367432:0.482255)	NA	NA	NA	NA
XM_008177648	chrPic2-gopAga1	NG	0.0215183	0.0721394	0.298287	0.00228136	849	189.012	659.988	NA	27	13	14	NA	NA	0.032788	1:1:1:1:1:1	0.389671(0.482394:0.371479:0.315141)	NA	NA	NA	NA
XM_005287580	chrPic2-gopAga1	NG	0.00555509	0.0767044	0.072422	3.66968e-09	1164	260.587	903.413	NA	24	19	5	NA	NA	0.0214834	1:1:1:1:1:1	0.473436(0.48329:0.416452:0.520566)	NA	NA	NA	NA
XM_005281846	chrPic2-gopAga1	NG	0.0223046	0.0734618	0.303621	0.000614016	1062	242.931	819.069	NA	35	17	18	NA	NA	0.0340067	1:1:1:1:1:1	0.449296(0.522535:0.35493:0.470423)	NA	NA	NA	NA
XM_008164350	chrPic2-gopAga1	NG	0.00216811	0.0282851	0.0766519	1.6951e-05	1212	288.202	923.798	NA	10	8	2	NA	NA	0.00837846	1:1:1:1:1:1	0.444033(0.524691:0.423457:0.383951)	NA	NA	NA	NA
XM_008164405	chrPic2-gopAga1	NG	0.0176986	0.108345	0.163354	3.83926e-09	1206	262.681	943.319	NA	43	26.5	16.5	NA	NA	0.0374425	1:1:1:1:1:1	0.412954(0.480198:0.371287:0.387376)	NA	NA	NA	NA
XM_005291433	chrPic2-gopAga1	NG	0.0150066	0.0833089	0.180132	1.64519e-08	1512	367.793	1144.21	NA	46	29	17	NA	NA	0.0316211	1:1:1:1:1:1	0.564431(0.616371:0.412229:0.664694)	NA	NA	NA	NA
XM_005305733	chrPic2-gopAga1	NG	0.00130783	0.0820602	0.0159374	6.81709e-11	984	218.705	765.295	NA	18	17	1	NA	NA	0.0192559	1:1:1:1:1:1	0.414387(0.462006:0.370821:0.410334)	NA	NA	NA	NA
XM_005285231	chrPic2-gopAga1	NG	0.040591	0.11897	0.341186	0.000600717	858	199.975	658.025	NA	48	22	26	NA	NA	0.0588589	1:1:1:1:1:1	0.572009(0.597561:0.466899:0.651568)	NA	NA	NA	NA
XM_005314090	chrPic2-gopAga1	NG	0.0110462	0.0770815	0.143305	0.00136279	474	109.211	364.789	NA	12	8	4	NA	NA	0.0262609	1:1:1:1:1:1	0.503145(0.490566:0.352201:0.666667)	NA	NA	NA	NA
XM_005298213	chrPic2-gopAga1	NG	0.0120697	0.0909048	0.132773	1.01804e-16	2505	584.032	1920.97	NA	73	50	23	NA	NA	0.0304499	1:1:1:1:1:1	0.484939(0.541023:0.396552:0.517241)	NA	NA	NA	NA
XM_005279182	chrPic2-gopAga1	NG	0.00998766	0.0824043	0.121203	1.05764e-07	993	237.062	755.938	NA	26	18.5	7.5	NA	NA	0.0272759	1:1:1:1:1:1	0.528614(0.581325:0.400602:0.603916)	NA	NA	NA	NA
XM_008173293	chrPic2-gopAga1	NG	0.000973117	0.0328044	0.0296642	1.91226e-06	1371	342.707	1028.29	NA	12	11	1	NA	NA	0.00892996	1:1:1:1:1:1	0.525837(0.514192:0.502183:0.561135)	NA	NA	NA	NA
XM_005288481	chrPic2-gopAga1	NG	0.0297891	0.048184	0.618236	0.0992442	1659	374.983	1284.02	NA	55	17.5	37.5	NA	NA	0.0339468	1:1:1:1:1:1	0.443945(0.482014:0.377698:0.472122)	NA	NA	NA	NA
XM_008173718	chrPic2-gopAga1	NG	0.00289513	0.064862	0.0446352	2.48746e-24	3525	756.4	2768.6	NA	55	47	8	NA	NA	0.0161921	1:1:1:1:1:1	0.406321(0.504677:0.327806:0.38648)	NA	NA	NA	NA
XM_005297548	chrPic2-gopAga1	NG	0.00520568	0.0598433	0.0869885	1.88374e-07	1242	278.173	963.827	NA	21	16	5	NA	NA	0.017443	1:1:1:1:1:1	0.510843(0.496386:0.457831:0.578313)	NA	NA	NA	NA
XM_008168285	chrPic2-gopAga1	NG	0.0075772	0.0436147	0.17373	5.25497e-09	3072	684.433	2387.57	NA	47	29	18	NA	NA	0.0156063	1:1:1:1:1:1	0.433333(0.493171:0.418049:0.38878)	NA	NA	NA	NA
XM_005300714	chrPic2-gopAga1	NG	0.00828841	0.122352	0.0677425	1.08537e-21	1881	425.181	1455.82	NA	60	48	12	NA	NA	0.0340713	1:1:1:1:1:1	0.458333(0.526274:0.359076:0.48965)	NA	NA	NA	NA
XM_005284033	chrPic2-gopAga1	NG	0.00826735	0.0890685	0.0928202	1.96199e-33	4296	1012.11	3283.89	NA	112	85	27	NA	NA	0.0273036	1:1:1:1:1:1	0.4786(0.529309:0.369156:0.537334)	NA	NA	NA	NA
XM_008175754	chrPic2-gopAga1	NG	0.0411717	0.126681	0.325004	6.33456e-09	1842	473.29	1368.71	NA	110	55.1667	54.8333	NA	NA	0.0631428	1:1:1:1:1:1	0.666399(0.626806:0.506421:0.865971)	NA	NA	NA	NA
XM_005293132	chrPic2-gopAga1	NG	0.00855616	0.0909708	0.094054	1.33618e-12	1461	344.344	1116.66	NA	39	29.5	9.5	NA	NA	0.0279805	1:1:1:1:1:1	0.586749(0.538934:0.490779:0.730533)	NA	NA	NA	NA
XM_005278432	chrPic2-gopAga1	NG	0.0211846	0.18015	0.117595	2.06804e-11	741	190.45	550.55	NA	42	30.5	11.5	NA	NA	0.0620415	1:1:1:1:1:1	0.603748(0.594378:0.445783:0.771084)	NA	NA	NA	NA
XM_005292600	chrPic2-gopAga1	NG	0.0156856	0.097912	0.160201	1.71248e-10	1530	370.41	1159.59	NA	52	34	18	NA	NA	0.0355925	1:1:1:1:1:1	0.593607(0.558708:0.358121:0.863992)	NA	NA	NA	NA
XM_008164839	chrPic2-gopAga1	NG	0.0250953	0.106081	0.236567	6.40713e-07	1134	256.098	877.902	NA	47	25.3333	21.6667	NA	NA	0.0433848	1:1:1:1:1:1	0.473386(0.524869:0.39267:0.502618)	NA	NA	NA	NA
XM_005314689	chrPic2-gopAga1	NG	0.0766726	0.233723	0.328049	1.25281e-06	795	195.872	599.128	NA	83	39.3333	43.6667	NA	NA	0.115367	1:1:1:1:1:1	0.598371(0.595865:0.451128:0.74812)	NA	NA	NA	NA
XM_008172670	chrPic2-gopAga1	NG	0.00747843	0.0238412	0.313676	0.15376	531	127.843	403.157	NA	6	3	3	NA	NA	0.0114179	1:1:1:1:1:1	0.466292(0.5:0.446629:0.452247)	NA	NA	NA	NA
XM_005282799	chrPic2-gopAga1	NG	0.00825003	0.0581112	0.14197	4.24066e-05	876	205.662	670.338	NA	17	11.5	5.5	NA	NA	0.0199561	1:1:1:1:1:1	0.515358(0.587031:0.412969:0.546075)	NA	NA	NA	NA
XM_008169747	chrPic2-gopAga1	NG	0.00926323	0.0454023	0.204026	0.00126003	702	158.891	543.109	NA	12	7	5	NA	NA	0.017443	1:1:1:1:1:1	0.42766(0.444681:0.346809:0.491489)	NA	NA	NA	NA
XM_008165019	chrPic2-gopAga1	NG	0.0150413	0.0535198	0.281042	1.16561e-05	2115	503.341	1611.66	NA	50	26	24	NA	NA	0.0241987	1:1:1:1:1:1	0.449906(0.547753:0.372893:0.429073)	NA	NA	NA	NA
XM_008168443	chrPic2-gopAga1	NG	0.0104742	0.0514354	0.203638	5.39558e-12	4098	925.344	3172.66	NA	79	46	33	NA	NA	0.0197234	1:1:1:1:1:1	0.432757(0.48487:0.442003:0.371398)	NA	NA	NA	NA
XM_005307381	chrPic2-gopAga1	NG	0.0017417	0.0663691	0.0262426	1.67559e-18	2244	519.543	1724.46	NA	36	33	3	NA	NA	0.0167046	1:1:1:1:1:1	0.437917(0.528037:0.383178:0.402537)	NA	NA	NA	NA
XM_005308495	chrPic2-gopAga1	NG	NA	0.037757	0	NA	438	108.63	329.37	NA	4	4	NA	NA	NA	0.00936422	1:1:1:1:1:1	0.489796(0.578231:0.401361:0.489796)	NA	NA	NA	NA
XM_005302753	chrPic2-gopAga1	NG	0.0326039	0.0553452	0.589101	0.285493	570	131.203	438.797	NA	21	7	14	NA	NA	0.0378385	1:1:1:1:1:1	0.488596(0.502632:0.476316:0.486842)	NA	NA	NA	NA
XM_008176777	chrPic2-gopAga1	NG	0.0895963	0.173747	0.51567	5.71224e-05	1650	448.127	1201.87	NA	171	69.5	101.5	NA	NA	0.112451	1:1:1:1:1:1	0.590883(0.641026:0.392308:0.739316)	NA	NA	NA	NA
XM_008169304	chrPic2-gopAga1	NG	0.0127203	0.0682981	0.186246	2.72395e-24	6069	1470.57	4598.43	NA	154	96	58	NA	NA	0.0261873	1:1:1:1:1:1	0.462204(0.574111:0.42416:0.38834)	NA	NA	NA	NA
XM_005301341	chrPic2-gopAga1	NG	0.00504857	NA	NA	NA	252	53.2568	198.743	NA	1	NA	1	NA	NA	0.00398162	1:1:1:1:1:1	0.505882(0.517647:0.458824:0.541176)	NA	NA	NA	NA
XM_008172242	chrPic2-gopAga1	NG	0.0029784	0.0430501	0.0691846	2.88975e-08	1752	406.331	1345.67	NA	21	17	4	NA	NA	0.012272	1:1:1:1:1:1	0.482906(0.532479:0.441026:0.475214)	NA	NA	NA	NA
XM_008169814	chrPic2-gopAga1	NG	0.00880826	0.0932814	0.0944268	2.79019e-20	2460	575.737	1884.26	NA	67	50.5	16.5	NA	NA	0.0285783	1:1:1:1:1:1	0.536452(0.574727:0.381531:0.653098)	NA	NA	NA	NA
XM_005285279	chrPic2-gopAga1	NG	0.0220055	0.117582	0.18715	4.23289e-16	2322	569.703	1752.3	NA	100	62	38	NA	NA	0.0454553	1:1:1:1:1:1	0.606022(0.616774:0.450323:0.750968)	NA	NA	NA	NA
XM_008163432	chrPic2-gopAga1	NG	0.0165217	0.0541936	0.304865	0.000629472	1245	296.469	948.531	NA	31	15.5	15.5	NA	NA	0.0254924	1:1:1:1:1:1	0.451122(0.544471:0.375:0.433894)	NA	NA	NA	NA
XM_005307497	chrPic2-gopAga1	NG	0.0646646	0.0946231	0.683392	0.128664	1257	264.35	992.65	NA	85	23.5	61.5	NA	NA	0.0709649	1:1:1:1:1:1	0.393651(0.45:0.310714:0.420238)	NA	NA	NA	NA
XM_008166651	chrPic2-gopAga1	NG	0.00694224	0.0441365	0.15729	4.24914e-05	1461	303.292	1157.71	NA	21	13	8	NA	NA	0.0146635	1:1:1:1:1:1	0.401639(0.538934:0.357582:0.308402)	NA	NA	NA	NA
XM_005296810	chrPic2-gopAga1	NG	0.025533	0.132332	0.192946	1.2192e-05	522	123.645	398.355	NA	25	15	10	NA	NA	0.0508303	1:1:1:1:1:1	0.452381(0.54:0.38:0.437143)	NA	NA	NA	NA
XM_005288047	chrPic2-gopAga1	NG	0.0148423	0.07539	0.196873	1.39559e-11	2640	564.659	2075.34	NA	71	40.5	30.5	NA	NA	0.0277926	1:1:1:1:1:1	0.463867(0.589671:0.35244:0.449489)	NA	NA	NA	NA
XM_008168669	chrPic2-gopAga1	NG	0.00817857	0.096567	0.0846931	2.14447e-46	5628	1263.68	4364.32	NA	150	114.5	35.5	NA	NA	0.0280248	1:1:1:1:1:1	0.47052(0.503463:0.331113:0.576985)	NA	NA	NA	NA
XM_005290129	chrPic2-gopAga1	NG	0.0158821	0.118387	0.134155	5.89201e-17	1893	493.078	1399.92	NA	76	54	22	NA	NA	0.042582	1:1:1:1:1:1	0.685827(0.685039:0.543307:0.829134)	NA	NA	NA	NA
XM_005278947	chrPic2-gopAga1	NG	0.0144795	0.13996	0.103455	2.95535e-10	738	180.143	557.857	NA	31	23	8	NA	NA	0.0451087	1:1:1:1:1:1	0.599865(0.597166:0.392713:0.809717)	NA	NA	NA	NA
XM_008171773	chrPic2-gopAga1	NG	0.0264119	0.101882	0.25924	1.92457e-05	900	225.686	674.314	NA	39	21.5	17.5	NA	NA	0.045337	1:1:1:1:1:1	0.51495(0.539867:0.401993:0.60299)	NA	NA	NA	NA
XM_008175618	chrPic2-gopAga1	NG	NA	0.124177	0	NA	1290	297.095	992.905	NA	34	34	NA	NA	NA	0.0285987	1:1:1:1:1:1	0.533256(0.537123:0.387471:0.675174)	NA	NA	NA	NA
XM_005300988	chrPic2-gopAga1	NG	0.0178192	0.0444073	0.401267	0.0444121	867	185.537	681.463	NA	20	8	12	NA	NA	0.023509	1:1:1:1:1:1	0.393265(0.558219:0.277397:0.344178)	NA	NA	NA	NA
XM_005292143	chrPic2-gopAga1	NG	0.0110305	0.0779732	0.141465	4.42095e-07	1092	270.063	821.937	NA	29	20	9	NA	NA	0.0275861	1:1:1:1:1:1	0.53105(0.589041:0.436986:0.567123)	NA	NA	NA	NA
XM_008162894	chrPic2-gopAga1	NG	0.0153214	0.0650825	0.235414	8.47819e-21	6831	1556.02	5274.98	NA	177	97	80	NA	NA	0.0266563	1:1:1:1:1:1	0.439786(0.51734:0.414399:0.387621)	NA	NA	NA	NA
XM_008170358	chrPic2-gopAga1	NG	0.00322633	0.0760439	0.0424272	1.75558e-07	801	179.767	621.233	NA	15	13	2	NA	NA	0.0195686	1:1:1:1:1:1	0.529412(0.591696:0.354671:0.641869)	NA	NA	NA	NA
XM_005284654	chrPic2-gopAga1	NG	0.0102967	0.0949594	0.108433	4.39252e-12	1521	347.558	1173.44	NA	43	31	12	NA	NA	0.0296426	1:1:1:1:1:1	0.541995(0.510827:0.442913:0.672244)	NA	NA	NA	NA
XM_008165809	chrPic2-gopAga1	NG	0.0353805	0.0810052	0.436769	5.91452e-05	2328	533.966	1794.03	NA	103	41	62	NA	NA	0.0458453	1:1:1:1:1:1	0.460103(0.528314:0.416988:0.435006)	NA	NA	NA	NA
XM_005308932	chrPic2-gopAga1	NG	NA	0.397888	0	NA	408	103.635	304.365	NA	32	32	NA	NA	NA	0.101067	1:1:1:1:1:1	0.548662(0.587591:0.481752:0.576642)	NA	NA	NA	NA
XM_005279908	chrPic2-gopAga1	NG	0.0109389	0.0732176	0.149403	1.09494e-09	1797	415.728	1381.27	NA	44	29	15	NA	NA	0.0253468	1:1:1:1:1:1	0.428889(0.445833:0.405:0.435833)	NA	NA	NA	NA
XM_005308470	chrPic2-gopAga1	NG	0.00608108	0.0805927	0.0754545	2.99872e-32	4323	1020.76	3302.24	NA	98	78	20	NA	NA	0.023675	1:1:1:1:1:1	0.557675(0.575589:0.465326:0.632108)	NA	NA	NA	NA
XM_005290051	chrPic2-gopAga1	NG	0.0518744	0.173736	0.298582	1.32802e-06	933	221.39	711.61	NA	70	34.3333	35.6667	NA	NA	0.0807907	1:1:1:1:1:1	0.504274(0.456731:0.373397:0.682692)	NA	NA	NA	NA
XM_008175406	chrPic2-gopAga1	NG	0.00193844	0.055697	0.0348032	6.45052e-14	2034	484.359	1549.64	NA	29	26	3	NA	NA	0.01474	1:1:1:1:1:1	0.457045(0.533873:0.43299:0.404271)	NA	NA	NA	NA
XM_008179801	chrPic2-gopAga1	NG	0.0257811	0.0746123	0.345535	0.00465229	882	211.205	670.795	NA	32	15	17	NA	NA	0.0374743	1:1:1:1:1:1	0.619209(0.518644:0.477966:0.861017)	NA	NA	NA	NA
XM_005299480	chrPic2-gopAga1	NG	0.00227356	0.0927871	0.0245029	4.66186e-20	1734	412.48	1321.52	NA	39	36	3	NA	NA	0.0238047	1:1:1:1:1:1	0.499424(0.545769:0.458549:0.493955)	NA	NA	NA	NA
XM_008167344	chrPic2-gopAga1	NG	0.00524182	0.0782512	0.0669871	2.25989e-12	1512	363.356	1148.64	NA	33	27	6	NA	NA	0.022787	1:1:1:1:1:1	0.457181(0.577075:0.458498:0.335968)	NA	NA	NA	NA
XM_005286766	chrPic2-gopAga1	NG	0.0141357	0.0655159	0.21576	1.92125e-06	1521	342.707	1178.29	NA	38	21.5	16.5	NA	NA	0.0257125	1:1:1:1:1:1	0.440289(0.523622:0.429134:0.36811)	NA	NA	NA	NA
XM_008175000	chrPic2-gopAga1	NG	0.0584811	0.194328	0.30094	2.69095e-07	927	224.892	702.108	NA	78	38.5	39.5	NA	NA	0.0914379	1:1:1:1:1:1	0.512945(0.472492:0.386731:0.679612)	NA	NA	NA	NA
XM_005288265	chrPic2-gopAga1	NG	0.0178463	0.0737887	0.241857	3.55544e-09	2334	547.848	1786.15	NA	70	38.5	31.5	NA	NA	0.0309774	1:1:1:1:1:1	0.430894(0.532092:0.394095:0.366496)	NA	NA	NA	NA
XM_005294435	chrPic2-gopAga1	NG	0.00107727	0.0670453	0.0160678	7.28469e-11	1194	265.062	928.938	NA	18	17	1	NA	NA	0.0157218	1:1:1:1:1:1	0.40518(0.501253:0.345865:0.368421)	NA	NA	NA	NA
XM_005286086	chrPic2-gopAga1	NG	0.00670187	0.0210746	0.318006	0.246113	396	96.2404	299.76	NA	4	2	2	NA	NA	0.0101949	1:1:1:1:1:1	0.47995(0.443609:0.590226:0.406015)	NA	NA	NA	NA
XM_008163324	chrPic2-gopAga1	NG	0.0547008	0.15541	0.351977	1.82291e-06	1296	303.968	992.032	NA	95	42.6667	52.3333	NA	NA	0.0783216	1:1:1:1:1:1	0.601232(0.632794:0.387991:0.78291)	NA	NA	NA	NA
XM_008166653	chrPic2-gopAga1	NG	0.0406753	0.0898696	0.452604	0.00341442	1356	295.18	1060.82	NA	67	25	42	NA	NA	0.0513842	1:1:1:1:1:1	0.378955(0.441501:0.375276:0.320088)	NA	NA	NA	NA
XM_005279049	chrPic2-gopAga1	NG	0.00939179	0.050434	0.18622	7.74941e-05	1167	256.276	910.724	NA	21	12.5	8.5	NA	NA	0.0184047	1:1:1:1:1:1	0.538034(0.494872:0.488462:0.630769)	NA	NA	NA	NA
XM_005295785	chrPic2-gopAga1	NG	0.0143284	0.0877943	0.163204	4.18235e-09	1419	362.098	1056.9	NA	45	30	15	NA	NA	0.0330753	1:1:1:1:1:1	0.557665(0.522152:0.414557:0.736287)	NA	NA	NA	NA
XM_008167246	chrPic2-gopAga1	NG	0.00288451	0.0811029	0.035566	2.99852e-49	5430	1261.84	4168.16	NA	109	97	12	NA	NA	0.0210612	1:1:1:1:1:1	0.494202(0.533407:0.397018:0.552181)	NA	NA	NA	NA
XM_005285686	chrPic2-gopAga1	NG	0.00664273	0.0635087	0.104596	0.000479301	585	131.376	453.624	NA	11	8	3	NA	NA	0.0194133	1:1:1:1:1:1	0.465136(0.528061:0.367347:0.5)	NA	NA	NA	NA
XM_005280682	chrPic2-gopAga1	NG	0.0234387	0.131353	0.178441	7.86004e-09	1029	248.977	780.023	NA	48	30	18	NA	NA	0.0495495	1:1:1:1:1:1	0.587844(0.548433:0.45584:0.759259)	NA	NA	NA	NA
XM_008175812	chrPic2-gopAga1	NG	0.0153937	0.0605106	0.254397	1.17536e-05	1584	369.836	1214.16	NA	40	21.5	18.5	NA	NA	0.0259277	1:1:1:1:1:1	0.547574(0.608696:0.36673:0.667297)	NA	NA	NA	NA
XM_005300369	chrPic2-gopAga1	NG	0.00982199	0.0451729	0.217431	3.41393e-06	2244	501.832	1742.17	NA	39	22	17	NA	NA	0.0177276	1:1:1:1:1:1	0.435762(0.515894:0.401325:0.390066)	NA	NA	NA	NA
XM_008172210	chrPic2-gopAga1	NG	0.09692	0.104792	0.924878	0.833076	312	92.0239	219.976	NA	29	9	20	NA	NA	0.0992419	1:1:1:1:1:1	0.363782(0.377404:0.362981:0.350962)	NA	NA	NA	NA
XM_008176437	chrPic2-gopAga1	NG	0.0831462	0.137144	0.606268	0.00255923	1986	486.692	1499.31	NA	179	61	118	NA	NA	0.096379	1:1:1:1:1:1	0.519918(0.45467:0.442995:0.662088)	NA	NA	NA	NA
XM_008175318	chrPic2-gopAga1	NG	0.0109549	0.0686067	0.159677	1.31567e-17	4011	884.655	3126.35	NA	92	58	34	NA	NA	0.0236704	1:1:1:1:1:1	0.416044(0.458894:0.388266:0.400972)	NA	NA	NA	NA
XM_005291362	chrPic2-gopAga1	NG	0.00985643	0.0842393	0.117005	9.40282e-18	2670	627.504	2042.5	NA	70	50	20	NA	NA	0.0273379	1:1:1:1:1:1	0.542462(0.542088:0.411897:0.673401)	NA	NA	NA	NA
XM_008173112	chrPic2-gopAga1	NG	0.0157102	0.112101	0.140143	8.26428e-31	3948	989.189	2958.81	NA	149	103	46	NA	NA	0.0398614	1:1:1:1:1:1	0.588897(0.577769:0.43475:0.754173)	NA	NA	NA	NA
XM_005304156	chrPic2-gopAga1	NG	0.0315846	0.060607	0.521138	1.89088e-05	5748	1253.8	4494.2	NA	212	73	139	NA	NA	0.0379152	1:1:1:1:1:1	0.386052(0.46222:0.363471:0.332465)	NA	NA	NA	NA
XM_005286394	chrPic2-gopAga1	NG	NA	0.0181678	0	NA	1224	278.56	945.44	NA	5	5	NA	NA	NA	0.00413464	1:1:1:1:1:1	0.572942(0.530562:0.410758:0.777506)	NA	NA	NA	NA
XM_005288924	chrPic2-gopAga1	NG	0.0136011	0.0915452	0.148572	2.69226e-16	2544	615.001	1929	NA	79	53	26	NA	NA	0.0324437	1:1:1:1:1:1	0.473302(0.574205:0.468787:0.376914)	NA	NA	NA	NA
XM_008176013	chrPic2-gopAga1	NG	0.0179846	0.125331	0.143497	1.91884e-20	2286	597.824	1688.18	NA	99	69	30	NA	NA	0.0460572	1:1:1:1:1:1	0.597168(0.638562:0.456863:0.696078)	NA	NA	NA	NA
XM_008169053	chrPic2-gopAga1	NG	0.01091	0.0924766	0.117976	3.08221e-20	2871	655.153	2215.85	NA	81	57	24	NA	NA	0.0295233	1:1:1:1:1:1	0.476862(0.502088:0.457203:0.471294)	NA	NA	NA	NA
XM_005284690	chrPic2-gopAga1	NG	0.0447283	0.0509301	0.87823	0.574819	1653	382.485	1270.51	NA	74	18.8333	55.1667	NA	NA	0.0461634	1:1:1:1:1:1	0.462395(0.536101:0.394404:0.456679)	NA	NA	NA	NA
XM_005292055	chrPic2-gopAga1	NG	0.00541282	0.0634978	0.0852442	1.93397e-58	10521	2455.49	8065.51	NA	193	149.5	43.5	NA	NA	0.0189692	1:1:1:1:1:1	0.4484(0.529479:0.395187:0.420535)	NA	NA	NA	NA
XM_008176216	chrPic2-gopAga1	NG	0.0364695	0.0879975	0.414438	0.0950176	297	72.2619	224.738	NA	14	6	8	NA	NA	0.0490066	1:1:1:1:1:1	0.593458(0.588785:0.462617:0.728972)	NA	NA	NA	NA
XM_008162960	chrPic2-gopAga1	NG	NA	0.021574	0	NA	1851	376.175	1474.82	NA	8	8	NA	NA	NA	0.00438445	1:1:1:1:1:1	0.446063(0.4911:0.364078:0.48301)	NA	NA	NA	NA
XM_005297379	chrPic2-gopAga1	NG	0.0126211	0.0486913	0.259206	0.0103992	729	169.691	559.309	NA	15	8	7	NA	NA	0.0210172	1:1:1:1:1:1	0.487022(0.57377:0.39959:0.487705)	NA	NA	NA	NA
XM_005302822	chrPic2-gopAga1	NG	0.0325258	0.13375	0.243184	1.25126e-09	1482	351.014	1130.99	NA	79	43	36	NA	NA	0.0565009	1:1:1:1:1:1	0.575084(0.545455:0.448485:0.731313)	NA	NA	NA	NA
XM_005309806	chrPic2-gopAga1	NG	0.00879636	0.111232	0.0790813	7.65416e-25	2286	570.729	1715.27	NA	74	59	15	NA	NA	0.0343707	1:1:1:1:1:1	0.617058(0.565274:0.505875:0.780026)	NA	NA	NA	NA
XM_005282528	chrPic2-gopAga1	NG	0.00714944	0.0970001	0.0737055	0.000234186	369	87.9224	281.078	NA	10	8	2	NA	NA	0.0285583	1:1:1:1:1:1	0.446237(0.520161:0.387097:0.431452)	NA	NA	NA	NA
XM_005313376	chrPic2-gopAga1	NG	0.00398414	0.135535	0.0293956	1.22043e-16	1005	250.012	754.988	NA	34	31	3	NA	NA	0.0367098	1:1:1:1:1:1	0.619544(0.552083:0.473214:0.833333)	NA	NA	NA	NA
XM_008167658	chrPic2-gopAga1	NG	0.0165814	0.12698	0.130583	6.68131e-07	651	132.691	518.309	NA	24	15.5	8.5	NA	NA	0.0390836	1:1:1:1:1:1	0.390673(0.438073:0.37156:0.362385)	NA	NA	NA	NA
XM_005312136	chrPic2-gopAga1	NG	0.00359233	0.0817095	0.0439647	2.50869e-07	726	167.924	558.076	NA	15	13	2	NA	NA	0.0216609	1:1:1:1:1:1	0.458848(0.493827:0.386831:0.495885)	NA	NA	NA	NA
XM_008167624	chrPic2-gopAga1	NG	0.0141443	0.0596891	0.236967	2.81675e-09	3027	636.158	2390.84	NA	70	36.5	33.5	NA	NA	0.0237161	1:1:1:1:1:1	0.424361(0.544695:0.294695:0.433694)	NA	NA	NA	NA
XM_005287860	chrPic2-gopAga1	NG	NA	0.0203971	0	NA	444	99.3927	344.607	NA	2	2	NA	NA	NA	0.00456603	1:1:1:1:1:1	0.416107(0.469799:0.42953:0.348993)	NA	NA	NA	NA
XM_005293847	chrPic2-gopAga1	NG	0.0212142	0.115076	0.184349	2.4254e-12	1722	431.185	1290.81	NA	73	46	27	NA	NA	0.0447171	1:1:1:1:1:1	0.615652(0.615652:0.469565:0.761739)	NA	NA	NA	NA
XM_008165458	chrPic2-gopAga1	NG	0.0289537	0.0604091	0.479294	3.35399e-06	5106	1180.21	3925.79	NA	180	68.5	111.5	NA	NA	0.0362244	1:1:1:1:1:1	0.445843(0.557377:0.373829:0.406323)	NA	NA	NA	NA
XM_005305100	chrPic2-gopAga1	NG	0.0102345	0.0850265	0.120369	1.45703e-10	1461	329.668	1131.33	NA	38	26.5	11.5	NA	NA	0.027111	1:1:1:1:1:1	0.424522(0.5:0.380123:0.393443)	NA	NA	NA	NA
XM_005305728	chrPic2-gopAga1	NG	0.00810102	0.0584441	0.138612	4.25517e-19	4542	1004.89	3537.11	NA	85	56.5	28.5	NA	NA	0.0192391	1:1:1:1:1:1	0.439534(0.518799:0.373021:0.426781)	NA	NA	NA	NA
XM_005311213	chrPic2-gopAga1	NG	0.0140971	0.117896	0.119572	1.58877e-07	747	174.157	572.843	NA	27	19	8	NA	NA	0.038297	1:1:1:1:1:1	0.5(0.51:0.454:0.536)	NA	NA	NA	NA
XM_005313514	chrPic2-gopAga1	NG	0.0120188	0.0597759	0.201064	0.00362959	576	156.642	419.358	NA	14	9	5	NA	NA	0.0250062	1:1:1:1:1:1	0.64076(0.647668:0.396373:0.878238)	NA	NA	NA	NA
XM_005300468	chrPic2-gopAga1	NG	0.00492798	0.0452596	0.108883	3.89153e-11	2877	637.508	2239.49	NA	39	28	11	NA	NA	0.013865	1:1:1:1:1:1	0.430556(0.498437:0.397917:0.395313)	NA	NA	NA	NA
XM_008173890	chrPic2-gopAga1	NG	0.0114535	0.1187	0.0964918	2.83288e-14	1326	314.256	1011.74	NA	46	34.5	11.5	NA	NA	0.0368704	1:1:1:1:1:1	0.580888(0.554176:0.509029:0.679458)	NA	NA	NA	NA
XM_005299777	chrPic2-gopAga1	NG	0.0302671	0.149339	0.202674	7.66617e-06	558	136.621	421.379	NA	31	18.5	12.5	NA	NA	0.0594209	1:1:1:1:1:1	0.566845(0.679144:0.395722:0.625668)	NA	NA	NA	NA
XM_005300175	chrPic2-gopAga1	NG	NA	0.100481	0	NA	426	95.7032	330.297	NA	9	9	NA	NA	NA	0.0225736	1:1:1:1:1:1	0.434732(0.531469:0.377622:0.395105)	NA	NA	NA	NA
XM_005312789	chrPic2-gopAga1	NG	0.0698624	0.100401	0.695835	0.207671	804	196.87	607.13	NA	59	18.5	40.5	NA	NA	0.0773401	1:1:1:1:1:1	0.472739(0.540892:0.403346:0.473978)	NA	NA	NA	NA
XM_005312413	chrPic2-gopAga1	NG	0.0140401	0.110621	0.12692	4.81482e-14	1683	388.917	1294.08	NA	58	40	18	NA	NA	0.0363585	1:1:1:1:1:1	0.653618(0.629004:0.508897:0.822954)	NA	NA	NA	NA
XM_005293529	chrPic2-gopAga1	NG	0.0150372	0.07415	0.202794	0.0075662	435	99.1468	335.853	NA	12	7	5	NA	NA	0.0285104	1:1:1:1:1:1	0.48516(0.469178:0.39726:0.589041)	NA	NA	NA	NA
XM_008171297	chrPic2-gopAga1	NG	0.0184643	0.0598862	0.308324	1.89939e-07	2979	703.642	2275.36	NA	82	40.5	41.5	NA	NA	0.0282482	1:1:1:1:1:1	0.497158(0.564694:0.472417:0.454363)	NA	NA	NA	NA
XM_008168376	chrPic2-gopAga1	NG	0.00126024	0.0590254	0.0213508	1.1698e-59	8256	1902.67	6353.33	NA	116	108	8	NA	NA	0.0145727	1:1:1:1:1:1	0.447693(0.503088:0.429168:0.410825)	NA	NA	NA	NA
XM_008168484	chrPic2-gopAga1	NG	0.0282435	0.070551	0.400327	1.3526e-05	2799	616.327	2182.67	NA	102	41.5	60.5	NA	NA	0.0375594	1:1:1:1:1:1	0.400106(0.501063:0.375664:0.323592)	NA	NA	NA	NA
XM_008168812	chrPic2-gopAga1	NG	0.018562	0.0848164	0.218849	0.000291159	720	174.572	545.428	NA	24	14	10	NA	NA	0.0346261	1:1:1:1:1:1	0.538036(0.539419:0.406639:0.66805)	NA	NA	NA	NA
XM_005301838	chrPic2-gopAga1	NG	0.0174078	0.093892	0.185402	0.00114434	462	113.311	348.689	NA	16	10	6	NA	NA	0.0361665	1:1:1:1:1:1	0.623656(0.590323:0.474194:0.806452)	NA	NA	NA	NA
XM_005314976	chrPic2-gopAga1	NG	0.210533	0.402441	0.523139	0.00135618	600	139.672	460.328	NA	128	43.5	84.5	NA	NA	0.255206	1:1:1:1:1:1	0.529022(0.559701:0.375622:0.651741)	NA	NA	NA	NA
XM_008165767	chrPic2-gopAga1	NG	0.00430914	0.0772385	0.0557901	2.71923e-18	2106	476.876	1629.12	NA	42	35	7	NA	NA	0.020823	1:1:1:1:1:1	0.4578(0.514936:0.380512:0.477952)	NA	NA	NA	NA
XM_005296520	chrPic2-gopAga1	NG	0.02494	0.0907262	0.274893	1.22541e-06	1545	362.771	1182.23	NA	60	31	29	NA	NA	0.0403868	1:1:1:1:1:1	0.460917(0.518411:0.410853:0.453488)	NA	NA	NA	NA
XM_008178305	chrPic2-gopAga1	NG	0.0263052	0.0788788	0.333489	2.81403e-05	1716	400.681	1315.32	NA	64	30	34	NA	NA	0.038581	1:1:1:1:1:1	0.464348(0.536522:0.422609:0.433913)	NA	NA	NA	NA
XM_005280039	chrPic2-gopAga1	NG	0.0823965	0.125253	0.657839	0.203896	405	91.0249	313.975	NA	35	10.5	24.5	NA	NA	0.0920287	1:1:1:1:1:1	0.504902(0.481618:0.492647:0.540441)	NA	NA	NA	NA
XM_008173275	chrPic2-gopAga1	NG	0.0175495	0.104171	0.168469	2.53248e-08	1095	287.888	807.112	NA	42	28	14	NA	NA	0.0403232	1:1:1:1:1:1	0.674408(0.646175:0.536885:0.840164)	NA	NA	NA	NA
XM_005289870	chrPic2-gopAga1	NG	0.00736514	0.0346346	0.212653	0.00259579	1221	265.902	955.098	NA	16	9	7	NA	NA	0.0133037	1:1:1:1:1:1	0.418709(0.520833:0.328431:0.406863)	NA	NA	NA	NA
XM_005302886	chrPic2-gopAga1	NG	0.00848243	0.080704	0.105105	4.05375e-06	618	143.765	474.235	NA	15	11	4	NA	NA	0.0252833	1:1:1:1:1:1	0.492754(0.507246:0.386473:0.584541)	NA	NA	NA	NA
XM_008170427	chrPic2-gopAga1	NG	0.0530111	0.122106	0.43414	9.96045e-07	2298	575.355	1722.65	NA	153	64.8333	88.1667	NA	NA	0.0703104	1:1:1:1:1:1	0.559245(0.589844:0.415365:0.672526)	NA	NA	NA	NA
XM_005313032	chrPic2-gopAga1	NG	0.058981	0.155524	0.379241	0.0200521	327	88.9948	238.005	NA	26	12.5	13.5	NA	NA	0.0852556	1:1:1:1:1:1	0.590909(0.636364:0.504545:0.631818)	NA	NA	NA	NA
XM_008170417	chrPic2-gopAga1	NG	0.0230751	0.111841	0.206321	1.62444e-07	1140	259.862	880.138	NA	47	27	20	NA	NA	0.0433091	1:1:1:1:1:1	0.581802(0.548556:0.433071:0.76378)	NA	NA	NA	NA
XM_008179813	chrPic2-gopAga1	NG	0.00440895	0.0548427	0.0803927	4.1572e-13	2406	586.172	1819.83	NA	39	31	8	NA	NA	0.0166961	1:1:1:1:1:1	0.481528(0.582814:0.399751:0.462017)	NA	NA	NA	NA
XM_005303670	chrPic2-gopAga1	NG	0.0132709	0.126787	0.104671	1.89387e-44	4560	1063.02	3496.98	NA	170	124	46	NA	NA	0.0397334	1:1:1:1:1:1	0.553912(0.547995:0.369822:0.743918)	NA	NA	NA	NA
XM_008174997	chrPic2-gopAga1	NG	0.0276048	0.0577002	0.478418	0.0209146	1431	324.111	1106.89	NA	48	18	30	NA	NA	0.0344212	1:1:1:1:1:1	0.424554(0.505144:0.399177:0.369342)	NA	NA	NA	NA
XM_005284261	chrPic2-gopAga1	NG	0.0394004	0.107028	0.368133	0.000876731	924	220.57	703.43	NA	49	22	27	NA	NA	0.0555438	1:1:1:1:1:1	0.476807(0.412621:0.347896:0.669903)	NA	NA	NA	NA
XM_008174147	chrPic2-gopAga1	NG	0.00506865	0.0691895	0.0732575	3.34216e-11	1566	378.249	1187.75	NA	31	25	6	NA	NA	0.0205563	1:1:1:1:1:1	0.519439(0.558317:0.394837:0.605163)	NA	NA	NA	NA
XM_008174530	chrPic2-gopAga1	NG	0.00385722	0.122639	0.0314519	5.55189e-23	1662	362.394	1299.61	NA	46	41	5	NA	NA	0.0297571	1:1:1:1:1:1	0.615916(0.581081:0.395495:0.871171)	NA	NA	NA	NA
XM_005313687	chrPic2-gopAga1	NG	0.0126238	0.134102	0.0941357	4.16079e-12	1035	236.162	798.838	NA	39	29	10	NA	NA	0.0403423	1:1:1:1:1:1	0.47447(0.498555:0.390173:0.534682)	NA	NA	NA	NA
XM_005295723	chrPic2-gopAga1	NG	0.0184516	0.100553	0.183502	1.01751e-08	1263	302.858	960.142	NA	46	28.5	17.5	NA	NA	0.0381388	1:1:1:1:1:1	0.513428(0.562796:0.387441:0.590047)	NA	NA	NA	NA
XM_005292157	chrPic2-gopAga1	NG	0.0297893	0.189231	0.157423	8.48754e-17	1374	346.795	1027.2	NA	88	58	30	NA	NA	0.070032	1:1:1:1:1:1	0.522513(0.495643:0.418301:0.653595)	NA	NA	NA	NA
XM_005307819	chrPic2-gopAga1	NG	0.00633122	0.0311047	0.203545	0.0109105	990	196.924	793.076	NA	11	6	5	NA	NA	0.011259	1:1:1:1:1:1	0.382175(0.413897:0.362538:0.370091)	NA	NA	NA	NA
XM_008169554	chrPic2-gopAga1	NG	0.00588881	0.0778444	0.0756485	7.82841e-12	1545	351.633	1193.37	NA	33	26	7	NA	NA	0.0222655	1:1:1:1:1:1	0.509044(0.537791:0.367248:0.622093)	NA	NA	NA	NA
XM_005314051	chrPic2-gopAga1	NG	0.0236472	0.116574	0.202852	4.28261e-05	630	157.457	472.543	NA	28	17	11	NA	NA	0.0468726	1:1:1:1:1:1	0.592417(0.554502:0.43128:0.791469)	NA	NA	NA	NA
XM_005288801	chrPic2-gopAga1	NG	0.0202147	0.0663595	0.304624	3.85883e-05	1713	409.394	1303.61	NA	52	26	26	NA	NA	0.0312429	1:1:1:1:1:1	0.425668(0.534843:0.374564:0.367596)	NA	NA	NA	NA
XM_005301510	chrPic2-gopAga1	NG	0.00973036	0.0735142	0.13236	0.00420725	396	85.6822	310.318	NA	9	6	3	NA	NA	0.0235312	1:1:1:1:1:1	0.441103(0.43609:0.368421:0.518797)	NA	NA	NA	NA
XM_005290229	chrPic2-gopAga1	NG	0.00121902	0.101729	0.0119831	2.94403e-27	2094	452.007	1641.99	NA	45	43	2	NA	NA	0.0229149	1:1:1:1:1:1	0.429661(0.472818:0.351216:0.46495)	NA	NA	NA	NA
XM_005283655	chrPic2-gopAga1	NG	0.0180366	0.077062	0.234053	1.82843e-05	1227	273.093	953.907	NA	37	20	17	NA	NA	0.0311739	1:1:1:1:1:1	0.423984(0.520732:0.382927:0.368293)	NA	NA	NA	NA
XM_008165888	chrPic2-gopAga1	NG	0.00742279	0.0582647	0.127398	5.47306e-05	891	214.06	676.94	NA	17	12	5	NA	NA	0.0196374	1:1:1:1:1:1	0.445749(0.552013:0.427852:0.357383)	NA	NA	NA	NA
XM_005288052	chrPic2-gopAga1	NG	0.0149838	0.0760402	0.197051	1.43279e-11	2616	560.069	2055.93	NA	71	40.5	30.5	NA	NA	0.0280556	1:1:1:1:1:1	0.461627(0.579038:0.354525:0.451317)	NA	NA	NA	NA
XM_005302206	chrPic2-gopAga1	NG	0.0485048	0.130065	0.372927	1.04703e-11	3282	812.315	2469.69	NA	213	97	116	NA	NA	0.0686914	1:1:1:1:1:1	0.625875(0.626027:0.503196:0.748402)	NA	NA	NA	NA
XM_005314161	chrPic2-gopAga1	NG	0.0416861	0.107796	0.386714	0.00150721	843	214.128	628.872	NA	47	21.5	25.5	NA	NA	0.0584784	1:1:1:1:1:1	0.655991(0.571174:0.467972:0.928826)	NA	NA	NA	NA
XM_005300817	chrPic2-gopAga1	NG	0.0057294	0.0644244	0.0889322	2.52028e-11	1839	437.354	1401.65	NA	35	27	8	NA	NA	0.0196883	1:1:1:1:1:1	0.482628(0.529316:0.414495:0.504072)	NA	NA	NA	NA
XM_005288225	chrPic2-gopAga1	NG	0.0115157	0.0792909	0.145233	7.48983e-12	2202	451.867	1750.13	NA	54	34	20	NA	NA	0.0254236	1:1:1:1:1:1	0.451474(0.480272:0.358503:0.515646)	NA	NA	NA	NA
XM_005297292	chrPic2-gopAga1	NG	0.00847844	0.0665938	0.127316	0.00354501	450	94.1576	355.842	NA	9	6	3	NA	NA	0.0206385	1:1:1:1:1:1	0.423841(0.456954:0.42053:0.39404)	NA	NA	NA	NA
XM_005314760	chrPic2-gopAga1	NG	0.104584	0.0987518	1.05906	0.872443	612	145.904	466.096	NA	59	13.5	45.5	NA	NA	0.103193	1:1:1:1:1:1	0.543902(0.502439:0.5:0.629268)	NA	NA	NA	NA
XM_005296117	chrPic2-gopAga1	NG	0.0119947	0.0567505	0.211358	1.34497e-09	2946	676.955	2269.05	NA	64	37	27	NA	NA	0.022279	1:1:1:1:1:1	0.404035(0.504578:0.370295:0.337233)	NA	NA	NA	NA
XM_005292015	chrPic2-gopAga1	NG	0.0250524	0.108685	0.230505	8.06902e-06	903	192.732	710.268	NA	37	19.5	17.5	NA	NA	0.0429025	1:1:1:1:1:1	0.472222(0.55609:0.411859:0.448718)	NA	NA	NA	NA
XM_005284137	chrPic2-gopAga1	NG	0.00574286	0.0949338	0.0604933	2.56736e-27	2841	656.041	2184.96	NA	71	58.5	12.5	NA	NA	0.0263388	1:1:1:1:1:1	0.584916(0.584388:0.443038:0.727321)	NA	NA	NA	NA
XM_008171803	chrPic2-gopAga1	NG	0.00847218	0.0835778	0.101369	3.47693e-13	1680	394.07	1285.93	NA	42	31.1667	10.8333	NA	NA	0.0260894	1:1:1:1:1:1	0.446821(0.52852:0.405526:0.406417)	NA	NA	NA	NA
XM_005285248	chrPic2-gopAga1	NG	0.0212035	0.0832302	0.254757	4.50113e-07	1602	406.204	1195.8	NA	57	32	25	NA	NA	0.036931	1:1:1:1:1:1	0.542368(0.601869:0.43271:0.592523)	NA	NA	NA	NA
XM_005310164	chrPic2-gopAga1	NG	0.0722076	0.1396	0.517246	0.0154426	699	168.789	530.211	NA	58	21.5	36.5	NA	NA	0.088481	1:1:1:1:1:1	0.564103(0.555556:0.42094:0.715812)	NA	NA	NA	NA
XM_005286968	chrPic2-gopAga1	NG	0.013105	0.0657857	0.199208	6.50085e-19	5130	1127.29	4002.71	NA	123	71	52	NA	NA	0.0246813	1:1:1:1:1:1	0.418706(0.476107:0.384033:0.395979)	NA	NA	NA	NA
XM_005291203	chrPic2-gopAga1	NG	0.0053384	0.0379758	0.140574	4.10014e-05	1479	351.063	1127.94	NA	19	13	6	NA	NA	0.0130854	1:1:1:1:1:1	0.464575(0.458502:0.411943:0.523279)	NA	NA	NA	NA
XM_005306584	chrPic2-gopAga1	NG	NA	0.0367848	0	NA	873	195.001	677.999	NA	7	7	NA	NA	NA	0.00821657	1:1:1:1:1:1	0.39726(0.493151:0.383562:0.315068)	NA	NA	NA	NA
XM_005300849	chrPic2-gopAga1	NG	0.00782836	0.0938933	0.083375	4.26254e-08	846	203.957	642.043	NA	23	18	5	NA	NA	0.0285773	1:1:1:1:1:1	0.447368(0.501754:0.384211:0.45614)	NA	NA	NA	NA
XM_005302772	chrPic2-gopAga1	NG	0.00261613	0.0552839	0.0473217	3.74843e-10	1524	375.266	1148.73	NA	23	20	3	NA	NA	0.0155849	1:1:1:1:1:1	0.452194(0.611002:0.371316:0.374263)	NA	NA	NA	NA
XM_008170334	chrPic2-gopAga1	NG	0.00438431	0.0634026	0.0691503	1.24291e-25	4173	970.449	3202.55	NA	73	59	14	NA	NA	0.0181093	1:1:1:1:1:1	0.496408(0.544181:0.415948:0.529095)	NA	NA	NA	NA
XM_005303395	chrPic2-gopAga1	NG	0.0103833	0.0810848	0.128054	3.10724e-09	1476	312.275	1163.73	NA	36	24	12	NA	NA	0.0253415	1:1:1:1:1:1	0.479716(0.472617:0.53854:0.427992)	NA	NA	NA	NA
XM_008163476	chrPic2-gopAga1	NG	0.00991806	0.0518839	0.191159	2.56282e-09	2709	628.367	2080.63	NA	52	31.5	20.5	NA	NA	0.0196523	1:1:1:1:1:1	0.453877(0.514884:0.463065:0.383682)	NA	NA	NA	NA
XM_005300876	chrPic2-gopAga1	NG	0.00449798	0.0452159	0.0994777	2.2106e-06	1434	319.052	1114.95	NA	19	14	5	NA	NA	0.0135574	1:1:1:1:1:1	0.421016(0.449896:0.371608:0.441545)	NA	NA	NA	NA
XM_005291517	chrPic2-gopAga1	NG	0.0115002	0.0783707	0.146741	9.56756e-05	687	161.258	525.742	NA	18	12	6	NA	NA	0.0271965	1:1:1:1:1:1	0.394203(0.480435:0.413043:0.28913)	NA	NA	NA	NA
XM_005309833	chrPic2-gopAga1	NG	0.011914	0.09402	0.126718	2.24461e-08	1095	248.966	846.034	NA	32	22	10	NA	NA	0.0305821	1:1:1:1:1:1	0.501366(0.543716:0.43306:0.527322)	NA	NA	NA	NA
XM_005296462	chrPic2-gopAga1	NG	0.00456664	0.0654982	0.0697216	3.89744e-10	1449	350.767	1098.23	NA	27	22	5	NA	NA	0.0193167	1:1:1:1:1:1	0.476928(0.52376:0.446281:0.460744)	NA	NA	NA	NA
XM_005297598	chrPic2-gopAga1	NG	0.0200051	0.0854873	0.234012	6.55073e-10	2148	484.765	1663.24	NA	72	39.1667	32.8333	NA	NA	0.0347832	1:1:1:1:1:1	0.41156(0.482591:0.430362:0.321727)	NA	NA	NA	NA
XM_005296257	chrPic2-gopAga1	NG	0.00520094	0.0646598	0.0804356	6.54511e-14	2253	516.538	1736.46	NA	41	32	9	NA	NA	0.0188329	1:1:1:1:1:1	0.466401(0.547745:0.421088:0.430371)	NA	NA	NA	NA
XM_005292578	chrPic2-gopAga1	NG	0.0155967	0.0964987	0.161626	4.38086e-16	2442	563.233	1878.77	NA	80	51	29	NA	NA	0.0342563	1:1:1:1:1:1	0.473211(0.539877:0.376687:0.503067)	NA	NA	NA	NA
XM_005284167	chrPic2-gopAga1	NG	0.00110293	0.044132	0.0249916	4.77256e-07	1164	256.657	907.343	NA	12	11	1	NA	NA	0.0105907	1:1:1:1:1:1	0.421594(0.514139:0.437018:0.313625)	NA	NA	NA	NA
XM_005315483	chrPic2-gopAga1	NG	0.0828204	0.182526	0.453747	0.00168181	699	169.74	529.26	NA	69	27.5	41.5	NA	NA	0.107032	1:1:1:1:1:1	0.576923(0.504274:0.416667:0.809829)	NA	NA	NA	NA
XM_005286443	chrPic2-gopAga1	NG	0.00658641	0.0795748	0.08277	2.59559e-17	2373	543.055	1829.95	NA	53	41	12	NA	NA	0.0232896	1:1:1:1:1:1	0.454966(0.51452:0.38447:0.465909)	NA	NA	NA	NA
XM_008172369	chrPic2-gopAga1	NG	0.0232982	0.0646554	0.360345	0.0654137	402	96.8571	305.143	NA	13	6	7	NA	NA	0.0332627	1:1:1:1:1:1	0.527981(0.50365:0.40146:0.678832)	NA	NA	NA	NA
XM_008169764	chrPic2-gopAga1	NG	0.0116764	0.127831	0.0913426	0.000238642	327	68.0673	258.933	NA	11	8	3	NA	NA	0.0358549	1:1:1:1:1:1	0.457576(0.518182:0.381818:0.472727)	NA	NA	NA	NA
XM_005309748	chrPic2-gopAga1	NG	0.0526653	0.19275	0.273232	8.16779e-08	936	221.603	714.397	NA	74	37.6667	36.3333	NA	NA	0.085831	1:1:1:1:1:1	0.456337(0.36901:0.345048:0.654952)	NA	NA	NA	NA
XM_005284628	chrPic2-gopAga1	NG	0.0323107	0.0534162	0.604886	4.56165e-07	14139	3103.28	11035.7	NA	509	160	349	NA	NA	0.036943	1:1:1:1:1:1	0.39296(0.465681:0.390707:0.322492)	NA	NA	NA	NA
XM_005293116	chrPic2-gopAga1	NG	0.0249823	0.0510894	0.488992	0.187848	498	111.363	386.637	NA	15	5.5	9.5	NA	NA	0.0308204	1:1:1:1:1:1	0.513972(0.5:0.446108:0.595808)	NA	NA	NA	NA
XM_005285846	chrPic2-gopAga1	NG	0.00594951	0.0646356	0.092047	7.4016e-08	1287	274.509	1012.49	NA	23	17	6	NA	NA	0.0184669	1:1:1:1:1:1	0.424031(0.54186:0.306977:0.423256)	NA	NA	NA	NA
XM_005300184	chrPic2-gopAga1	NG	0.00714507	0.0508171	0.140604	0.000178216	927	223.879	703.121	NA	16	11	5	NA	NA	0.0176923	1:1:1:1:1:1	0.477957(0.595161:0.45:0.38871)	NA	NA	NA	NA
XM_005301921	chrPic2-gopAga1	NG	0.00637959	0.0876633	0.0727738	8.09764e-10	1053	265.913	787.087	NA	27	22	5	NA	NA	0.026906	1:1:1:1:1:1	0.510271(0.518207:0.397759:0.614846)	NA	NA	NA	NA
XM_005303221	chrPic2-gopAga1	NG	0.0227475	0.0861318	0.264101	6.26034e-06	1293	288.804	1004.2	NA	46	23.5	22.5	NA	NA	0.036905	1:1:1:1:1:1	0.455069(0.531106:0.322581:0.511521)	NA	NA	NA	NA
XM_005287644	chrPic2-gopAga1	NG	0.0191619	0.0832994	0.230037	6.52625e-11	2592	583.459	2008.54	NA	84	46	38	NA	NA	0.0335993	1:1:1:1:1:1	0.395112(0.480947:0.342956:0.361432)	NA	NA	NA	NA
XM_008163467	chrPic2-gopAga1	NG	0.0152349	0.0981308	0.155251	3.33732e-09	1305	277.228	1027.77	NA	41	25.5	15.5	NA	NA	0.0328449	1:1:1:1:1:1	0.458709(0.490991:0.349099:0.536036)	NA	NA	NA	NA
XM_008178291	chrPic2-gopAga1	NG	0.0102458	0.0591536	0.173207	0.000481186	783	193.386	589.614	NA	17	11	6	NA	NA	0.0223251	1:1:1:1:1:1	0.450382(0.528626:0.51145:0.311069)	NA	NA	NA	NA
XM_005305569	chrPic2-gopAga1	NG	0.0179535	0.104375	0.172009	0.000151578	528	133.418	394.582	NA	20	13	7	NA	NA	0.0397911	1:1:1:1:1:1	0.596045(0.638418:0.398305:0.751412)	NA	NA	NA	NA
XM_005311200	chrPic2-gopAga1	NG	0.0290983	0.156327	0.186137	1.87377e-10	1047	258.663	788.337	NA	59	36.5	22.5	NA	NA	0.0605304	1:1:1:1:1:1	0.625356(0.594017:0.45584:0.826211)	NA	NA	NA	NA
XM_005283843	chrPic2-gopAga1	NG	0.00941259	0.0473804	0.19866	0.00671781	687	152.456	534.544	NA	12	7	5	NA	NA	0.0178382	1:1:1:1:1:1	0.472464(0.43913:0.441304:0.536957)	NA	NA	NA	NA
XM_005290205	chrPic2-gopAga1	NG	0.0167496	0.0773595	0.216517	2.79342e-06	1386	299.305	1086.69	NA	40	22	18	NA	NA	0.0298383	1:1:1:1:1:1	0.470378(0.538544:0.382227:0.490364)	NA	NA	NA	NA
XM_008163179	chrPic2-gopAga1	NG	0.00971784	0.106185	0.0915179	0.000442928	309	67.3328	241.667	NA	9	6.66667	2.33333	NA	NA	0.0307386	1:1:1:1:1:1	0.399038(0.394231:0.370192:0.432692)	NA	NA	NA	NA
XM_005280295	chrPic2-gopAga1	NG	0.0239715	0.072171	0.332149	0.000239785	1380	341.533	1038.47	NA	48	23.5	24.5	NA	NA	0.0359003	1:1:1:1:1:1	0.442878(0.495662:0.418655:0.414317)	NA	NA	NA	NA
XM_005290687	chrPic2-gopAga1	NG	0.00324274	0.0446407	0.0726409	5.39149e-12	2385	530.71	1854.29	NA	29	23	6	NA	NA	0.0124546	1:1:1:1:1:1	0.456449(0.476131:0.397613:0.495603)	NA	NA	NA	NA
XM_005297056	chrPic2-gopAga1	NG	0.0312249	0.0663661	0.470494	0.00266439	2043	440.844	1602.16	NA	77	28	49	NA	NA	0.0388077	1:1:1:1:1:1	0.375855(0.431818:0.372434:0.323314)	NA	NA	NA	NA
XM_005290523	chrPic2-gopAga1	NG	0.0234137	0.139376	0.16799	2.96496e-15	1797	408.832	1388.17	NA	84	52	32	NA	NA	0.049796	1:1:1:1:1:1	0.481667(0.498333:0.374167:0.5725)	NA	NA	NA	NA
XM_008172520	chrPic2-gopAga1	NG	NA	0.0595572	0	NA	708	174.661	533.339	NA	10	10	NA	NA	NA	0.0146925	1:1:1:1:1:1	0.501406(0.56962:0.455696:0.478903)	NA	NA	NA	NA
XM_005289704	chrPic2-gopAga1	NG	0.0105436	0.042967	0.245388	0.00105519	1338	287.36	1050.64	NA	23	12	11	NA	NA	0.0175071	1:1:1:1:1:1	0.388409(0.463283:0.327214:0.37473)	NA	NA	NA	NA
XM_005312702	chrPic2-gopAga1	NG	0.031635	0.147269	0.214811	2.44833e-06	696	179.49	516.51	NA	40	24	16	NA	NA	0.0614557	1:1:1:1:1:1	0.682403(0.628755:0.542918:0.875536)	NA	NA	NA	NA
XM_005300303	chrPic2-gopAga1	NG	0.00597705	0.0775725	0.0770511	1.2287e-24	3243	807.375	2435.63	NA	74	59.5	14.5	NA	NA	0.0238014	1:1:1:1:1:1	0.651725(0.622921:0.431608:0.900647)	NA	NA	NA	NA
XM_005280472	chrPic2-gopAga1	NG	0.0351997	0.0819837	0.429349	0.0203836	657	148.078	508.922	NA	29	11.5	17.5	NA	NA	0.0457441	1:1:1:1:1:1	0.368182(0.361364:0.368182:0.375)	NA	NA	NA	NA
XM_005288363	chrPic2-gopAga1	NG	0.00849922	0.0745936	0.11394	1.04148e-45	7950	1915.38	6034.62	NA	187	136	51	NA	NA	0.0244232	1:1:1:1:1:1	0.467244(0.585467:0.443148:0.373117)	NA	NA	NA	NA
XM_005296713	chrPic2-gopAga1	NG	NA	0.0763471	0	NA	906	206.641	699.359	NA	15	15	NA	NA	NA	0.0174133	1:1:1:1:1:1	0.435094(0.536304:0.379538:0.389439)	NA	NA	NA	NA
XM_005285457	chrPic2-gopAga1	NG	0.0342081	0.0677067	0.50524	0.0179187	1536	339.818	1196.18	NA	62	22	40	NA	NA	0.0416192	1:1:1:1:1:1	0.437297(0.495127:0.425926:0.390838)	NA	NA	NA	NA
XM_005290123	chrPic2-gopAga1	NG	0.0329555	0.100981	0.326355	2.72396e-05	1248	317.535	930.465	NA	60	30	30	NA	NA	0.0502635	1:1:1:1:1:1	0.677858(0.685851:0.479616:0.868106)	NA	NA	NA	NA
XM_008178919	chrPic2-gopAga1	NG	0.0249841	0.0636104	0.392768	4.6421e-09	5238	1188.77	4049.23	NA	172	72.5	99.5	NA	NA	0.0337504	1:1:1:1:1:1	0.424251(0.491128:0.401259:0.380366)	NA	NA	NA	NA
XM_005307770	chrPic2-gopAga1	NG	0.0101343	0.100573	0.100766	1.4384e-16	1947	456.858	1490.14	NA	58	43	15	NA	NA	0.0313555	1:1:1:1:1:1	0.584872(0.54:0.466154:0.748462)	NA	NA	NA	NA
XM_005306146	chrPic2-gopAga1	NG	0.00541477	0.0967149	0.0559869	2.2797e-26	2667	628.178	2038.82	NA	68	57	11	NA	NA	0.0269193	1:1:1:1:1:1	0.538764(0.54382:0.439326:0.633146)	NA	NA	NA	NA
XM_008163843	chrPic2-gopAga1	NG	0.0106663	0.0613025	0.173994	1.56261e-13	3447	755.979	2691.02	NA	73	44.5	28.5	NA	NA	0.0217716	1:1:1:1:1:1	0.39053(0.535621:0.309731:0.326238)	NA	NA	NA	NA
XM_005300507	chrPic2-gopAga1	NG	0.017018	0.0879667	0.193459	8.97906e-10	1848	421.667	1426.33	NA	59	35	24	NA	NA	0.0332067	1:1:1:1:1:1	0.463803(0.420583:0.431929:0.538898)	NA	NA	NA	NA
XM_008166098	chrPic2-gopAga1	NG	0.00789886	0.0499961	0.15799	1.01846e-08	2340	558.243	1781.76	NA	41	27	14	NA	NA	0.0179418	1:1:1:1:1:1	0.480154(0.507042:0.432778:0.50064)	NA	NA	NA	NA
XM_008170578	chrPic2-gopAga1	NG	0.019906	0.087564	0.227331	8.72497e-23	5697	1191.84	4505.16	NA	187	98.5	88.5	NA	NA	0.0340603	1:1:1:1:1:1	0.379751(0.492906:0.303994:0.342354)	NA	NA	NA	NA
XM_008175452	chrPic2-gopAga1	NG	0.0212549	0.0784874	0.270807	8.7847e-06	1389	315.351	1073.65	NA	46	23.5	22.5	NA	NA	0.0342487	1:1:1:1:1:1	0.464799(0.506466:0.407328:0.480603)	NA	NA	NA	NA
XM_005291680	chrPic2-gopAga1	NG	0.0117282	0.04687	0.250228	1.79659e-05	2031	484.203	1546.8	NA	40	22	18	NA	NA	0.0201062	1:1:1:1:1:1	0.429204(0.519174:0.443953:0.324484)	NA	NA	NA	NA
XM_008175078	chrPic2-gopAga1	NG	0.0162711	0.129272	0.125867	1.13126e-11	1104	265.276	838.724	NA	45	31.5	13.5	NA	NA	0.0434236	1:1:1:1:1:1	0.53794(0.413279:0.397019:0.803523)	NA	NA	NA	NA
XM_008174565	chrPic2-gopAga1	NG	0.0437281	0.114628	0.38148	5.02393e-05	1278	324.561	953.439	NA	75	34.5	40.5	NA	NA	0.0617337	1:1:1:1:1:1	0.569992(0.604408:0.454756:0.650812)	NA	NA	NA	NA
XM_005285185	chrPic2-gopAga1	NG	0.0661402	0.14775	0.44765	0.00255422	795	178.962	616.038	NA	63	24	39	NA	NA	0.0845113	1:1:1:1:1:1	0.50984(0.5369:0.428044:0.564576)	NA	NA	NA	NA
XM_005287187	chrPic2-gopAga1	NG	0.0216356	0.0960002	0.225371	1.70833e-05	921	194.207	726.793	NA	33	17.5	15.5	NA	NA	0.0373165	1:1:1:1:1:1	0.480789(0.568536:0.275701:0.598131)	NA	NA	NA	NA
XM_005294490	chrPic2-gopAga1	NG	0.010817	0.0524018	0.206425	4.36584e-05	1188	256.851	931.149	NA	23	13	10	NA	NA	0.0198078	1:1:1:1:1:1	0.441226(0.536524:0.337531:0.449622)	NA	NA	NA	NA
XM_005284175	chrPic2-gopAga1	NG	0.00816936	0.0702625	0.116269	6.99339e-18	3207	745.471	2461.53	NA	70	50	20	NA	NA	0.022603	1:1:1:1:1:1	0.462305(0.511215:0.46215:0.413551)	NA	NA	NA	NA
XM_008164871	chrPic2-gopAga1	NG	0.00728341	0.0848496	0.0858391	5.44503e-14	1791	411.338	1379.66	NA	43	33	10	NA	NA	0.025098	1:1:1:1:1:1	0.466555(0.551839:0.383779:0.464047)	NA	NA	NA	NA
XM_005289925	chrPic2-gopAga1	NG	0.00418801	0.0530765	0.0789053	1.44499e-05	933	214.668	718.332	NA	14	11	3	NA	NA	0.0154364	1:1:1:1:1:1	0.455662(0.519231:0.408654:0.439103)	NA	NA	NA	NA
XM_005289806	chrPic2-gopAga1	NG	0.00810788	0.0821658	0.0986771	1.45561e-18	2712	603.92	2108.08	NA	64	47	17	NA	NA	0.0245994	1:1:1:1:1:1	0.40663(0.49337:0.381768:0.344751)	NA	NA	NA	NA
XM_008168112	chrPic2-gopAga1	NG	0.00797041	0.097456	0.0817848	3.91735e-33	3834	869.901	2964.1	NA	103	79.5	23.5	NA	NA	0.0282739	1:1:1:1:1:1	0.548606(0.541439:0.367866:0.736513)	NA	NA	NA	NA
XM_005307040	chrPic2-gopAga1	NG	0.00466285	0.0974264	0.0478602	4.07546e-15	1404	328.358	1075.64	NA	35	30	5	NA	NA	0.0263577	1:1:1:1:1:1	0.535181(0.557569:0.464819:0.583156)	NA	NA	NA	NA
XM_005286314	chrPic2-gopAga1	NG	0.0111564	0.0957581	0.116506	2.32514e-09	1170	266.972	903.028	NA	34	24	10	NA	NA	0.0304609	1:1:1:1:1:1	0.508099(0.43734:0.402813:0.684143)	NA	NA	NA	NA
XM_008174416	chrPic2-gopAga1	NG	0.00950378	0.0525772	0.180759	0.00289424	687	157.553	529.447	NA	13	8	5	NA	NA	0.019382	1:1:1:1:1:1	0.540278(0.633333:0.391667:0.595833)	NA	NA	NA	NA
XM_008169338	chrPic2-gopAga1	NG	0.00353717	0.0508948	0.0694996	3.11188e-08	1479	345.484	1133.52	NA	21	17	4	NA	NA	0.0145996	1:1:1:1:1:1	0.434132(0.533932:0.403194:0.365269)	NA	NA	NA	NA
XM_005293643	chrPic2-gopAga1	NG	0.00651222	0.125422	0.0519224	1.2069e-27	2190	493.524	1696.48	NA	68	57	11	NA	NA	0.033309	1:1:1:1:1:1	0.583675(0.523256:0.366621:0.861149)	NA	NA	NA	NA
XM_008174222	chrPic2-gopAga1	NG	0.0269767	0.088363	0.305294	7.86334e-09	2739	587.838	2151.16	NA	106	49	57	NA	NA	0.0401513	1:1:1:1:1:1	0.405457(0.548488:0.322732:0.345151)	NA	NA	NA	NA
XM_005284044	chrPic2-gopAga1	NG	0.00946208	0.0660789	0.143194	3.23866e-13	2850	616.585	2233.42	NA	60	39	21	NA	NA	0.0217109	1:1:1:1:1:1	0.398353(0.476866:0.343323:0.374869)	NA	NA	NA	NA
XM_005286672	chrPic2-gopAga1	NG	0.00524182	0.0782512	0.0669871	2.25989e-12	1512	363.356	1148.64	NA	33	27	6	NA	NA	0.022787	1:1:1:1:1:1	0.457181(0.577075:0.458498:0.335968)	NA	NA	NA	NA
XM_005283826	chrPic2-gopAga1	NG	NA	0.083912	0	NA	861	188.945	672.055	NA	15	15	NA	NA	NA	0.0184144	1:1:1:1:1:1	0.510995(0.564236:0.395833:0.572917)	NA	NA	NA	NA
XM_008175125	chrPic2-gopAga1	NG	0.021391	0.144587	0.147945	3.09888e-20	2079	490.479	1588.52	NA	98	64.5	33.5	NA	NA	0.0504555	1:1:1:1:1:1	0.54635(0.568444:0.42219:0.648415)	NA	NA	NA	NA
XM_005282213	chrPic2-gopAga1	NG	0.0269717	0.0821891	0.328167	1.44157e-05	1782	385.377	1396.62	NA	67	30	37	NA	NA	0.0389131	1:1:1:1:1:1	0.418768(0.485714:0.405882:0.364706)	NA	NA	NA	NA
XM_005302598	chrPic2-gopAga1	NG	0.0126099	0.0727824	0.173254	6.04465e-05	780	180.213	599.787	NA	20	12.5	7.5	NA	NA	0.0265122	1:1:1:1:1:1	0.547254(0.597701:0.350575:0.693487)	NA	NA	NA	NA
XM_008172991	chrPic2-gopAga1	NG	0.00652131	0.0507899	0.128398	1.80731e-07	1773	386.9	1386.1	NA	28	19	9	NA	NA	0.0161815	1:1:1:1:1:1	0.401464(0.431588:0.374155:0.398649)	NA	NA	NA	NA
XM_008178880	chrPic2-gopAga1	NG	0.00559085	0.0808366	0.0691623	1.44248e-12	1596	339.281	1256.72	NA	33	26	7	NA	NA	0.0215868	1:1:1:1:1:1	0.427142(0.492495:0.351782:0.437148)	NA	NA	NA	NA
XM_005292861	chrPic2-gopAga1	NG	0.0183693	0.0636296	0.288692	0.00296803	858	196.705	661.295	NA	24	12	12	NA	NA	0.0287457	1:1:1:1:1:1	0.453542(0.517422:0.360627:0.482578)	NA	NA	NA	NA
XM_008166540	chrPic2-gopAga1	NG	0.0383749	0.0414354	0.926137	0.963152	315	74.4203	240.58	NA	12	3	9	NA	NA	0.0390979	1:1:1:1:1:1	0.573899(0.528302:0.386792:0.806604)	NA	NA	NA	NA
XM_008173867	chrPic2-gopAga1	NG	0.0020633	0.0879344	0.0234641	0	642	156.673	485.327	NA	14	13	1	NA	NA	0.0230193	1:1:1:1:1:1	0.543981(0.537037:0.402778:0.69213)	NA	NA	NA	NA
XM_005286772	chrPic2-gopAga1	NG	0.00208174	0.0643412	0.0323547	3.16567e-10	1254	291.93	962.07	NA	20	18	2	NA	NA	0.0165757	1:1:1:1:1:1	0.427208(0.5358:0.389021:0.356802)	NA	NA	NA	NA
XM_005300908	chrPic2-gopAga1	NG	0.0161288	0.0927278	0.173937	1.8807e-07	1044	229.293	814.707	NA	33	20	13	NA	NA	0.0329522	1:1:1:1:1:1	0.420248(0.511461:0.309456:0.439828)	NA	NA	NA	NA
XM_005307133	chrPic2-gopAga1	NG	0.029855	0.148461	0.201097	1.49398e-11	1215	326.675	888.325	NA	70	44	26	NA	NA	0.0617443	1:1:1:1:1:1	0.686782(0.688424:0.495074:0.876847)	NA	NA	NA	NA
XM_005308803	chrPic2-gopAga1	NG	0.0155699	0.0412825	0.377155	0.00107987	2235	547.715	1687.29	NA	48	22	26	NA	NA	0.0218711	1:1:1:1:1:1	0.483936(0.532129:0.504016:0.415663)	NA	NA	NA	NA
XM_005304111	chrPic2-gopAga1	NG	0.0288769	0.110874	0.260449	8.4058e-08	1437	325.029	1111.97	NA	65	33.5	31.5	NA	NA	0.0474234	1:1:1:1:1:1	0.519688(0.610998:0.340122:0.607943)	NA	NA	NA	NA
XM_005291222	chrPic2-gopAga1	NG	0.0215511	0.0769193	0.280177	9.6646e-05	1215	273.574	941.426	NA	40	20	20	NA	NA	0.034018	1:1:1:1:1:1	0.416667(0.464286:0.454433:0.331281)	NA	NA	NA	NA
XM_005299387	chrPic2-gopAga1	NG	0.0274181	0.0982725	0.279001	0.000294154	744	168.284	575.716	NA	31	15.5	15.5	NA	NA	0.0434445	1:1:1:1:1:1	0.453815(0.5:0.391566:0.46988)	NA	NA	NA	NA
XM_005305619	chrPic2-gopAga1	NG	0.0180112	0.0886264	0.203226	2.41254e-06	1002	215.336	786.664	NA	32	18	14	NA	NA	0.0331869	1:1:1:1:1:1	0.449254(0.458209:0.395522:0.49403)	NA	NA	NA	NA
XM_008179498	chrPic2-gopAga1	NG	0.00128019	0.0469535	0.027265	3.57829e-12	2025	461.397	1563.6	NA	23	21	2	NA	NA	0.0116869	1:1:1:1:1:1	0.467949(0.587278:0.382396:0.434172)	NA	NA	NA	NA
XM_008178848	chrPic2-gopAga1	NG	0.00272926	0.0398557	0.0684786	8.05215e-05	966	231.868	734.132	NA	11	9	2	NA	NA	0.0116407	1:1:1:1:1:1	0.473684(0.566563:0.487616:0.366873)	NA	NA	NA	NA
XM_005289011	chrPic2-gopAga1	NG	0.024796	0.0652554	0.379984	0.0130546	864	208.01	655.99	NA	29	13	16	NA	NA	0.0345367	1:1:1:1:1:1	0.541522(0.539792:0.429066:0.655709)	NA	NA	NA	NA
XM_005300968	chrPic2-gopAga1	NG	0.00542501	0.0566294	0.0957986	0.000167108	720	165.004	554.996	NA	12	9	3	NA	NA	0.0171596	1:1:1:1:1:1	0.393499(0.497925:0.334025:0.348548)	NA	NA	NA	NA
XM_005306423	chrPic2-gopAga1	NG	0.00753775	0.135542	0.0556119	6.13192e-15	1050	250	800	NA	37	31	6	NA	NA	0.038015	1:1:1:1:1:1	0.583571(0.522792:0.448718:0.779202)	NA	NA	NA	NA
XM_008178341	chrPic2-gopAga1	NG	0.0110198	0.0654532	0.168362	0	102756	24216.2	78539.8	NA	2377	1517.83	859.167	NA	NA	0.023848	1:1:1:1:1:1	0.426093(0.531249:0.41505:0.331981)	NA	NA	NA	NA
XM_005279311	chrPic2-gopAga1	NG	0.0565643	0.140749	0.40188	5.96247e-06	1449	379.877	1069.12	NA	107	48.75	58.25	NA	NA	0.0786346	1:1:1:1:1:1	0.721206(0.721545:0.52439:0.917683)	NA	NA	NA	NA
XM_005305048	chrPic2-gopAga1	NG	0.00542557	0.0582908	0.0930776	8.35948e-08	1413	303.121	1109.88	NA	23	17	6	NA	NA	0.0167664	1:1:1:1:1:1	0.42161(0.524364:0.315678:0.424788)	NA	NA	NA	NA
XM_008164852	chrPic2-gopAga1	NG	0.034341	0.112405	0.305511	5.19382e-07	1536	359.238	1176.76	NA	77	37.5	39.5	NA	NA	0.0525986	1:1:1:1:1:1	0.481806(0.493177:0.387914:0.564327)	NA	NA	NA	NA
XM_005280746	chrPic2-gopAga1	NG	0.0175347	0.178629	0.0981626	3.08536e-05	300	69.2042	230.796	NA	15	11	4	NA	NA	0.0546961	1:1:1:1:1:1	0.559406(0.539604:0.39604:0.742574)	NA	NA	NA	NA
XM_005283732	chrPic2-gopAga1	NG	0.0229079	0.10835	0.211425	0.000224586	582	138.769	443.231	NA	24	14	10	NA	NA	0.0432803	1:1:1:1:1:1	0.601709(0.635897:0.341026:0.828205)	NA	NA	NA	NA
XM_005310392	chrPic2-gopAga1	NG	0.0274826	0.119197	0.230565	8.25898e-07	954	231.382	722.618	NA	45	25.5	19.5	NA	NA	0.0497269	1:1:1:1:1:1	0.448437(0.414062:0.378125:0.553125)	NA	NA	NA	NA
XM_008170291	chrPic2-gopAga1	NG	0.0062358	0.0546053	0.114198	3.16145e-09	1905	455.712	1449.29	NA	33	24	9	NA	NA	0.0178067	1:1:1:1:1:1	0.464361(0.497642:0.430031:0.465409)	NA	NA	NA	NA
XM_005304502	chrPic2-gopAga1	NG	0.010043	0.107395	0.0935146	4.41376e-21	2334	529.681	1804.32	NA	71	53	18	NA	NA	0.0321362	1:1:1:1:1:1	0.456354(0.499358:0.396662:0.473042)	NA	NA	NA	NA
XM_008164532	chrPic2-gopAga1	NG	0.0184696	0.0979601	0.188542	1.81096e-25	4608	1072.61	3535.39	NA	163	98.5	64.5	NA	NA	0.0369727	1:1:1:1:1:1	0.504115(0.578298:0.393762:0.540286)	NA	NA	NA	NA
XM_005285181	chrPic2-gopAga1	NG	0.00381568	0.0524846	0.0727009	1.20985e-09	1728	414.281	1313.72	NA	26	21	5	NA	NA	0.0154838	1:1:1:1:1:1	0.521375(0.556326:0.428943:0.578856)	NA	NA	NA	NA
XM_008176123	chrPic2-gopAga1	NG	0.0157228	0.205413	0.0765426	7.25089e-104	6090	1408.95	4681.05	NA	326	253.167	72.8333	NA	NA	0.0596085	1:1:1:1:1:1	0.614954(0.603751:0.392353:0.848758)	NA	NA	NA	NA
XM_008170849	chrPic2-gopAga1	NG	0.0039769	0.0486232	0.0817902	1.90236e-05	990	233.642	756.358	NA	14	11	3	NA	NA	0.0145135	1:1:1:1:1:1	0.413394(0.44864:0.39577:0.39577)	NA	NA	NA	NA
XM_005287293	chrPic2-gopAga1	NG	0.00544721	0.0543203	0.100279	0.00290303	483	114.504	368.496	NA	8	6	2	NA	NA	0.0170335	1:1:1:1:1:1	0.462963(0.580247:0.358025:0.450617)	NA	NA	NA	NA
XM_005280197	chrPic2-gopAga1	NG	0.0111772	0.136366	0.0819648	1.13051e-07	579	128.321	450.679	NA	21	16	5	NA	NA	0.0389222	1:1:1:1:1:1	0.459622(0.523196:0.381443:0.474227)	NA	NA	NA	NA
XM_005300974	chrPic2-gopAga1	NG	0.00318733	0.0420198	0.0758529	6.33286e-09	2037	464.952	1572.05	NA	24	19	5	NA	NA	0.012051	1:1:1:1:1:1	0.410294(0.541176:0.385294:0.304412)	NA	NA	NA	NA
XM_005312924	chrPic2-gopAga1	NG	0.0423221	0.0647736	0.653386	0.00109836	6381	1407.35	4973.65	NA	292	87.3333	204.667	NA	NA	0.0472739	1:1:1:1:1:1	0.393557(0.489729:0.373716:0.317227)	NA	NA	NA	NA
XM_005296962	chrPic2-gopAga1	NG	0.0123407	0.077224	0.159804	3.57608e-16	3255	722.255	2532.74	NA	84	53	31	NA	NA	0.0267377	1:1:1:1:1:1	0.414825(0.492173:0.364641:0.387661)	NA	NA	NA	NA
XM_008167748	chrPic2-gopAga1	NG	0.00833935	0.0697144	0.119622	3.67878e-16	2967	675.955	2291.04	NA	64	45	19	NA	NA	0.0223221	1:1:1:1:1:1	0.451852(0.509596:0.404545:0.441414)	NA	NA	NA	NA
XM_005287530	chrPic2-gopAga1	NG	0.000954217	0.0989952	0.00963902	2.25522e-17	1329	280.353	1048.65	NA	27	26	1	NA	NA	0.021636	1:1:1:1:1:1	0.434685(0.469595:0.412162:0.422297)	NA	NA	NA	NA
XM_008165768	chrPic2-gopAga1	NG	0.0282363	0.0646503	0.436755	3.63417e-05	3102	702.268	2399.73	NA	110	43.5	66.5	NA	NA	0.0364802	1:1:1:1:1:1	0.482448(0.552174:0.347343:0.547826)	NA	NA	NA	NA
XM_005295391	chrPic2-gopAga1	NG	0.00602975	0.0958995	0.0628757	7.01291e-13	1299	299.928	999.072	NA	33	27	6	NA	NA	0.0267799	1:1:1:1:1:1	0.508065(0.552995:0.368664:0.602535)	NA	NA	NA	NA
XM_005299459	chrPic2-gopAga1	NG	0.0138471	0.0705964	0.196145	2.15197e-07	1683	371.054	1311.95	NA	43	25	18	NA	NA	0.0263587	1:1:1:1:1:1	0.445136(0.493772:0.385231:0.456406)	NA	NA	NA	NA
XM_005291200	chrPic2-gopAga1	NG	0.00596087	0.0406286	0.146716	0.0273536	438	101.144	336.856	NA	6	4	2	NA	NA	0.0139664	1:1:1:1:1:1	0.498866(0.595238:0.35034:0.55102)	NA	NA	NA	NA
XM_005293333	chrPic2-gopAga1	NG	0.00122998	0.0988658	0.0124409	2.54509e-14	1062	248.309	813.691	NA	24	23	1	NA	NA	0.0240584	1:1:1:1:1:1	0.612207(0.561972:0.41831:0.856338)	NA	NA	NA	NA
XM_005294846	chrPic2-gopAga1	NG	0.00722427	0.0666775	0.108347	5.22962e-07	1101	266.46	834.54	NA	23	17	6	NA	NA	0.0216129	1:1:1:1:1:1	0.466033(0.525815:0.355978:0.516304)	NA	NA	NA	NA
XM_005300463	chrPic2-gopAga1	NG	0.0233585	0.0525488	0.444512	0.0148821	1422	334.975	1087.03	NA	42	17	25	NA	NA	0.0302348	1:1:1:1:1:1	0.485263(0.554737:0.415789:0.485263)	NA	NA	NA	NA
XM_008169419	chrPic2-gopAga1	NG	0.02262	0.0577195	0.391896	2.94823e-16	11958	2511.05	9446.95	NA	350	139.5	210.5	NA	NA	0.0299906	1:1:1:1:1:1	0.393123(0.553146:0.278641:0.347581)	NA	NA	NA	NA
XM_005311481	chrPic2-gopAga1	NG	0.0136174	0.121853	0.111753	7.91799e-06	495	124.479	370.521	NA	19	14	5	NA	NA	0.0408356	1:1:1:1:1:1	0.615768(0.634731:0.38024:0.832335)	NA	NA	NA	NA
XM_005311877	chrPic2-gopAga1	NG	0.0326362	0.0940707	0.346933	1.49221e-05	1731	384.571	1346.43	NA	77	34	43	NA	NA	0.0462849	1:1:1:1:1:1	0.377283(0.498288:0.351884:0.281678)	NA	NA	NA	NA
XM_005282283	chrPic2-gopAga1	NG	0.0325195	0.107244	0.30323	0.000514357	705	155.11	549.89	NA	33	15.5	17.5	NA	NA	0.0489599	1:1:1:1:1:1	0.544818(0.602941:0.365546:0.665966)	NA	NA	NA	NA
XM_005295954	chrPic2-gopAga1	NG	0.00879491	0.101471	0.0866743	1.21297e-11	1137	279.224	857.776	NA	34	26.5	7.5	NA	NA	0.0315542	1:1:1:1:1:1	0.487764(0.594937:0.431646:0.436709)	NA	NA	NA	NA
XM_005307710	chrPic2-gopAga1	NG	0.00614477	0.0226642	0.271122	0.0430682	1041	223.962	817.038	NA	10	5	5	NA	NA	0.00969879	1:1:1:1:1:1	0.444923(0.41954:0.433908:0.481322)	NA	NA	NA	NA
XM_005302275	chrPic2-gopAga1	NG	0.015387	0.0781304	0.19694	5.79415e-07	1374	323.456	1050.54	NA	40	24	16	NA	NA	0.0301576	1:1:1:1:1:1	0.523965(0.578431:0.310458:0.683007)	NA	NA	NA	NA
XM_005278854	chrPic2-gopAga1	NG	0.0105871	0.120161	0.0881077	1.60974e-34	3447	783.574	2663.43	NA	115	87	28	NA	NA	0.0354956	1:1:1:1:1:1	0.544444(0.573593:0.435498:0.624242)	NA	NA	NA	NA
XM_008169337	chrPic2-gopAga1	NG	NA	0.0563868	0	NA	903	220.916	682.084	NA	12	12	NA	NA	NA	0.0137948	1:1:1:1:1:1	0.465784(0.506623:0.460265:0.430464)	NA	NA	NA	NA
XM_005299086	chrPic2-gopAga1	NG	0.00948821	0.0622668	0.15238	5.07622e-05	960	217.566	742.434	NA	20	13	7	NA	NA	0.0214495	1:1:1:1:1:1	0.424714(0.481308:0.392523:0.400312)	NA	NA	NA	NA
XM_005295344	chrPic2-gopAga1	NG	0.00351093	0.0752818	0.0466371	5.76478e-36	4473	1047.09	3425.91	NA	87	75	12	NA	NA	0.0203119	1:1:1:1:1:1	0.49609(0.521783:0.413874:0.552614)	NA	NA	NA	NA
XM_008167046	chrPic2-gopAga1	NG	0.00380234	0.0799517	0.047558	1.32332e-49	5880	1397.72	4482.28	NA	123	106	17	NA	NA	0.0219036	1:1:1:1:1:1	0.468978(0.536461:0.408975:0.461499)	NA	NA	NA	NA
XM_008176757	chrPic2-gopAga1	NG	0.148012	0.223953	0.660907	0.0392177	927	193.688	733.312	NA	136	37.5	98.5	NA	NA	0.163879	1:1:1:1:1:1	0.443939(0.445455:0.430303:0.456061)	NA	NA	NA	NA
XM_008174675	chrPic2-gopAga1	NG	0.018902	0.0971468	0.194572	5.04715e-48	9288	2189.46	7098.54	NA	332	199.5	132.5	NA	NA	0.0373467	1:1:1:1:1:1	0.52318(0.569861:0.388512:0.611165)	NA	NA	NA	NA
XM_008171344	chrPic2-gopAga1	NG	0.00684436	0.102343	0.0668765	7.67353e-14	1341	313.586	1027.41	NA	37	30	7	NA	NA	0.0291763	1:1:1:1:1:1	0.47061(0.545759:0.367188:0.498884)	NA	NA	NA	NA
XM_005309661	chrPic2-gopAga1	NG	0.0143191	0.067768	0.211295	7.65543e-07	1710	370.39	1339.61	NA	43	24	19	NA	NA	0.0258962	1:1:1:1:1:1	0.425277(0.480736:0.3669:0.428196)	NA	NA	NA	NA
XM_005293709	chrPic2-gopAga1	NG	0.0347986	0.121648	0.286058	1.87621e-11	2199	552.116	1646.88	NA	118	62	56	NA	NA	0.0566045	1:1:1:1:1:1	0.626249(0.620572:0.5:0.758174)	NA	NA	NA	NA
XM_005280281	chrPic2-gopAga1	NG	0.01402	0.0854228	0.164125	2.27204e-14	2670	582.132	2087.87	NA	76	47	29	NA	NA	0.0295877	1:1:1:1:1:1	0.419005(0.472503:0.376543:0.407969)	NA	NA	NA	NA
XM_005297746	chrPic2-gopAga1	NG	0.0261353	0.0765787	0.341287	8.69925e-05	1524	336.544	1187.46	NA	55	24.5	30.5	NA	NA	0.0372747	1:1:1:1:1:1	0.3926(0.462672:0.341847:0.373281)	NA	NA	NA	NA
XM_005308427	chrPic2-gopAga1	NG	0.0507776	0.0791673	0.641396	0.0104927	3177	692.113	2484.89	NA	174	52	122	NA	NA	0.0569623	1:1:1:1:1:1	0.434563(0.52459:0.296311:0.482787)	NA	NA	NA	NA
XM_005288657	chrPic2-gopAga1	NG	0.00593772	0.0925756	0.0641391	5.04394e-20	2004	482.259	1521.74	NA	51	42	9	NA	NA	0.026787	1:1:1:1:1:1	0.51684(0.541605:0.422734:0.586181)	NA	NA	NA	NA
XM_008167528	chrPic2-gopAga1	NG	0.0145135	0.0627797	0.231181	8.06451e-06	1548	365.303	1182.7	NA	39	22	17	NA	NA	0.0259035	1:1:1:1:1:1	0.445841(0.542553:0.438104:0.356867)	NA	NA	NA	NA
XM_008172109	chrPic2-gopAga1	NG	0.00808553	0.0496587	0.162822	0.000305759	975	228.926	746.074	NA	17	11	6	NA	NA	0.0178468	1:1:1:1:1:1	0.480573(0.541411:0.424847:0.47546)	NA	NA	NA	NA
XM_005292174	chrPic2-gopAga1	NG	0.00681625	0.115416	0.0590579	2.12711e-07	573	130.873	442.127	NA	17	14	3	NA	NA	0.0316204	1:1:1:1:1:1	0.56684(0.5:0.359375:0.841146)	NA	NA	NA	NA
XM_005294289	chrPic2-gopAga1	NG	0.00441695	0.0667182	0.0662031	3.20802e-21	3234	736.254	2497.75	NA	58	47	11	NA	NA	0.0186005	1:1:1:1:1:1	0.446864(0.550973:0.381372:0.408248)	NA	NA	NA	NA
XM_005293962	chrPic2-gopAga1	NG	0.0205215	0.106384	0.192901	2.33526e-06	864	221.812	642.188	NA	35	22	13	NA	NA	0.0425646	1:1:1:1:1:1	0.553653(0.631849:0.458904:0.570205)	NA	NA	NA	NA
XM_008168408	chrPic2-gopAga1	NG	0.0141477	0.0524704	0.269632	0.000372137	1386	315.725	1070.27	NA	31	16	15	NA	NA	0.0228774	1:1:1:1:1:1	0.403017(0.515086:0.350216:0.34375)	NA	NA	NA	NA
XM_005295306	chrPic2-gopAga1	NG	0.00281026	0.0181562	0.154783	0.129369	468	111.494	356.506	NA	3	2	1	NA	NA	0.0064662	1:1:1:1:1:1	0.478769(0.493631:0.38535:0.557325)	NA	NA	NA	NA
XM_008172840	chrPic2-gopAga1	NG	0.0228453	0.139179	0.164143	3.81689e-17	1830	467.088	1362.91	NA	90	59.3333	30.6667	NA	NA	0.0525382	1:1:1:1:1:1	0.590288(0.553111:0.45827:0.759484)	NA	NA	NA	NA
XM_005293871	chrPic2-gopAga1	NG	0.00518006	0.0619224	0.083654	7.7601e-12	2004	454.277	1549.72	NA	35	27	8	NA	NA	0.0180427	1:1:1:1:1:1	0.476403(0.52161:0.438897:0.468703)	NA	NA	NA	NA
XM_008172298	chrPic2-gopAga1	NG	0.00104248	0.071371	0.0146065	4.84744e-12	1239	279.082	959.918	NA	20	19	1	NA	NA	0.0168838	1:1:1:1:1:1	0.444444(0.512077:0.380435:0.440821)	NA	NA	NA	NA
XM_005299099	chrPic2-gopAga1	NG	0.000833437	0.0915031	0.00910828	7.99549e-20	1572	371.482	1200.52	NA	33	32	1	NA	NA	0.0222597	1:1:1:1:1:1	0.476508(0.592381:0.5:0.337143)	NA	NA	NA	NA
XM_008172686	chrPic2-gopAga1	NG	0.0100272	0.0761481	0.13168	4.27802e-22	3951	939.097	3011.9	NA	98	68	30	NA	NA	0.0257432	1:1:1:1:1:1	0.508093(0.515554:0.438923:0.569803)	NA	NA	NA	NA
XM_005291816	chrPic2-gopAga1	NG	0.00296492	0.0928492	0.0319326	1.23214e-05	441	103.055	337.945	NA	10	9	1	NA	NA	0.0239695	1:1:1:1:1:1	0.445946(0.47973:0.324324:0.533784)	NA	NA	NA	NA
XM_008174505	chrPic2-gopAga1	NG	0.047939	0.0908946	0.527413	0.0491021	780	198.592	581.408	NA	44	17	27	NA	NA	0.0588757	1:1:1:1:1:1	0.555556(0.549808:0.455939:0.66092)	NA	NA	NA	NA
XM_005306364	chrPic2-gopAga1	NG	0.0061085	0.0623431	0.097982	3.33569e-12	2031	551.634	1479.37	NA	42	33	9	NA	NA	0.0213822	1:1:1:1:1:1	0.523107(0.698378:0.591445:0.279499)	NA	NA	NA	NA
XM_005290505	chrPic2-gopAga1	NG	0.0198081	0.0915101	0.216458	3.30831e-10	1971	487.535	1483.46	NA	71	42	29	NA	NA	0.0375439	1:1:1:1:1:1	0.521489(0.535232:0.386057:0.643178)	NA	NA	NA	NA
XM_005299708	chrPic2-gopAga1	NG	0.00295578	0.0577129	0.0512152	4.28808e-11	1734	378.05	1355.95	NA	25	21	4	NA	NA	0.014894	1:1:1:1:1:1	0.420265(0.516408:0.377375:0.367012)	NA	NA	NA	NA
XM_008175082	chrPic2-gopAga1	NG	0.00486277	0.113209	0.042954	2.2232e-42	3510	827.951	2682.05	NA	100	87	13	NA	NA	0.0304198	1:1:1:1:1:1	0.538713(0.570026:0.385995:0.66012)	NA	NA	NA	NA
XM_005310449	chrPic2-gopAga1	NG	0.00846237	0.0809742	0.104507	6.0027e-23	3528	794.724	2733.28	NA	84	61	23	NA	NA	0.0247965	1:1:1:1:1:1	0.453696(0.53441:0.357264:0.469414)	NA	NA	NA	NA
XM_008174998	chrPic2-gopAga1	NG	0.0230495	0.0546185	0.42201	0.0110491	1317	303.737	1013.26	NA	39	16	23	NA	NA	0.0303302	1:1:1:1:1:1	0.428409(0.507955:0.405682:0.371591)	NA	NA	NA	NA
XM_005315506	chrPic2-gopAga1	NG	0.0931115	0.239805	0.388281	0.000112386	660	163.219	496.781	NA	77	33.5	43.5	NA	NA	0.129389	1:1:1:1:1:1	0.524242(0.463636:0.377273:0.731818)	NA	NA	NA	NA
XM_005288494	chrPic2-gopAga1	NG	0.0263925	0.0794137	0.332343	7.67161e-05	1497	327.344	1169.66	NA	55	24.6667	30.3333	NA	NA	0.0379865	1:1:1:1:1:1	0.411333(0.485:0.385:0.364)	NA	NA	NA	NA
XM_005286422	chrPic2-gopAga1	NG	0.0317265	0.0746467	0.425022	0.00315147	1386	323.706	1062.29	NA	56	23	33	NA	NA	0.0417507	1:1:1:1:1:1	0.457523(0.439525:0.442765:0.490281)	NA	NA	NA	NA
XM_008170754	chrPic2-gopAga1	NG	0.0200737	0.13095	0.153293	2.73648e-13	1473	337.064	1135.94	NA	63	40.5	22.5	NA	NA	0.0454453	1:1:1:1:1:1	0.516938(0.489837:0.375:0.685976)	NA	NA	NA	NA
XM_008162703	chrPic2-gopAga1	NG	0.0123103	0.12973	0.0948919	4.64359e-40	3708	923.362	2784.64	NA	144	110	34	NA	NA	0.04155	1:1:1:1:1:1	0.639181(0.592967:0.48464:0.839935)	NA	NA	NA	NA
XM_005297967	chrPic2-gopAga1	NG	0.01537	0.0682077	0.225341	1.97342e-07	2007	429.461	1577.54	NA	52	28	24	NA	NA	0.0266763	1:1:1:1:1:1	0.375124(0.502239:0.320149:0.302985)	NA	NA	NA	NA
XM_005284307	chrPic2-gopAga1	NG	0.00674627	0.0627818	0.107456	1.1898e-11	2136	498.125	1637.88	NA	41	30	11	NA	NA	0.019814	1:1:1:1:1:1	0.44281(0.497199:0.483894:0.347339)	NA	NA	NA	NA
XM_008176382	chrPic2-gopAga1	NG	0.0267264	0.0943735	0.283198	0.00404861	543	124.045	418.955	NA	22	11	11	NA	NA	0.04218	1:1:1:1:1:1	0.415192(0.433628:0.320796:0.49115)	NA	NA	NA	NA
XM_008177959	chrPic2-gopAga1	NG	0.0514951	0.172607	0.298337	7.25718e-07	975	224.838	750.162	NA	72	34.6667	37.3333	NA	NA	0.0794239	1:1:1:1:1:1	0.510736(0.575153:0.377301:0.579755)	NA	NA	NA	NA
XM_008171137	chrPic2-gopAga1	NG	0.00919298	0.0947105	0.0970639	7.61634e-20	2532	561.959	1970.04	NA	68	50	18	NA	NA	0.028173	1:1:1:1:1:1	0.470611(0.492308:0.343787:0.57574)	NA	NA	NA	NA
XM_005311859	chrPic2-gopAga1	NG	0.0186574	0.132651	0.140651	6.95766e-23	2508	608.642	1899.36	NA	109	74	35	NA	NA	0.0463214	1:1:1:1:1:1	0.624452(0.634409:0.44325:0.795699)	NA	NA	NA	NA
XM_005311778	chrPic2-gopAga1	NG	0.0207919	0.035729	0.581932	0.440159	456	114.642	341.358	NA	11	4	7	NA	NA	0.0245472	1:1:1:1:1:1	0.58061(0.506536:0.503268:0.732026)	NA	NA	NA	NA
XM_008167868	chrPic2-gopAga1	NG	0.0256425	0.0788533	0.325193	6.45875e-09	3141	701.407	2439.59	NA	114	52.5	61.5	NA	NA	0.0375248	1:1:1:1:1:1	0.446115(0.526316:0.388628:0.423402)	NA	NA	NA	NA
XM_005297711	chrPic2-gopAga1	NG	0.00511014	0.0662736	0.0771068	4.885e-15	2319	551.791	1767.21	NA	44	35	9	NA	NA	0.0196636	1:1:1:1:1:1	0.486865(0.551034:0.47093:0.43863)	NA	NA	NA	NA
XM_005279656	chrPic2-gopAga1	NG	0.0191718	0.135931	0.141041	1.92246e-09	912	225.217	686.783	NA	41	28	13	NA	NA	0.0480053	1:1:1:1:1:1	0.59235(0.598361:0.360656:0.818033)	NA	NA	NA	NA
XM_008168836	chrPic2-gopAga1	NG	0.0158171	0.131328	0.12044	7.01216e-16	1545	341.709	1203.29	NA	60	41.1667	18.8333	NA	NA	0.0413648	1:1:1:1:1:1	0.558994(0.578337:0.390716:0.70793)	NA	NA	NA	NA
XM_005296939	chrPic2-gopAga1	NG	0.00174735	0.0608715	0.0287056	1.58487e-11	1488	342.075	1145.93	NA	22	20	2	NA	NA	0.0153393	1:1:1:1:1:1	0.47049(0.501006:0.399396:0.511066)	NA	NA	NA	NA
XM_005286495	chrPic2-gopAga1	NG	0.0143092	0.0885747	0.161549	3.67406e-08	1287	299.242	987.758	NA	39	25	14	NA	NA	0.0315767	1:1:1:1:1:1	0.519767(0.511628:0.444186:0.603488)	NA	NA	NA	NA
XM_008167679	chrPic2-gopAga1	NG	0.00237215	0.065245	0.0363575	1.33976e-31	4338	960.191	3377.81	NA	68	60	8	NA	NA	0.0162887	1:1:1:1:1:1	0.408546(0.513131:0.351762:0.360746)	NA	NA	NA	NA
XM_008170164	chrPic2-gopAga1	NG	0.0157415	0.0738731	0.213089	6.24631e-10	2466	540.145	1925.86	NA	68	38	30	NA	NA	0.0284745	1:1:1:1:1:1	0.413454(0.519274:0.29195:0.429138)	NA	NA	NA	NA
XM_008175710	chrPic2-gopAga1	NG	0.0335848	0.126073	0.266391	7.31237e-27	5253	1279.66	3973.34	NA	279	148.5	130.5	NA	NA	0.0561154	1:1:1:1:1:1	0.545317(0.585324:0.384812:0.665813)	NA	NA	NA	NA
XM_008171277	chrPic2-gopAga1	NG	0.0117954	0.0640193	0.184248	4.54273e-17	4530	1026.68	3503.32	NA	104	63	41	NA	NA	0.0236314	1:1:1:1:1:1	0.431405(0.529586:0.387245:0.377383)	NA	NA	NA	NA
XM_005305606	chrPic2-gopAga1	NG	0.00527779	0.0643556	0.0820098	0.0147724	255	64.8594	190.141	NA	5	4	1	NA	NA	0.0203043	1:1:1:1:1:1	0.44186(0.494186:0.453488:0.377907)	NA	NA	NA	NA
XM_005312218	chrPic2-gopAga1	NG	0.023002	0.079717	0.288545	1.21921e-05	1518	370.24	1147.76	NA	54	28	26	NA	NA	0.0368347	1:1:1:1:1:1	0.535832(0.532544:0.488166:0.586785)	NA	NA	NA	NA
XM_005308221	chrPic2-gopAga1	NG	0.0173568	0.0549911	0.315628	0.0145235	444	94.2978	349.702	NA	11	5	6	NA	NA	0.0253496	1:1:1:1:1:1	0.385906(0.463087:0.33557:0.35906)	NA	NA	NA	NA
XM_005307927	chrPic2-gopAga1	NG	0.00112619	0.0996637	0.0112999	1.19077e-61	4701	1146.52	3554.48	NA	111	107	4	NA	NA	0.0251584	1:1:1:1:1:1	0.599277(0.566645:0.439732:0.791454)	NA	NA	NA	NA
XM_005287020	chrPic2-gopAga1	NG	0.00780951	0.0596557	0.13091	2.27468e-05	999	226.699	772.301	NA	19	13	6	NA	NA	0.0195747	1:1:1:1:1:1	0.432136(0.508982:0.39521:0.392216)	NA	NA	NA	NA
XM_005306218	chrPic2-gopAga1	NG	0.0143749	0.0471325	0.304989	8.71408e-05	2211	525.371	1685.63	NA	48	24	24	NA	NA	0.0221586	1:1:1:1:1:1	0.484869(0.562331:0.412602:0.479675)	NA	NA	NA	NA
XM_005304068	chrPic2-gopAga1	NG	0.00563208	0.0933287	0.0603467	8.99332e-32	3471	797.671	2673.33	NA	85	70	15	NA	NA	0.0257857	1:1:1:1:1:1	0.470351(0.47323:0.432211:0.505613)	NA	NA	NA	NA
XM_008178554	chrPic2-gopAga1	NG	0.0930718	0.154251	0.603379	0.0495325	792	186.483	605.517	NA	79	26	53	NA	NA	0.107477	1:1:1:1:1:1	0.475031(0.413858:0.38764:0.623596)	NA	NA	NA	NA
XM_008179814	chrPic2-gopAga1	NG	0.00442033	0.054972	0.0804105	4.17937e-13	2400	584.842	1815.16	NA	39	31	8	NA	NA	0.016739	1:1:1:1:1:1	0.482314(0.583021:0.400749:0.463171)	NA	NA	NA	NA
XM_008165816	chrPic2-gopAga1	NG	NA	0.0508273	0	NA	453	101.743	351.257	NA	5	5	NA	NA	NA	0.0114158	1:1:1:1:1:1	0.468202(0.486842:0.388158:0.529605)	NA	NA	NA	NA
XM_005314872	chrPic2-gopAga1	NG	0.0858199	0.22568	0.380272	3.56196e-06	960	238.596	721.404	NA	105	46.5	58.5	NA	NA	0.12058	1:1:1:1:1:1	0.518172(0.482866:0.369159:0.702492)	NA	NA	NA	NA
XM_008166723	chrPic2-gopAga1	NG	0.00241779	0.0833655	0.0290023	1.52318e-10	1044	215.465	828.535	NA	19	17	2	NA	NA	0.0191241	1:1:1:1:1:1	0.439351(0.522923:0.378223:0.416905)	NA	NA	NA	NA
XM_005285495	chrPic2-gopAga1	NG	0.00562709	0.0678681	0.0829121	4.4131e-17	2757	616.447	2140.55	NA	52	40	12	NA	NA	0.0195438	1:1:1:1:1:1	0.42029(0.526087:0.4:0.334783)	NA	NA	NA	NA
XM_005287568	chrPic2-gopAga1	NG	0.00343661	0.046974	0.0731598	0.000210143	759	175.696	583.304	NA	10	8	2	NA	NA	0.0135148	1:1:1:1:1:1	0.44357(0.498031:0.391732:0.440945)	NA	NA	NA	NA
XM_008170207	chrPic2-gopAga1	NG	0.00995655	0.0163608	0.608563	0.125263	264	61.7909	202.209	NA	3	1	2	NA	NA	0.0114555	1:1:1:1:1:1	0.466292(0.55618:0.410112:0.432584)	NA	NA	NA	NA
XM_005306955	chrPic2-gopAga1	NG	0.0180393	0.060349	0.298916	1.48566e-05	2166	482.885	1683.12	NA	58	28	30	NA	NA	0.0274718	1:1:1:1:1:1	0.406639(0.502075:0.374827:0.343015)	NA	NA	NA	NA
XM_008167597	chrPic2-gopAga1	NG	0.0115984	0.0645569	0.179662	1.13589e-11	2835	662.824	2172.18	NA	66	41	25	NA	NA	0.0239801	1:1:1:1:1:1	0.473509(0.531053:0.406842:0.482632)	NA	NA	NA	NA
XM_005282793	chrPic2-gopAga1	NG	0.0271175	0.103771	0.261322	1.56038e-07	1443	335.357	1107.64	NA	62	32.5	29.5	NA	NA	0.0449319	1:1:1:1:1:1	0.45574(0.523859:0.395228:0.448133)	NA	NA	NA	NA
XM_008167539	chrPic2-gopAga1	NG	0.0344856	0.0589655	0.584844	0.00217343	4080	890.541	3189.46	NA	158	50.5	107.5	NA	NA	0.0398288	1:1:1:1:1:1	0.356446(0.437631:0.360627:0.27108)	NA	NA	NA	NA
NM_001282245	chrPic2-gopAga1	NG	0.0181838	0.0645482	0.28171	3.36153e-11	4107	962.028	3144.97	NA	116	59.5	56.5	NA	NA	0.0290443	1:1:1:1:1:1	0.459367(0.524818:0.412409:0.440876)	NA	NA	NA	NA
XM_005309055	chrPic2-gopAga1	NG	0.0364746	0.131153	0.278108	9.09902e-06	963	232.702	730.298	NA	54	28	26	NA	NA	0.0593529	1:1:1:1:1:1	0.424948(0.385093:0.375776:0.513975)	NA	NA	NA	NA
XM_005297673	chrPic2-gopAga1	NG	0.012269	0.0832001	0.147463	2.73571e-29	5271	1244.42	4026.58	NA	147	98	49	NA	NA	0.029015	1:1:1:1:1:1	0.511377(0.523322:0.481229:0.529579)	NA	NA	NA	NA
XM_008174892	chrPic2-gopAga1	NG	0.0035139	0.109052	0.0322222	6.44209e-10	738	167.497	570.503	NA	19	17	2	NA	NA	0.0274669	1:1:1:1:1:1	0.556894(0.648594:0.297189:0.7249)	NA	NA	NA	NA
XM_008163028	chrPic2-gopAga1	NG	0.0573111	0.0796959	0.719122	0.333702	723	152.101	570.899	NA	43	11.5	31.5	NA	NA	0.0620203	1:1:1:1:1:1	0.388211(0.46748:0.292683:0.404472)	NA	NA	NA	NA
XM_005295199	chrPic2-gopAga1	NG	0.00976006	0.107175	0.0910662	3.47169e-15	1608	370.482	1237.52	NA	49	37	12	NA	NA	0.0322045	1:1:1:1:1:1	0.46648(0.537244:0.436685:0.425512)	NA	NA	NA	NA
XM_005309584	chrPic2-gopAga1	NG	0.00576083	0.0963893	0.0597663	4.62538e-33	3573	784.943	2788.06	NA	87	71	16	NA	NA	0.0256708	1:1:1:1:1:1	0.504055(0.553272:0.421141:0.537752)	NA	NA	NA	NA
XM_008171008	chrPic2-gopAga1	NG	NA	0.0108991	0	NA	783	184.839	598.161	NA	2	2	NA	NA	NA	0.00257288	1:1:1:1:1:1	0.455471(0.412214:0.549618:0.40458)	NA	NA	NA	NA
XM_005279167	chrPic2-gopAga1	NG	0.00970989	0.120092	0.080854	1.285e-32	3105	720.914	2384.09	NA	103	80	23	NA	NA	0.0353381	1:1:1:1:1:1	0.566924(0.534749:0.417471:0.748552)	NA	NA	NA	NA
XM_008178675	chrPic2-gopAga1	NG	0.0235671	0.0539068	0.437183	2.27735e-07	6087	1345.76	4741.24	NA	180	70	110	NA	NA	0.0302749	1:1:1:1:1:1	0.402805(0.456447:0.411909:0.340059)	NA	NA	NA	NA
XM_005296285	chrPic2-gopAga1	NG	0.00958296	0.0772213	0.124097	7.23926e-12	1920	449.72	1470.28	NA	47	33	14	NA	NA	0.0254259	1:1:1:1:1:1	0.609724(0.603744:0.454758:0.770671)	NA	NA	NA	NA
XM_005307926	chrPic2-gopAga1	NG	0.0011179	0.0997598	0.0112059	3.14437e-62	4737	1156.2	3580.8	NA	112	108	4	NA	NA	0.0251942	1:1:1:1:1:1	0.599684(0.566772:0.440823:0.791456)	NA	NA	NA	NA
XM_008163034	chrPic2-gopAga1	NG	0.00111023	0.0281441	0.0394481	0	1191	289.619	901.381	NA	9	8	1	NA	NA	0.00768411	1:1:1:1:1:1	0.498778(0.594132:0.53912:0.363081)	NA	NA	NA	NA
XM_005303909	chrPic2-gopAga1	NG	0.017463	0.069375	0.251719	5.12034e-07	1959	452.741	1506.26	NA	56	30	26	NA	NA	0.0294603	1:1:1:1:1:1	0.408002(0.467125:0.360856:0.396024)	NA	NA	NA	NA
XM_005300350	chrPic2-gopAga1	NG	0.0120731	0.0843688	0.1431	3.24041e-11	1833	413.552	1419.45	NA	50	33	17	NA	NA	0.0283841	1:1:1:1:1:1	0.419935(0.476307:0.417484:0.366013)	NA	NA	NA	NA
XM_005297539	chrPic2-gopAga1	NG	0.0071431	0.12914	0.055313	1.10974e-07	540	118.011	421.989	NA	17	14	3	NA	NA	0.033804	1:1:1:1:1:1	0.523941(0.530387:0.323204:0.718232)	NA	NA	NA	NA
XM_005307980	chrPic2-gopAga1	NG	0.0116861	0.0833569	0.140193	6.04967e-07	1017	240.837	776.163	NA	28	19	9	NA	NA	0.0286585	1:1:1:1:1:1	0.563725(0.544118:0.355882:0.791176)	NA	NA	NA	NA
XM_008169756	chrPic2-gopAga1	NG	0.0215129	0.0948666	0.22677	9.07598e-08	1392	331.044	1060.96	NA	52	29.5	22.5	NA	NA	0.0389578	1:1:1:1:1:1	0.457706(0.492473:0.348387:0.532258)	NA	NA	NA	NA
XM_008163447	chrPic2-gopAga1	NG	0.0079289	0.0442152	0.179325	0.000278917	1167	279.479	887.521	NA	19	12	7	NA	NA	0.0166189	1:1:1:1:1:1	0.453401(0.534005:0.420655:0.405542)	NA	NA	NA	NA
XM_008165744	chrPic2-gopAga1	NG	0.0286845	0.0935845	0.306509	7.41267e-09	2475	573.986	1901.01	NA	104	50.5	53.5	NA	NA	0.0437357	1:1:1:1:1:1	0.470893(0.505981:0.404904:0.501794)	NA	NA	NA	NA
XM_005296840	chrPic2-gopAga1	NG	0.00125887	0.0353787	0.0355827	1.88549e-09	2082	491.938	1590.06	NA	19	17	2	NA	NA	0.00932074	1:1:1:1:1:1	0.482734(0.541007:0.511511:0.395683)	NA	NA	NA	NA
XM_008176605	chrPic2-gopAga1	NG	NA	0.0863673	0	NA	741	171.611	569.389	NA	14	14	NA	NA	NA	0.0200021	1:1:1:1:1:1	0.514113(0.558468:0.370968:0.612903)	NA	NA	NA	NA
XM_008170144	chrPic2-gopAga1	NG	0.0297497	0.0776502	0.383124	4.54216e-08	3789	840.499	2948.5	NA	148	62	86	NA	NA	0.0403753	1:1:1:1:1:1	0.438291(0.481408:0.397943:0.435522)	NA	NA	NA	NA
XM_005282158	chrPic2-gopAga1	NG	0.0339825	0.0825807	0.411507	9.25573e-07	3270	741.719	2528.28	NA	142	58	84	NA	NA	0.0450058	1:1:1:1:1:1	0.406508(0.450504:0.415215:0.353804)	NA	NA	NA	NA
XM_005302175	chrPic2-gopAga1	NG	0.0264429	0.0963074	0.274568	4.68751e-06	1272	309.802	962.198	NA	53	28	25	NA	NA	0.0434587	1:1:1:1:1:1	0.55296(0.599299:0.44743:0.61215)	NA	NA	NA	NA
XM_008179200	chrPic2-gopAga1	NG	NA	0.0625597	0	NA	1266	299.892	966.108	NA	18	18	NA	NA	NA	0.0148192	1:1:1:1:1:1	0.49212(0.49409:0.510638:0.471631)	NA	NA	NA	NA
XM_005306583	chrPic2-gopAga1	NG	NA	0.0356094	0	NA	912	201.281	710.719	NA	7	7	NA	NA	NA	0.00785909	1:1:1:1:1:1	0.397814(0.481967:0.386885:0.32459)	NA	NA	NA	NA
XM_005293933	chrPic2-gopAga1	NG	0.00928386	0.0458924	0.202296	4.72597e-07	2490	539.126	1950.87	NA	42	24	18	NA	NA	0.0172102	1:1:1:1:1:1	0.414962(0.512635:0.340554:0.391697)	NA	NA	NA	NA
XM_005281131	chrPic2-gopAga1	NG	0.0111217	0.0903317	0.123121	1.32158e-12	1770	411.263	1358.74	NA	50	35	15	NA	NA	0.0295263	1:1:1:1:1:1	0.534792(0.578283:0.420034:0.606061)	NA	NA	NA	NA
XM_005289376	chrPic2-gopAga1	NG	0.0193844	0.13171	0.147175	6.88462e-27	2973	778.191	2194.81	NA	136	94	42	NA	NA	0.0487859	1:1:1:1:1:1	0.621757(0.657588:0.394455:0.81323)	NA	NA	NA	NA
XM_005283202	chrPic2-gopAga1	NG	0.0089795	0.0913321	0.098317	1.27073e-15	2022	453.541	1568.46	NA	53	39	14	NA	NA	0.0274514	1:1:1:1:1:1	0.426914(0.454815:0.35037:0.475556)	NA	NA	NA	NA
XM_008174170	chrPic2-gopAga1	NG	0.00729252	0.0401371	0.18169	1.17065e-10	4116	946.727	3169.27	NA	60	37	23	NA	NA	0.0148472	1:1:1:1:1:1	0.445618(0.518937:0.476329:0.341588)	NA	NA	NA	NA
XM_008165654	chrPic2-gopAga1	NG	0.0552332	0.11833	0.466774	0.102914	336	73.0813	262.919	NA	22	8	14	NA	NA	0.0689569	1:1:1:1:1:1	0.454277(0.415929:0.504425:0.442478)	NA	NA	NA	NA
XM_005301079	chrPic2-gopAga1	NG	0.0256254	0.135718	0.188813	1.5779e-16	2103	495.381	1607.62	NA	102	61.5	40.5	NA	NA	0.0515587	1:1:1:1:1:1	0.555556(0.55057:0.442308:0.673789)	NA	NA	NA	NA
XM_005299265	chrPic2-gopAga1	NG	0.0221589	0.0658873	0.336315	0.000213266	1647	364.639	1282.36	NA	51	23	28	NA	NA	0.0318402	1:1:1:1:1:1	0.405626(0.505445:0.257713:0.453721)	NA	NA	NA	NA
XM_008179713	chrPic2-gopAga1	NG	0.0159038	0.117063	0.135857	0.00490035	246	55.3586	190.641	NA	9	6	3	NA	NA	0.0386681	1:1:1:1:1:1	0.540161(0.439759:0.39759:0.783133)	NA	NA	NA	NA
XM_005299435	chrPic2-gopAga1	NG	0.00588313	0.0946536	0.0621543	1.96808e-32	3540	809.678	2730.32	NA	88	72	16	NA	NA	0.0261869	1:1:1:1:1:1	0.534857(0.521592:0.42337:0.65961)	NA	NA	NA	NA
XM_008170761	chrPic2-gopAga1	NG	0.0122009	0.0542035	0.225094	4.73072e-12	4344	956.185	3387.82	NA	91	50	41	NA	NA	0.0214463	1:1:1:1:1:1	0.399063(0.390604:0.491427:0.315158)	NA	NA	NA	NA
XM_008170880	chrPic2-gopAga1	NG	0.0300454	0.0766288	0.39209	0.0197039	708	164.735	543.265	NA	28	12	16	NA	NA	0.0408843	1:1:1:1:1:1	0.459366(0.485537:0.376033:0.516529)	NA	NA	NA	NA
XM_008170063	chrPic2-gopAga1	NG	0.00858366	0.0655789	0.13089	1.07321e-09	1836	429.98	1406.02	NA	39	27	12	NA	NA	0.0219316	1:1:1:1:1:1	0.428494(0.490212:0.429038:0.366232)	NA	NA	NA	NA
XM_005281527	chrPic2-gopAga1	NG	0.00995655	0.0163608	0.608563	0.125263	264	61.7909	202.209	NA	3	1	2	NA	NA	0.0114555	1:1:1:1:1:1	0.466292(0.55618:0.410112:0.432584)	NA	NA	NA	NA
XM_005288770	chrPic2-gopAga1	NG	0.00692982	0.0569603	0.121661	6.86244e-12	2613	583.398	2029.6	NA	46	32	14	NA	NA	0.0181	1:1:1:1:1:1	0.42909(0.5:0.399656:0.387615)	NA	NA	NA	NA
XM_008173829	chrPic2-gopAga1	NG	0.00150241	0.0605811	0.0247999	2.01454e-19	2583	584.203	1998.8	NA	37	34	3	NA	NA	0.0148644	1:1:1:1:1:1	0.496133(0.530162:0.395012:0.563225)	NA	NA	NA	NA
XM_008166635	chrPic2-gopAga1	NG	0.00770456	0.0790005	0.0975255	1.25505e-19	2898	680.162	2217.84	NA	68	51	17	NA	NA	0.0244378	1:1:1:1:1:1	0.485223(0.546907:0.467526:0.441237)	NA	NA	NA	NA
XM_005313091	chrPic2-gopAga1	NG	0.0162455	0.0987776	0.164465	9.73881e-10	1455	334.957	1120.04	NA	49	31	18	NA	NA	0.0352453	1:1:1:1:1:1	0.566051(0.622177:0.421971:0.654004)	NA	NA	NA	NA
XM_008178018	chrPic2-gopAga1	NG	0.0983241	0.222684	0.441541	8.28305e-05	879	218.857	660.143	NA	103	42.1667	60.8333	NA	NA	0.129288	1:1:1:1:1:1	0.281461(0.256906:0.20442:0.383057)	NA	NA	NA	NA
XM_005306201	chrPic2-gopAga1	NG	0.00246942	0.0378738	0.0652012	2.91428e-07	1623	406.137	1216.86	NA	18	15	3	NA	NA	0.0113289	1:1:1:1:1:1	0.516298(0.576568:0.512915:0.45941)	NA	NA	NA	NA
XM_005291690	chrPic2-gopAga1	NG	0.0163077	0.0692986	0.235326	0.00351642	585	151.072	433.928	NA	17	10	7	NA	NA	0.0299923	1:1:1:1:1:1	0.656463(0.647959:0.528061:0.793367)	NA	NA	NA	NA
XM_005293368	chrPic2-gopAga1	NG	0.00945672	0.0926006	0.102124	4.07852e-08	963	218.109	744.891	NA	26	19	7	NA	NA	0.0282879	1:1:1:1:1:1	0.512422(0.554348:0.354037:0.628882)	NA	NA	NA	NA
XM_008167505	chrPic2-gopAga1	NG	0.060992	0.0679634	0.897425	0.736484	900	200.077	699.923	NA	54	13	41	NA	NA	0.0625418	1:1:1:1:1:1	0.410299(0.5:0.312292:0.418605)	NA	NA	NA	NA
XM_008164526	chrPic2-gopAga1	NG	0.0110575	0.085264	0.129685	8.94766e-11	1569	384.635	1184.37	NA	44	31	13	NA	NA	0.0292489	1:1:1:1:1:1	0.575064(0.544847:0.433206:0.747137)	NA	NA	NA	NA
XM_005313490	chrPic2-gopAga1	NG	0.0389524	0.151727	0.256728	5.51336e-09	1278	296.657	981.343	NA	78	40.75	37.25	NA	NA	0.0651303	1:1:1:1:1:1	0.63388(0.612412:0.517564:0.771663)	NA	NA	NA	NA
XM_005308362	chrPic2-gopAga1	NG	0.0110161	0.0615991	0.178836	3.3155e-06	1185	270.557	914.443	NA	26	16	10	NA	NA	0.0225651	1:1:1:1:1:1	0.49537(0.477273:0.419192:0.589646)	NA	NA	NA	NA
XM_008169246	chrPic2-gopAga1	NG	0.00307959	0.0621378	0.0495607	1.43558e-17	2556	603.689	1952.31	NA	42	36	6	NA	NA	0.0170283	1:1:1:1:1:1	0.531067(0.57796:0.381594:0.633646)	NA	NA	NA	NA
XM_005311208	chrPic2-gopAga1	NG	0.00907185	0.0650407	0.13948	9.57566e-19	4131	914.924	3216.08	NA	86	57	29	NA	NA	0.0214677	1:1:1:1:1:1	0.438374(0.530753:0.411722:0.372648)	NA	NA	NA	NA
XM_008164421	chrPic2-gopAga1	NG	0.0230748	0.0357413	0.645608	0.240489	1488	343.81	1144.19	NA	38	12	26	NA	NA	0.0260015	1:1:1:1:1:1	0.416333(0.536:0.354:0.359)	NA	NA	NA	NA
XM_005306957	chrPic2-gopAga1	NG	0.0197657	0.0814081	0.242798	9.5911e-34	9591	2132.33	7458.67	NA	310	164.5	145.5	NA	NA	0.0334704	1:1:1:1:1:1	0.410045(0.50187:0.400436:0.327828)	NA	NA	NA	NA
XM_008167628	chrPic2-gopAga1	NG	0.0106683	0.0738428	0.144473	8.13336e-07	1200	255.958	944.042	NA	28	18	10	NA	NA	0.0241433	1:1:1:1:1:1	0.45719(0.495012:0.317955:0.558603)	NA	NA	NA	NA
XM_005310833	chrPic2-gopAga1	NG	0.027451	0.0839091	0.327152	1.8567e-25	9966	2181.34	7784.66	NA	383	173.167	209.833	NA	NA	0.0398084	1:1:1:1:1:1	0.472456(0.5939:0.30634:0.517127)	NA	NA	NA	NA
XM_008168425	chrPic2-gopAga1	NG	0.012186	0.0479758	0.254003	1.00113e-10	4716	1075.88	3640.12	NA	94	50	44	NA	NA	0.0203509	1:1:1:1:1:1	0.433396(0.485885:0.446675:0.367629)	NA	NA	NA	NA
XM_005288785	chrPic2-gopAga1	NG	0.0485816	0.141438	0.343484	0.00231164	498	104.731	393.269	NA	32	13.5	18.5	NA	NA	0.0681096	1:1:1:1:1:1	0.464072(0.55988:0.386228:0.446108)	NA	NA	NA	NA
XM_005281624	chrPic2-gopAga1	NG	0.0125226	0.0461751	0.271198	0.000254462	1668	379.614	1288.39	NA	33	17	16	NA	NA	0.0201814	1:1:1:1:1:1	0.4375(0.50625:0.427679:0.378571)	NA	NA	NA	NA
XM_005279139	chrPic2-gopAga1	NG	0.0110519	0.0718956	0.153721	1.50752e-05	948	218.796	729.204	NA	23	15	8	NA	NA	0.0250944	1:1:1:1:1:1	0.432177(0.536278:0.347003:0.413249)	NA	NA	NA	NA
XM_008172847	chrPic2-gopAga1	NG	0.0652014	0.111107	0.586835	0.0289159	1107	266.295	840.705	NA	80	27.5	52.5	NA	NA	0.0762442	1:1:1:1:1:1	0.481532(0.491892:0.432432:0.52027)	NA	NA	NA	NA
XM_005300362	chrPic2-gopAga1	NG	0.0117496	0.0663328	0.17713	0.000122913	891	204.776	686.224	NA	21	13	8	NA	NA	0.0242943	1:1:1:1:1:1	0.471477(0.562081:0.360738:0.491611)	NA	NA	NA	NA
XM_008175090	chrPic2-gopAga1	NG	0.0857207	0.242308	0.353767	1.50765e-06	921	217.326	703.674	NA	102	45	57	NA	NA	0.12267	1:1:1:1:1:1	0.499471(0.528571:0.45873:0.511111)	NA	NA	NA	NA
XM_005301124	chrPic2-gopAga1	NG	0.00296988	0.0675529	0.0439638	2.43749e-07	876	201.239	674.761	NA	15	13	2	NA	NA	0.0178062	1:1:1:1:1:1	0.452787(0.522184:0.237201:0.598976)	NA	NA	NA	NA
XM_005297499	chrPic2-gopAga1	NG	NA	0.0933273	0	NA	408	102.559	305.441	NA	9	9	NA	NA	NA	0.0234597	1:1:1:1:1:1	0.524331(0.558394:0.489051:0.525547)	NA	NA	NA	NA
XM_008176246	chrPic2-gopAga1	NG	0.02685	0.0587225	0.457235	0.00695614	1671	362.945	1308.06	NA	55	20.5	34.5	NA	NA	0.0337727	1:1:1:1:1:1	0.438283(0.522361:0.40161:0.390877)	NA	NA	NA	NA
XM_008169312	chrPic2-gopAga1	NG	0.00191793	0.0482677	0.0397352	6.27249e-30	5460	1283.5	4176.5	NA	68	60	8	NA	NA	0.0128135	1:1:1:1:1:1	0.455543(0.533205:0.419594:0.413831)	NA	NA	NA	NA
XM_008167796	chrPic2-gopAga1	NG	0.00199316	0.066939	0.0297758	1.08269e-38	4641	1124.32	3516.68	NA	79	72	7	NA	NA	0.0177268	1:1:1:1:1:1	0.479543(0.520672:0.452196:0.465762)	NA	NA	NA	NA
[truncated: 35,653 more rows]

## Sheet: cheMyd1.gopAga1.kaks
GeneID	Sequence	Method	Ka	Ks	Ka/Ks	P-Value(Fisher)	Length	S-Sites	N-Sites	Fold-Sites(0:2:4)	Substitutions	S-Substitutions	N-Substitutions	Fold-S-Substitutions(0:2:4)	Fold-N-Substitutions(0:2:4)	Divergence-Time	Substitution-Rate-Ratio(rTC:rAG:rTA:rCG:rTG:rCA/rCA)	GC(1:2:3)	ML-Score	AICc	Akaike-Weight	Model
XM_007070450	cheMyd1-gopAga1	NG	0.0197976	0.0852585	0.232207	6.92328e-07	1461	335.025	1125.97	NA	49	27	22	NA	NA	0.0348086	1:1:1:1:1:1	0.465164(0.542008:0.428279:0.425205)	NA	NA	NA	NA
XM_007061060	cheMyd1-gopAga1	NG	0.0101534	0.102721	0.0988443	1.18769e-15	1818	380.219	1437.78	NA	51	36.5	14.5	NA	NA	0.0295132	1:1:1:1:1:1	0.451675(0.529654:0.353377:0.471993)	NA	NA	NA	NA
XM_007071755	cheMyd1-gopAga1	NG	0.0196598	0.113181	0.173702	3.50834e-14	2064	466.421	1597.58	NA	80	49	31	NA	NA	0.0407937	1:1:1:1:1:1	0.487905(0.515965:0.364296:0.583454)	NA	NA	NA	NA
XM_007059379	cheMyd1-gopAga1	NG	0.0411161	0.169785	0.242166	1.47521e-22	3105	730.558	2374.44	NA	206	111	95	NA	NA	0.0713899	1:1:1:1:1:1	0.555876(0.583573:0.441883:0.642171)	NA	NA	NA	NA
XM_007072014	cheMyd1-gopAga1	NG	0.0444503	0.13797	0.322172	0.000267365	684	162.668	521.332	NA	43	20.5	22.5	NA	NA	0.0666911	1:1:1:1:1:1	0.551724(0.618534:0.342672:0.693966)	NA	NA	NA	NA
XM_007068728	cheMyd1-gopAga1	NG	0.00107662	0.0839197	0.0128292	1.65188e-13	1194	264.5	929.5	NA	22	21	1	NA	NA	0.0194284	1:1:1:1:1:1	0.403091(0.5:0.347118:0.362155)	NA	NA	NA	NA
XM_007066718	cheMyd1-gopAga1	NG	0.0166494	0.0831071	0.200336	3.43582e-08	1644	368.638	1275.36	NA	50	29	21	NA	NA	0.0315513	1:1:1:1:1:1	0.430176(0.541894:0.344262:0.404372)	NA	NA	NA	NA
XM_007062419	cheMyd1-gopAga1	NG	0.0117621	0.121402	0.0968853	1.89356e-20	1959	459.47	1499.53	NA	69	51.5	17.5	NA	NA	0.0374773	1:1:1:1:1:1	0.556065(0.599388:0.373089:0.695719)	NA	NA	NA	NA
XM_007065907	cheMyd1-gopAga1	NG	0.00733846	0.106766	0.0687341	1.57733e-14	1407	311.512	1095.49	NA	39	31	8	NA	NA	0.0293518	1:1:1:1:1:1	0.436525(0.555319:0.31383:0.440426)	NA	NA	NA	NA
XM_007070170	cheMyd1-gopAga1	NG	0.0198451	0.0950554	0.208775	1.01866e-22	4647	1047.29	3599.71	NA	164	93.5	70.5	NA	NA	0.0367952	1:1:1:1:1:1	0.509355(0.522258:0.414194:0.591613)	NA	NA	NA	NA
XM_007062588	cheMyd1-gopAga1	NG	0.0501937	0.111336	0.450831	2.99184e-09	4299	952.001	3347	NA	261	98.5	162.5	NA	NA	0.0637335	1:1:1:1:1:1	0.45962(0.610501:0.36582:0.402539)	NA	NA	NA	NA
XM_007056547	cheMyd1-gopAga1	NG	0.0547055	0.119619	0.457332	0.00045251	1392	321.072	1070.93	NA	92	35.5	56.5	NA	NA	0.069678	1:1:1:1:1:1	0.485305(0.534409:0.433333:0.488172)	NA	NA	NA	NA
XM_007060769	cheMyd1-gopAga1	NG	0.00885945	0.138384	0.0640209	1.30521e-34	2661	617.248	2043.75	NA	96	78	18	NA	NA	0.038904	1:1:1:1:1:1	0.517357(0.568869:0.381859:0.601344)	NA	NA	NA	NA
XM_007065301	cheMyd1-gopAga1	NG	0.00603518	0.141137	0.0427611	3.89705e-10	639	139.912	499.088	NA	21	18	3	NA	NA	0.0356163	1:1:1:1:1:1	0.413551(0.502336:0.397196:0.341121)	NA	NA	NA	NA
XM_007072371	cheMyd1-gopAga1	NG	0.0931154	0.217937	0.427257	0.0315059	291	74.0233	216.977	NA	33	14	19	NA	NA	0.124867	1:1:1:1:1:1	0.576052(0.592233:0.475728:0.660194)	NA	NA	NA	NA
XM_007062154	cheMyd1-gopAga1	NG	NA	0.0618678	0	NA	1098	252.59	845.41	NA	15	15	NA	NA	NA	0.0142324	1:1:1:1:1:1	0.457312(0.46594:0.422343:0.483651)	NA	NA	NA	NA
XM_007070043	cheMyd1-gopAga1	NG	0.035659	0.157591	0.226275	7.35745e-35	4779	1160.86	3618.14	NA	291	165	126	NA	NA	0.0652774	1:1:1:1:1:1	0.565046(0.562344:0.396197:0.736596)	NA	NA	NA	NA
XM_007062365	cheMyd1-gopAga1	NG	0.0525088	0.0983391	0.533956	0.0124994	1167	309.229	857.771	NA	72	28.5	43.5	NA	NA	0.0646528	1:1:1:1:1:1	0.643216(0.601759:0.528894:0.798995)	NA	NA	NA	NA
XM_007066375	cheMyd1-gopAga1	NG	0.0270359	0.0815136	0.331673	0.00277289	885	207.146	677.854	NA	34	16	18	NA	NA	0.0397871	1:1:1:1:1:1	0.511824(0.547297:0.349662:0.638514)	NA	NA	NA	NA
XM_007061424	cheMyd1-gopAga1	NG	0.0135547	0.106693	0.127044	1.06607e-36	4623	1161.37	3461.63	NA	162	115.5	46.5	NA	NA	0.0369525	1:1:1:1:1:1	0.571167(0.633075:0.421512:0.658915)	NA	NA	NA	NA
XM_007072421	cheMyd1-gopAga1	NG	0.0320258	0.149166	0.214699	9.21991e-08	948	214.387	733.613	NA	52	29	23	NA	NA	0.0585169	1:1:1:1:1:1	0.492662(0.482704:0.421384:0.573899)	NA	NA	NA	NA
XM_007064109	cheMyd1-gopAga1	NG	0.0274824	0.14637	0.18776	1.40232e-05	543	135.366	407.634	NA	29	18	11	NA	NA	0.0571203	1:1:1:1:1:1	0.565934(0.535714:0.538462:0.623626)	NA	NA	NA	NA
XM_007072750	cheMyd1-gopAga1	NG	0.0898728	0.0871274	1.03151	0.999998	606	133.727	472.273	NA	51	11	40	NA	NA	0.0892669	1:1:1:1:1:1	0.328776(0.376953:0.273438:0.335938)	NA	NA	NA	NA
XM_007063045	cheMyd1-gopAga1	NG	0.0145815	0.103161	0.141347	1.82342e-14	1980	456.523	1523.48	NA	66	44	22	NA	NA	0.035005	1:1:1:1:1:1	0.465204(0.579425:0.394856:0.421331)	NA	NA	NA	NA
XM_007066941	cheMyd1-gopAga1	NG	0.00956323	0.0720213	0.132783	0.000560495	552	131.059	420.941	NA	13	9	4	NA	NA	0.0243924	1:1:1:1:1:1	0.363566(0.376744:0.367442:0.346512)	NA	NA	NA	NA
XM_007060520	cheMyd1-gopAga1	NG	0.0015316	0.062505	0.0245036	4.1815e-07	837	183.421	653.579	NA	12	11	1	NA	NA	0.0148934	1:1:1:1:1:1	0.460714(0.460714:0.432143:0.489286)	NA	NA	NA	NA
XM_007062362	cheMyd1-gopAga1	NG	0.0200968	0.0651838	0.308309	0.0179189	582	128.14	453.86	NA	17	8	9	NA	NA	0.0300237	1:1:1:1:1:1	0.444444(0.502564:0.307692:0.523077)	NA	NA	NA	NA
XM_007065620	cheMyd1-gopAga1	NG	0.0116741	0.107232	0.108868	8.23429e-12	1278	285.231	992.769	NA	40	28.5	11.5	NA	NA	0.0330013	1:1:1:1:1:1	0.425623(0.490654:0.339953:0.446262)	NA	NA	NA	NA
XM_007069756	cheMyd1-gopAga1	NG	0.00180916	0.0645148	0.0280425	4.84145e-06	699	145.589	553.411	NA	10	9	1	NA	NA	0.0148696	1:1:1:1:1:1	0.387464(0.497863:0.269231:0.395299)	NA	NA	NA	NA
XM_007064494	cheMyd1-gopAga1	NG	0.000735711	0.0721393	0.0101985	1.53274e-17	1767	407.104	1359.9	NA	29	28	1	NA	NA	0.0171866	1:1:1:1:1:1	0.448023(0.524576:0.40339:0.416102)	NA	NA	NA	NA
XM_007058408	cheMyd1-gopAga1	NG	0.00686804	0.0750291	0.0915383	1.69304e-05	645	133.056	511.944	NA	13	9.5	3.5	NA	NA	0.0209289	1:1:1:1:1:1	0.415895(0.460648:0.324074:0.462963)	NA	NA	NA	NA
XM_007057485	cheMyd1-gopAga1	NG	0.094788	0.196511	0.482354	0.000718785	846	222.704	623.296	NA	94	38.5	55.5	NA	NA	0.121566	1:1:1:1:1:1	0.621637(0.585965:0.549123:0.729825)	NA	NA	NA	NA
XM_007063039	cheMyd1-gopAga1	NG	0.0378503	0.122635	0.308641	7.51887e-10	2319	503.827	1815.17	NA	124	57	67	NA	NA	0.0562708	1:1:1:1:1:1	0.411613(0.527097:0.330323:0.377419)	NA	NA	NA	NA
XM_007066701	cheMyd1-gopAga1	NG	0.0238013	0.108234	0.219905	1.47715e-08	1401	312.54	1088.46	NA	57	31.5	25.5	NA	NA	0.0426369	1:1:1:1:1:1	0.420043(0.525586:0.36887:0.365672)	NA	NA	NA	NA
XM_007066302	cheMyd1-gopAga1	NG	0.00121995	0.0500964	0.024352	7.55469e-14	2136	495.254	1640.75	NA	26	24	2	NA	NA	0.0125525	1:1:1:1:1:1	0.471248(0.56662:0.463534:0.38359)	NA	NA	NA	NA
XM_007058695	cheMyd1-gopAga1	NG	0.00479218	0.0879882	0.0544639	1.60209e-17	1899	433.615	1465.38	NA	43	36	7	NA	NA	0.023789	1:1:1:1:1:1	0.423239(0.494479:0.444795:0.330442)	NA	NA	NA	NA
XM_007065131	cheMyd1-gopAga1	NG	0.0248116	0.115353	0.215092	3.41096e-09	1443	336.7	1106.3	NA	63	36	27	NA	NA	0.045938	1:1:1:1:1:1	0.507953(0.469917:0.451245:0.602697)	NA	NA	NA	NA
XM_007068229	cheMyd1-gopAga1	NG	0.186052	0.404969	0.459422	8.76385e-09	1374	348.331	1025.67	NA	278	109	169	NA	NA	0.241551	1:1:1:1:1:1	0.623016(0.643939:0.494589:0.730519)	NA	NA	NA	NA
XM_007067756	cheMyd1-gopAga1	NG	0.0476999	0.101727	0.468901	0.000102919	2133	499.319	1633.68	NA	123	47.5	75.5	NA	NA	0.0603472	1:1:1:1:1:1	0.466994(0.500702:0.42486:0.475421)	NA	NA	NA	NA
XM_007068263	cheMyd1-gopAga1	NG	NA	0.105456	0	NA	1380	315.113	1064.89	NA	31	31	NA	NA	NA	0.0240801	1:1:1:1:1:1	0.507231(0.544469:0.425163:0.552061)	NA	NA	NA	NA
XM_007064878	cheMyd1-gopAga1	NG	0.0121318	0.15921	0.0761999	8.84385e-21	1491	327.648	1163.35	NA	61	47	14	NA	NA	0.0444524	1:1:1:1:1:1	0.487813(0.40415:0.557312:0.501976)	NA	NA	NA	NA
XM_007070496	cheMyd1-gopAga1	NG	NA	0.10976	0	NA	468	97.9372	370.063	NA	10	10	NA	NA	NA	0.0229692	1:1:1:1:1:1	0.418259(0.5:0.254777:0.5)	NA	NA	NA	NA
XM_007066935	cheMyd1-gopAga1	NG	0.0220227	0.0790888	0.278455	0.000683662	891	199.836	691.164	NA	30	15	15	NA	NA	0.0348217	1:1:1:1:1:1	0.433445(0.458054:0.385906:0.456376)	NA	NA	NA	NA
XM_007058380	cheMyd1-gopAga1	NG	0.00500064	0.108637	0.0460307	1.28485e-20	1800	395.509	1404.49	NA	47	40	7	NA	NA	0.0277724	1:1:1:1:1:1	0.432335(0.52579:0.363561:0.407654)	NA	NA	NA	NA
XM_007066781	cheMyd1-gopAga1	NG	0.0597414	0.183104	0.326271	5.57057e-08	1179	316.99	862.01	NA	101	51.5	49.5	NA	NA	0.092909	1:1:1:1:1:1	0.662437(0.680203:0.486041:0.821066)	NA	NA	NA	NA
XM_007062741	cheMyd1-gopAga1	NG	0.00756141	0.144516	0.0523223	1.23413e-25	1740	410.817	1329.18	NA	64	54	10	NA	NA	0.0398966	1:1:1:1:1:1	0.537005(0.580895:0.432874:0.597246)	NA	NA	NA	NA
XM_007063932	cheMyd1-gopAga1	NG	NA	0.100614	0	NA	957	223.032	733.968	NA	21	21	NA	NA	NA	0.0234484	1:1:1:1:1:1	0.499479(0.5375:0.371875:0.589063)	NA	NA	NA	NA
XM_007058205	cheMyd1-gopAga1	NG	0.0533601	0.173892	0.306858	3.42523e-08	1293	302.826	990.174	NA	98	47	51	NA	NA	0.0815891	1:1:1:1:1:1	0.594253(0.624138:0.393103:0.765517)	NA	NA	NA	NA
XM_007066812	cheMyd1-gopAga1	NG	0.0669861	0.111038	0.603271	0.381181	261	58.1342	202.866	NA	19	6	13	NA	NA	0.0767981	1:1:1:1:1:1	0.429924(0.471591:0.306818:0.511364)	NA	NA	NA	NA
XM_007054519	cheMyd1-gopAga1	NG	0.00964156	0.162825	0.0592143	6.28847e-16	963	232.3	730.7	NA	41	34	7	NA	NA	0.0465932	1:1:1:1:1:1	0.596273(0.647516:0.427019:0.714286)	NA	NA	NA	NA
XM_007056328	cheMyd1-gopAga1	NG	0.0410948	0.102095	0.402516	1.27283e-08	3501	775.268	2725.73	NA	183	74	109	NA	NA	0.0546028	1:1:1:1:1:1	0.395246(0.478224:0.354825:0.35269)	NA	NA	NA	NA
XM_007065256	cheMyd1-gopAga1	NG	0.00754725	0.0699029	0.107968	3.63305e-08	1350	284.669	1065.33	NA	27	19	8	NA	NA	0.0206959	1:1:1:1:1:1	0.395418(0.473392:0.298226:0.414634)	NA	NA	NA	NA
XM_007054789	cheMyd1-gopAga1	NG	0.0182678	0.102766	0.177761	0.000626765	492	104.127	387.873	NA	17	10	7	NA	NA	0.0361511	1:1:1:1:1:1	0.438384(0.469697:0.366667:0.478788)	NA	NA	NA	NA
XM_007057940	cheMyd1-gopAga1	NG	0.0775372	0.162396	0.477458	0.00256817	909	194.041	714.959	NA	81	28.3333	52.6667	NA	NA	0.0956517	1:1:1:1:1:1	0.401316(0.490132:0.338816:0.375)	NA	NA	NA	NA
XM_007059706	cheMyd1-gopAga1	NG	0.0194503	0.0887328	0.219201	7.50481e-16	3561	800.623	2760.38	NA	120	67	53	NA	NA	0.0350272	1:1:1:1:1:1	0.433473(0.52605:0.364706:0.409664)	NA	NA	NA	NA
XM_007059730	cheMyd1-gopAga1	NG	0.00412918	0.0823265	0.0501561	1.07187e-14	1599	384.769	1214.23	NA	35	30	5	NA	NA	0.0229459	1:1:1:1:1:1	0.465044(0.502809:0.453184:0.439139)	NA	NA	NA	NA
XM_007053389	cheMyd1-gopAga1	NG	0.00800792	0.143042	0.055983	5.2755e-75	5433	1290.04	4142.96	NA	201	168	33	NA	NA	0.0400711	1:1:1:1:1:1	0.521695(0.563707:0.390513:0.610866)	NA	NA	NA	NA
XM_007072110	cheMyd1-gopAga1	NG	0.000907948	0.142405	0.00637581	4.22035e-28	1449	346.949	1102.05	NA	46	45	1	NA	NA	0.034788	1:1:1:1:1:1	0.488292(0.55062:0.404959:0.509298)	NA	NA	NA	NA
XM_007057318	cheMyd1-gopAga1	NG	0.105366	0.13598	0.774858	0.321908	768	172.877	595.123	NA	80	21.5	58.5	NA	NA	0.112257	1:1:1:1:1:1	0.439689(0.429961:0.363813:0.525292)	NA	NA	NA	NA
XM_007065665	cheMyd1-gopAga1	NG	0.0123262	0.0915625	0.134621	5.80269e-07	945	208.831	736.169	NA	27	18	9	NA	NA	0.0298363	1:1:1:1:1:1	0.395042(0.506329:0.376582:0.302215)	NA	NA	NA	NA
XM_007061476	cheMyd1-gopAga1	NG	0.0167024	0.0879536	0.1899	6.94261e-09	1536	355.455	1180.54	NA	49	29.5	19.5	NA	NA	0.0331911	1:1:1:1:1:1	0.452242(0.483431:0.400585:0.47271)	NA	NA	NA	NA
XM_007063790	cheMyd1-gopAga1	NG	0.0129292	0.0515106	0.251001	2.90367e-05	1884	401.756	1482.24	NA	39	20	19	NA	NA	0.0211565	1:1:1:1:1:1	0.404199(0.493701:0.341732:0.377165)	NA	NA	NA	NA
XM_007053234	cheMyd1-gopAga1	NG	0.0468106	0.0832327	0.562406	0.00749478	2034	440.041	1593.96	NA	107	34.6667	72.3333	NA	NA	0.0546902	1:1:1:1:1:1	0.378922(0.442647:0.373529:0.320588)	NA	NA	NA	NA
XM_007058244	cheMyd1-gopAga1	NG	0.0907075	0.204055	0.444526	0.026242	315	86.7614	228.239	NA	35	15.5	19.5	NA	NA	0.121927	1:1:1:1:1:1	0.612121(0.636364:0.436364:0.763636)	NA	NA	NA	NA
XM_007057526	cheMyd1-gopAga1	NG	0.114863	0.1918	0.59887	0.0400488	642	169.386	472.614	NA	79	28.6667	50.3333	NA	NA	0.135162	1:1:1:1:1:1	0.69494(0.665179:0.642857:0.776786)	NA	NA	NA	NA
XM_007065420	cheMyd1-gopAga1	NG	0.0644384	0.0980071	0.657487	0.334679	330	87.0762	242.924	NA	23	8	15	NA	NA	0.073296	1:1:1:1:1:1	0.608815(0.566116:0.46281:0.797521)	NA	NA	NA	NA
XM_007067210	cheMyd1-gopAga1	NG	0.0605337	0.171093	0.353806	9.20033e-50	10959	2791.2	8167.8	NA	902	427	475	NA	NA	0.0886925	1:1:1:1:1:1	0.640078(0.666758:0.427052:0.826425)	NA	NA	NA	NA
XM_007062359	cheMyd1-gopAga1	NG	0.0355346	0.0777114	0.457263	0.0340602	810	176.102	633.898	NA	35	13	22	NA	NA	0.0447042	1:1:1:1:1:1	0.427696(0.470588:0.329044:0.483456)	NA	NA	NA	NA
XM_007055855	cheMyd1-gopAga1	NG	0.033366	0.0705521	0.472927	0.000337217	2739	594.042	2144.96	NA	110	40	70	NA	NA	0.041431	1:1:1:1:1:1	0.381838(0.480306:0.334245:0.330963)	NA	NA	NA	NA
XM_007070331	cheMyd1-gopAga1	NG	0.0150769	0.123395	0.122184	3.82577e-16	1686	413.084	1272.92	NA	66	47	19	NA	NA	0.0416156	1:1:1:1:1:1	0.521314(0.516874:0.426288:0.620782)	NA	NA	NA	NA
XM_007061401	cheMyd1-gopAga1	NG	0.0404718	0.145007	0.279102	3.67263e-09	1524	356.464	1167.54	NA	93	47	46	NA	NA	0.0649227	1:1:1:1:1:1	0.552718(0.574656:0.47053:0.612967)	NA	NA	NA	NA
XM_007053943	cheMyd1-gopAga1	NG	0.0282179	0.115454	0.244408	5.842e-12	2274	504.641	1769.36	NA	103	54	49	NA	NA	0.0475772	1:1:1:1:1:1	0.524155(0.548748:0.350461:0.673254)	NA	NA	NA	NA
XM_007063872	cheMyd1-gopAga1	NG	0.0411302	0.121404	0.338788	3.5075e-10	2610	590.314	2019.69	NA	147	66.1667	80.8333	NA	NA	0.059286	1:1:1:1:1:1	0.498667(0.550286:0.395429:0.550286)	NA	NA	NA	NA
XM_007072536	cheMyd1-gopAga1	NG	0.00370134	0.087061	0.0425143	4.63742e-11	1068	255.481	812.519	NA	24	21	3	NA	NA	0.0236422	1:1:1:1:1:1	0.471055(0.539216:0.385154:0.488796)	NA	NA	NA	NA
XM_007066041	cheMyd1-gopAga1	NG	0.0574687	0.231661	0.248073	5.00818e-10	990	230.809	759.191	NA	88	46	42	NA	NA	0.0980799	1:1:1:1:1:1	0.572854(0.528443:0.449102:0.741018)	NA	NA	NA	NA
XM_007060329	cheMyd1-gopAga1	NG	0.00418717	0.124948	0.0335112	3.38565e-05	309	69.5078	239.492	NA	9	8	1	NA	NA	0.0313517	1:1:1:1:1:1	0.441964(0.46875:0.357143:0.5)	NA	NA	NA	NA
XM_007061913	cheMyd1-gopAga1	NG	0.0177736	0.148871	0.11939	2.12258e-09	804	177.743	626.257	NA	35	24	11	NA	NA	0.0467556	1:1:1:1:1:1	0.54461(0.527881:0.375465:0.730483)	NA	NA	NA	NA
XM_007062683	cheMyd1-gopAga1	NG	0.04762	0.101338	0.469912	1.84433e-07	3996	896.719	3099.28	NA	228	85	143	NA	NA	0.0596746	1:1:1:1:1:1	0.395163(0.461107:0.403889:0.320494)	NA	NA	NA	NA
XM_007062216	cheMyd1-gopAga1	NG	0.0240884	0.117813	0.204462	2.92045e-12	1836	415.803	1420.2	NA	79	45.3333	33.6667	NA	NA	0.0453144	1:1:1:1:1:1	0.475802(0.517129:0.396411:0.513866)	NA	NA	NA	NA
XM_007067438	cheMyd1-gopAga1	NG	0.0367705	0.115425	0.318568	2.35042e-06	1479	322.486	1156.51	NA	76	34.5	41.5	NA	NA	0.0539205	1:1:1:1:1:1	0.475855(0.538229:0.400402:0.488934)	NA	NA	NA	NA
XM_007059604	cheMyd1-gopAga1	NG	NA	0.0927544	0	NA	567	126.077	440.923	NA	11	11	NA	NA	NA	0.0206247	1:1:1:1:1:1	0.476316(0.515789:0.347368:0.565789)	NA	NA	NA	NA
XM_007060743	cheMyd1-gopAga1	NG	0.0428206	0.100793	0.424839	0.0556577	453	116.633	336.367	NA	25	11	14	NA	NA	0.0577465	1:1:1:1:1:1	0.63354(0.652174:0.425466:0.822981)	NA	NA	NA	NA
XM_007072135	cheMyd1-gopAga1	NG	0.124467	0.164026	0.758828	0.18431	855	212.676	642.324	NA	105	31.3333	73.6667	NA	NA	0.134307	1:1:1:1:1:1	0.617411(0.589347:0.457045:0.805842)	NA	NA	NA	NA
XM_007060431	cheMyd1-gopAga1	NG	0.0392874	0.146567	0.268051	5.51736e-20	3378	798.064	2579.94	NA	205	106.25	98.75	NA	NA	0.0646325	1:1:1:1:1:1	0.572188(0.532772:0.450841:0.73295)	NA	NA	NA	NA
XM_007057970	cheMyd1-gopAga1	NG	0.00256409	0.103942	0.0246684	4.77924e-07	504	113.331	390.669	NA	12	11	1	NA	NA	0.0253602	1:1:1:1:1:1	0.503945(0.467456:0.402367:0.642012)	NA	NA	NA	NA
XM_007054332	cheMyd1-gopAga1	NG	0.0262288	0.193348	0.135656	7.51593e-21	1617	375.508	1241.49	NA	96	64	32	NA	NA	0.065038	1:1:1:1:1:1	0.552179(0.538674:0.410681:0.707182)	NA	NA	NA	NA
XM_007059930	cheMyd1-gopAga1	NG	0.0329861	0.0880756	0.37452	5.93876e-05	1653	367.025	1285.98	NA	72	30.5	41.5	NA	NA	0.0452179	1:1:1:1:1:1	0.434783(0.535326:0.34692:0.422101)	NA	NA	NA	NA
XM_007068199	cheMyd1-gopAga1	NG	0.00223203	0.0690467	0.0323264	9.54837e-23	2865	621.554	2243.45	NA	46	41	5	NA	NA	0.0167273	1:1:1:1:1:1	0.415969(0.548117:0.3159:0.383891)	NA	NA	NA	NA
XM_007061831	cheMyd1-gopAga1	NG	0.0128397	0.110719	0.115967	1.04515e-07	813	184.584	628.416	NA	27	19	8	NA	NA	0.0350622	1:1:1:1:1:1	0.592525(0.558824:0.360294:0.858456)	NA	NA	NA	NA
XM_007052901	cheMyd1-gopAga1	NG	0.010682	0.120247	0.0888341	9.45099e-18	1707	387.03	1319.97	NA	57	43	14	NA	NA	0.0355238	1:1:1:1:1:1	0.435965(0.531579:0.387719:0.388596)	NA	NA	NA	NA
XM_007071840	cheMyd1-gopAga1	NG	0.0181729	0.110093	0.165068	2.30132e-19	2784	639.687	2144.31	NA	104	65.5	38.5	NA	NA	0.0392936	1:1:1:1:1:1	0.497714(0.495253:0.417194:0.580696)	NA	NA	NA	NA
XM_007066083	cheMyd1-gopAga1	NG	0.00137328	0.0498642	0.0275404	4.23365e-12	1893	435.299	1457.7	NA	23	21	2	NA	NA	0.0125239	1:1:1:1:1:1	0.469937(0.579905:0.420886:0.409019)	NA	NA	NA	NA
XM_007060857	cheMyd1-gopAga1	NG	0.0223233	0.098661	0.226263	9.64744e-09	1617	389.412	1227.59	NA	63	36	27	NA	NA	0.0407072	1:1:1:1:1:1	0.468519(0.538889:0.428704:0.437963)	NA	NA	NA	NA
XM_007067232	cheMyd1-gopAga1	NG	0.00700619	0.0906344	0.0773017	5.93094e-20	2403	538.818	1864.18	NA	59	46	13	NA	NA	0.0257579	1:1:1:1:1:1	0.461139(0.53803:0.36783:0.477556)	NA	NA	NA	NA
XM_007055605	cheMyd1-gopAga1	NG	0.0343553	0.132335	0.259609	1.76881e-36	7095	1615.6	5479.4	NA	380	196	184	NA	NA	0.0566662	1:1:1:1:1:1	0.47834(0.477637:0.457384:0.5)	NA	NA	NA	NA
XM_007072777	cheMyd1-gopAga1	NG	0.0290116	0.148111	0.195877	1.27356e-11	1290	323.652	966.348	NA	71	43.5	27.5	NA	NA	0.0588929	1:1:1:1:1:1	0.67208(0.575406:0.50232:0.938515)	NA	NA	NA	NA
XM_007069777	cheMyd1-gopAga1	NG	0.0263972	0.0659722	0.400126	0.00866346	927	213.763	713.237	NA	32	13.5	18.5	NA	NA	0.0355231	1:1:1:1:1:1	0.412903(0.504839:0.414516:0.319355)	NA	NA	NA	NA
XM_007053438	cheMyd1-gopAga1	NG	0.132297	0.103897	1.27335	0.487369	426	109.941	316.059	NA	49	10.6667	38.3333	NA	NA	0.124967	1:1:1:1:1:1	0.635632(0.617241:0.568966:0.72069)	NA	NA	NA	NA
XM_007065568	cheMyd1-gopAga1	NG	0.0126065	0.0213453	0.5906	0.401564	495	95.0372	399.963	NA	7	2	5	NA	NA	0.0142843	1:1:1:1:1:1	0.389558(0.448795:0.307229:0.412651)	NA	NA	NA	NA
XM_007056349	cheMyd1-gopAga1	NG	0.051561	0.123404	0.417824	2.35757e-06	2097	461.392	1635.61	NA	134	52.5	81.5	NA	NA	0.0673682	1:1:1:1:1:1	0.445775(0.484507:0.424648:0.428169)	NA	NA	NA	NA
XM_007062157	cheMyd1-gopAga1	NG	NA	0.0654353	0	NA	1038	239.379	798.621	NA	15	15	NA	NA	NA	0.0150904	1:1:1:1:1:1	0.458694(0.466859:0.429395:0.479827)	NA	NA	NA	NA
XM_007063106	cheMyd1-gopAga1	NG	0.00496749	0.0586657	0.0846746	1.39906e-06	1056	248.095	807.905	NA	18	14	4	NA	NA	0.0175833	1:1:1:1:1:1	0.476865(0.518414:0.492918:0.419263)	NA	NA	NA	NA
XM_007056818	cheMyd1-gopAga1	NG	0.0161893	0.0930919	0.173906	3.99805e-08	1296	296.986	999.014	NA	42	26	16	NA	NA	0.0338119	1:1:1:1:1:1	0.471901(0.483834:0.342956:0.588915)	NA	NA	NA	NA
XM_007062275	cheMyd1-gopAga1	NG	0.0462436	0.142013	0.325629	1.50601e-12	2838	611.902	2226.1	NA	179	79.1667	99.8333	NA	NA	0.0668925	1:1:1:1:1:1	0.476363(0.462733:0.457039:0.509317)	NA	NA	NA	NA
XM_007068062	cheMyd1-gopAga1	NG	0.0294832	0.109379	0.269551	2.21431e-19	4362	1041.49	3320.51	NA	202	106	96	NA	NA	0.0485595	1:1:1:1:1:1	0.446735(0.512371:0.406186:0.421649)	NA	NA	NA	NA
XM_007067283	cheMyd1-gopAga1	NG	0.0222525	0.0774407	0.287349	0.000894368	888	203.869	684.131	NA	30	15	15	NA	NA	0.0349227	1:1:1:1:1:1	0.472503(0.479798:0.493266:0.444444)	NA	NA	NA	NA
XM_007065569	cheMyd1-gopAga1	NG	0.00524143	0.118283	0.0443128	1.16407e-30	2472	557.449	1914.55	NA	71	61	10	NA	NA	0.0307328	1:1:1:1:1:1	0.486667(0.578788:0.391515:0.489697)	NA	NA	NA	NA
XM_007063111	cheMyd1-gopAga1	NG	0.00208602	0.0830294	0.0251239	6.1009e-19	1860	419.855	1440.14	NA	36	33	3	NA	NA	0.0203573	1:1:1:1:1:1	0.488764(0.547352:0.379615:0.539326)	NA	NA	NA	NA
XM_007054826	cheMyd1-gopAga1	NG	0.0348348	0.0978908	0.355854	1.07397e-07	2535	566.625	1968.38	NA	119	52	67	NA	NA	0.0489291	1:1:1:1:1:1	0.430818(0.46875:0.433962:0.389741)	NA	NA	NA	NA
XM_007068122	cheMyd1-gopAga1	NG	0.00698285	0.154556	0.0451801	1.07634e-38	2436	565.617	1870.38	NA	92	79	13	NA	NA	0.0412479	1:1:1:1:1:1	0.527265(0.555351:0.379459:0.646986)	NA	NA	NA	NA
XM_007060835	cheMyd1-gopAga1	NG	0.0266379	0.157802	0.168805	3.92954e-11	1071	249.461	821.539	NA	57	35.5	21.5	NA	NA	0.0571892	1:1:1:1:1:1	0.526536(0.564246:0.445531:0.569832)	NA	NA	NA	NA
XM_007065561	cheMyd1-gopAga1	NG	0.0015112	0.106407	0.014202	1.77763e-12	864	201.606	662.394	NA	21	20	1	NA	NA	0.0259876	1:1:1:1:1:1	0.430219(0.487889:0.439446:0.363322)	NA	NA	NA	NA
XM_007070942	cheMyd1-gopAga1	NG	0.233033	0.412448	0.564999	0.0114114	468	104.804	363.196	NA	106	33.25	72.75	NA	NA	0.273211	1:1:1:1:1:1	0.555202(0.528662:0.426752:0.710191)	NA	NA	NA	NA
XM_007066340	cheMyd1-gopAga1	NG	0.0132407	0.193567	0.0684037	1.00002e-21	1266	275.489	990.511	NA	60	47	13	NA	NA	0.0524809	1:1:1:1:1:1	0.596899(0.55814:0.396512:0.836047)	NA	NA	NA	NA
XM_007055118	cheMyd1-gopAga1	NG	0.0192769	0.113812	0.169374	0.0075773	267	56.8195	210.18	NA	10	6	4	NA	NA	0.0393947	1:1:1:1:1:1	0.404762(0.483516:0.318681:0.412088)	NA	NA	NA	NA
XM_007055197	cheMyd1-gopAga1	NG	0.00424938	0.0591136	0.0718849	1.25138e-10	1803	387.024	1415.98	NA	28	22	6	NA	NA	0.0160263	1:1:1:1:1:1	0.40753(0.443522:0.412791:0.366279)	NA	NA	NA	NA
XM_007054809	cheMyd1-gopAga1	NG	0.011207	0.0666044	0.168262	2.2464e-06	1287	298.121	988.879	NA	30	19	11	NA	NA	0.0240393	1:1:1:1:1:1	0.434884(0.501163:0.430233:0.373256)	NA	NA	NA	NA
XM_007060721	cheMyd1-gopAga1	NG	0.0107275	0.134272	0.079894	3.16089e-05	363	81.3411	281.659	NA	13	10	3	NA	NA	0.0384114	1:1:1:1:1:1	0.595628(0.532787:0.413934:0.840164)	NA	NA	NA	NA
XM_007067501	cheMyd1-gopAga1	NG	0.00138164	0.0464763	0.0297278	5.77756e-21	3741	843.217	2897.78	NA	42	38	4	NA	NA	0.0115459	1:1:1:1:1:1	0.453926(0.471554:0.391426:0.498798)	NA	NA	NA	NA
XM_007063168	cheMyd1-gopAga1	NG	0.0243954	0.132544	0.184054	2.35807e-29	3921	963.019	2957.98	NA	188	117	71	NA	NA	0.0509574	1:1:1:1:1:1	0.560458(0.602187:0.464555:0.61463)	NA	NA	NA	NA
XM_007060036	cheMyd1-gopAga1	NG	0.0170344	0.0909769	0.187239	3.38403e-06	1053	221.767	831.233	NA	33	19	14	NA	NA	0.0326071	1:1:1:1:1:1	0.4375(0.548295:0.284091:0.480114)	NA	NA	NA	NA
XM_007062153	cheMyd1-gopAga1	NG	NA	0.0621327	0	NA	1098	251.557	846.443	NA	15	15	NA	NA	NA	0.0142349	1:1:1:1:1:1	0.455495(0.46049:0.419619:0.486376)	NA	NA	NA	NA
XM_007071241	cheMyd1-gopAga1	NG	0.114804	0.181793	0.631512	0.0258132	963	227.126	735.874	NA	115	36.6667	78.3333	NA	NA	0.130604	1:1:1:1:1:1	0.513458(0.571429:0.381988:0.586957)	NA	NA	NA	NA
XM_007060938	cheMyd1-gopAga1	NG	0.00305696	0.0311861	0.098023	0.000186848	1278	294.631	983.369	NA	12	9	3	NA	NA	0.00954189	1:1:1:1:1:1	0.498048(0.532787:0.432084:0.529274)	NA	NA	NA	NA
XM_007055556	cheMyd1-gopAga1	NG	0.0144507	0.0967241	0.149401	1.47396e-07	1011	242.433	768.567	NA	33	22	11	NA	NA	0.0341794	1:1:1:1:1:1	0.510848(0.523669:0.434911:0.573964)	NA	NA	NA	NA
XM_007063513	cheMyd1-gopAga1	NG	NA	0.0755598	0	NA	1032	250.423	781.577	NA	18	18	NA	NA	NA	0.0183352	1:1:1:1:1:1	0.525604(0.652174:0.417391:0.507246)	NA	NA	NA	NA
XM_007054155	cheMyd1-gopAga1	NG	0.00421291	0.0831868	0.050644	5.72692e-09	930	215.902	714.098	NA	20	17	3	NA	NA	0.0225469	1:1:1:1:1:1	0.439443(0.519293:0.368167:0.430868)	NA	NA	NA	NA
XM_007063771	cheMyd1-gopAga1	NG	0.0151961	0.123399	0.123145	0.000377204	345	79.0984	265.902	NA	13	9	4	NA	NA	0.0400039	1:1:1:1:1:1	0.507184(0.517241:0.400862:0.603448)	NA	NA	NA	NA
XM_007057605	cheMyd1-gopAga1	NG	0.0196584	0.116373	0.168925	4.06472e-06	603	139.154	463.846	NA	24	15	9	NA	NA	0.0419773	1:1:1:1:1:1	0.465347(0.571782:0.344059:0.480198)	NA	NA	NA	NA
XM_007061943	cheMyd1-gopAga1	NG	0.0559063	0.16154	0.346084	0.000412632	678	158.263	519.737	NA	51	23	28	NA	NA	0.0805639	1:1:1:1:1:1	0.524017(0.554585:0.347162:0.670306)	NA	NA	NA	NA
XM_007063024	cheMyd1-gopAga1	NG	NA	0.0735477	0	NA	384	99.9192	284.081	NA	7	7	NA	NA	NA	0.0191376	1:1:1:1:1:1	0.488372(0.581395:0.465116:0.418605)	NA	NA	NA	NA
XM_007064610	cheMyd1-gopAga1	NG	0.00654935	0.143503	0.0456391	2.64319e-24	1602	375.164	1226.84	NA	57	49	8	NA	NA	0.0386218	1:1:1:1:1:1	0.51215(0.548598:0.357944:0.629907)	NA	NA	NA	NA
XM_007068971	cheMyd1-gopAga1	NG	0.0189319	0.0766129	0.247111	1.80366e-13	3807	865.031	2941.97	NA	118	63	55	NA	NA	0.0320382	1:1:1:1:1:1	0.419816(0.492913:0.399606:0.366929)	NA	NA	NA	NA
XM_007070683	cheMyd1-gopAga1	NG	0.0569934	0.129902	0.438742	0.000740905	1068	238.945	829.055	NA	74	28.5	45.5	NA	NA	0.0733053	1:1:1:1:1:1	0.403361(0.383754:0.338936:0.487395)	NA	NA	NA	NA
XM_007061092	cheMyd1-gopAga1	NG	0.0290178	0.164426	0.176479	3.10476e-16	1665	382.661	1282.34	NA	93	56.5	36.5	NA	NA	0.0601382	1:1:1:1:1:1	0.534648(0.545699:0.369176:0.689068)	NA	NA	NA	NA
XM_007055126	cheMyd1-gopAga1	NG	0.0275203	0.148853	0.184882	1.43744e-14	1599	387.002	1212	NA	85	52.25	32.75	NA	NA	0.0568862	1:1:1:1:1:1	0.535055(0.580258:0.47048:0.554428)	NA	NA	NA	NA
XM_007064703	cheMyd1-gopAga1	NG	0.00578429	0.12038	0.0480501	1.54211e-17	1356	314.702	1041.3	NA	41	35	6	NA	NA	0.0323799	1:1:1:1:1:1	0.488304(0.541667:0.381579:0.541667)	NA	NA	NA	NA
XM_007058269	cheMyd1-gopAga1	NG	0.0112828	0.165396	0.0682167	8.35271e-13	807	181.906	625.094	NA	34	27	7	NA	NA	0.0460214	1:1:1:1:1:1	0.522222(0.544444:0.448148:0.574074)	NA	NA	NA	NA
XM_007067050	cheMyd1-gopAga1	NG	0.00572744	0.071558	0.080039	5.82744e-17	2514	586.077	1927.92	NA	51	40	11	NA	NA	0.0210742	1:1:1:1:1:1	0.44246(0.491667:0.421429:0.414286)	NA	NA	NA	NA
XM_007072257	cheMyd1-gopAga1	NG	0.00482359	0.309301	0.0155951	4.50441e-21	558	142.036	415.964	NA	38	36	2	NA	NA	0.082327	1:1:1:1:1:1	0.592692(0.593583:0.406417:0.778075)	NA	NA	NA	NA
XM_007065227	cheMyd1-gopAga1	NG	0.00393898	0.0912665	0.0431591	0.000248964	336	81.4598	254.54	NA	8	7	1	NA	NA	0.0251106	1:1:1:1:1:1	0.50295(0.579646:0.389381:0.539823)	NA	NA	NA	NA
XM_007054943	cheMyd1-gopAga1	NG	0.0317003	0.086856	0.364975	0.000259541	1278	300.757	977.243	NA	55	24.6667	30.3333	NA	NA	0.0446803	1:1:1:1:1:1	0.441842(0.523419:0.409836:0.392272)	NA	NA	NA	NA
XM_007057204	cheMyd1-gopAga1	NG	0.0435757	0.152108	0.286479	8.4997e-07	1041	261.485	779.515	NA	69	36	33	NA	NA	0.0708375	1:1:1:1:1:1	0.584034(0.463585:0.47619:0.812325)	NA	NA	NA	NA
XM_007061720	cheMyd1-gopAga1	NG	0.00378148	0.111596	0.0338854	1.92572e-18	1398	337.543	1060.46	NA	39	35	4	NA	NA	0.029813	1:1:1:1:1:1	0.528551(0.558887:0.446467:0.5803)	NA	NA	NA	NA
XM_007066079	cheMyd1-gopAga1	NG	0.0219799	0.0693672	0.316864	3.22387e-12	5211	1079.15	4131.85	NA	161	71.5	89.5	NA	NA	0.0317934	1:1:1:1:1:1	0.366993(0.449942:0.351266:0.29977)	NA	NA	NA	NA
XM_007067186	cheMyd1-gopAga1	NG	0.00610497	0.109089	0.0559631	3.64063e-08	651	157.594	493.406	NA	19	16	3	NA	NA	0.0310354	1:1:1:1:1:1	0.470948(0.582569:0.360092:0.470183)	NA	NA	NA	NA
XM_007071118	cheMyd1-gopAga1	NG	0.0597223	0.092589	0.645026	0.200982	753	160.731	592.269	NA	48	14	34	NA	NA	0.0667379	1:1:1:1:1:1	0.379949(0.44636:0.321839:0.371648)	NA	NA	NA	NA
XM_007055711	cheMyd1-gopAga1	NG	0.0296211	0.0905369	0.327172	0.000369042	1107	246.231	860.769	NA	46	21	25	NA	NA	0.0431707	1:1:1:1:1:1	0.434685(0.544595:0.362162:0.397297)	NA	NA	NA	NA
XM_007058981	cheMyd1-gopAga1	NG	NA	0.130352	0	NA	1062	242.368	819.632	NA	29	29	NA	NA	NA	0.0297487	1:1:1:1:1:1	0.427477(0.489189:0.343243:0.45)	NA	NA	NA	NA
XM_007058720	cheMyd1-gopAga1	NG	0.0107769	0.0629137	0.171297	2.04143e-18	4722	1077.1	3644.9	NA	104	65	39	NA	NA	0.0226695	1:1:1:1:1:1	0.484233(0.509206:0.471746:0.471746)	NA	NA	NA	NA
XM_007066824	cheMyd1-gopAga1	NG	0.0202073	0.123221	0.163993	9.89383e-16	1983	453.223	1529.78	NA	82	51.5	30.5	NA	NA	0.0437514	1:1:1:1:1:1	0.473313(0.52719:0.404079:0.488671)	NA	NA	NA	NA
XM_007063163	cheMyd1-gopAga1	NG	0.00395077	0.0753671	0.0524204	1.31459e-20	2616	585.741	2030.26	NA	50	42	8	NA	NA	0.0199414	1:1:1:1:1:1	0.415238(0.506857:0.384:0.354857)	NA	NA	NA	NA
XM_007061289	cheMyd1-gopAga1	NG	0.0209584	0.0999216	0.209748	5.77923e-15	2703	646.704	2056.3	NA	103	60.5	42.5	NA	NA	0.0398506	1:1:1:1:1:1	0.432522(0.494469:0.446903:0.356195)	NA	NA	NA	NA
XM_007056239	cheMyd1-gopAga1	NG	0.0214021	0.144625	0.147983	3.52129e-06	516	136.845	379.155	NA	26	18	8	NA	NA	0.0540813	1:1:1:1:1:1	0.586705(0.566474:0.427746:0.765896)	NA	NA	NA	NA
XM_007067605	cheMyd1-gopAga1	NG	0.00860474	0.211454	0.0406932	1.19783e-30	1383	331.054	1051.95	NA	70	61	9	NA	NA	0.0571615	1:1:1:1:1:1	0.545815(0.538961:0.410173:0.688312)	NA	NA	NA	NA
XM_007055579	cheMyd1-gopAga1	NG	0.00546982	0.0691563	0.0790935	3.56784e-23	3600	847.666	2752.33	NA	71	56	15	NA	NA	0.0204656	1:1:1:1:1:1	0.451568(0.543297:0.382182:0.429226)	NA	NA	NA	NA
XM_007059673	cheMyd1-gopAga1	NG	0.00240678	0.0672116	0.035809	4.15691e-21	2703	622.2	2080.8	NA	45	40	5	NA	NA	0.0173241	1:1:1:1:1:1	0.445307(0.490576:0.405211:0.440133)	NA	NA	NA	NA
XM_007063341	cheMyd1-gopAga1	NG	0.00340424	0.0686729	0.0495717	3.22138e-19	2640	579.068	2060.93	NA	45	38	7	NA	NA	0.0177205	1:1:1:1:1:1	0.40314(0.500568:0.332577:0.376277)	NA	NA	NA	NA
XM_007070466	cheMyd1-gopAga1	NG	0.00720342	0.0964594	0.0746783	2.58607e-10	1080	243.056	836.944	NA	28	22	6	NA	NA	0.0272907	1:1:1:1:1:1	0.408126(0.501385:0.361496:0.361496)	NA	NA	NA	NA
XM_007059012	cheMyd1-gopAga1	NG	0.0234855	0.108658	0.216142	6.87333e-16	2865	637.645	2227.35	NA	116	64.5	51.5	NA	NA	0.0424417	1:1:1:1:1:1	0.472483(0.555904:0.407001:0.454545)	NA	NA	NA	NA
XM_007064486	cheMyd1-gopAga1	NG	0.0199622	0.0894202	0.22324	3.08107e-05	975	213.535	761.465	NA	33	18	15	NA	NA	0.0351742	1:1:1:1:1:1	0.452965(0.481595:0.392638:0.484663)	NA	NA	NA	NA
XM_007064100	cheMyd1-gopAga1	NG	0.0318986	0.0779309	0.409319	0.00018103	1869	412.058	1456.94	NA	76	30.5	45.5	NA	NA	0.0420473	1:1:1:1:1:1	0.424412(0.475962:0.391827:0.405449)	NA	NA	NA	NA
XM_007068528	cheMyd1-gopAga1	NG	0.00613752	0.0974905	0.0629551	7.01018e-07	633	142.201	490.799	NA	16	13	3	NA	NA	0.0266596	1:1:1:1:1:1	0.46305(0.410377:0.476415:0.502358)	NA	NA	NA	NA
XM_007072285	cheMyd1-gopAga1	NG	0.0159186	0.121688	0.130815	2.41278e-21	2529	560.852	1968.15	NA	94	63	31	NA	NA	0.0393749	1:1:1:1:1:1	0.469392(0.487559:0.344787:0.575829)	NA	NA	NA	NA
XM_007060986	cheMyd1-gopAga1	NG	0.0162895	0.0910344	0.178938	0.00090892	489	116.65	372.35	NA	16	10	6	NA	NA	0.0341198	1:1:1:1:1:1	0.462398(0.496951:0.390244:0.5)	NA	NA	NA	NA
XM_007055715	cheMyd1-gopAga1	NG	0.0314338	0.098851	0.317991	5.13102e-06	1515	329.325	1185.67	NA	67	30.5	36.5	NA	NA	0.0460887	1:1:1:1:1:1	0.432806(0.507905:0.336957:0.453557)	NA	NA	NA	NA
XM_007072502	cheMyd1-gopAga1	NG	0.0340252	0.113916	0.298686	6.10129e-08	1800	402.131	1397.87	NA	89	42.5	46.5	NA	NA	0.0518734	1:1:1:1:1:1	0.511925(0.53411:0.381032:0.620632)	NA	NA	NA	NA
XM_007070596	cheMyd1-gopAga1	NG	0.0687438	0.187362	0.366905	0.0333286	243	60.3167	182.683	NA	22	10	12	NA	NA	0.0981868	1:1:1:1:1:1	0.569106(0.597561:0.396341:0.713415)	NA	NA	NA	NA
XM_007056600	cheMyd1-gopAga1	NG	0.0109411	0.0945499	0.115718	1.8105e-08	1065	236.399	828.601	NA	30	21	9	NA	NA	0.0294998	1:1:1:1:1:1	0.395131(0.436798:0.375:0.373596)	NA	NA	NA	NA
XM_007059522	cheMyd1-gopAga1	NG	0.0108404	0.19258	0.0562904	3.23501e-22	1200	270.84	929.16	NA	56	46	10	NA	NA	0.0518589	1:1:1:1:1:1	0.57315(0.523691:0.372818:0.822943)	NA	NA	NA	NA
XM_007054545	cheMyd1-gopAga1	NG	0.0183857	0.0867618	0.21191	0.000566745	642	146.464	495.536	NA	21	12	9	NA	NA	0.0339848	1:1:1:1:1:1	0.525581(0.534884:0.362791:0.67907)	NA	NA	NA	NA
XM_007061487	cheMyd1-gopAga1	NG	0.0420236	0.0653944	0.642618	0.188773	864	215.571	648.429	NA	40	13.5	26.5	NA	NA	0.0478547	1:1:1:1:1:1	0.478085(0.550173:0.468858:0.415225)	NA	NA	NA	NA
XM_007055149	cheMyd1-gopAga1	NG	0.0222413	0.0828203	0.268549	0.0011845	759	165.793	593.207	NA	26	13	13	NA	NA	0.0354739	1:1:1:1:1:1	0.412073(0.51378:0.301181:0.42126)	NA	NA	NA	NA
XM_007052982	cheMyd1-gopAga1	NG	0.163008	0.376761	0.432655	8.66833e-07	936	232.975	703.025	NA	172	69	103	NA	NA	0.216212	1:1:1:1:1:1	0.479233(0.463259:0.367412:0.607029)	NA	NA	NA	NA
XM_007059593	cheMyd1-gopAga1	NG	0.0127163	0.105715	0.120288	4.4085e-18	2262	517.226	1744.77	NA	73	51	22	NA	NA	0.0339813	1:1:1:1:1:1	0.450373(0.462451:0.397892:0.490777)	NA	NA	NA	NA
XM_007066212	cheMyd1-gopAga1	NG	0.346426	2.27446	0.152312	5.88907e-34	1083	232.656	850.344	NA	402	166.083	235.917	NA	NA	0.760617	1:1:1:1:1:1	0.462227(0.401869:0.425234:0.559579)	NA	NA	NA	NA
XM_007056031	cheMyd1-gopAga1	NG	0.00787592	0.0704909	0.11173	1.29992e-24	4359	1040.43	3318.57	NA	96	70	26	NA	NA	0.0228213	1:1:1:1:1:1	0.478738(0.547668:0.433813:0.454733)	NA	NA	NA	NA
XM_007062567	cheMyd1-gopAga1	NG	0.0214441	0.0579562	0.370005	0.0170977	972	215.156	756.844	NA	28	12	16	NA	NA	0.0295262	1:1:1:1:1:1	0.462963(0.486486:0.394895:0.507508)	NA	NA	NA	NA
XM_007068006	cheMyd1-gopAga1	NG	0.00274876	0.0574096	0.0478797	2.64214e-09	1401	307.596	1093.4	NA	20	17	3	NA	NA	0.0147498	1:1:1:1:1:1	0.406339(0.486111:0.320513:0.412393)	NA	NA	NA	NA
XM_007062836	cheMyd1-gopAga1	NG	0.00977555	0.128982	0.0757902	1.40483e-18	1590	354.43	1235.57	NA	54	42	12	NA	NA	0.036348	1:1:1:1:1:1	0.501883(0.533898:0.343691:0.62806)	NA	NA	NA	NA
XM_007055120	cheMyd1-gopAga1	NG	0.0268846	0.0948133	0.283553	0.00240028	627	134.733	492.267	NA	25	12	13	NA	NA	0.0414815	1:1:1:1:1:1	0.471429(0.52381:0.361905:0.528571)	NA	NA	NA	NA
XM_007059094	cheMyd1-gopAga1	NG	0.0136402	0.156921	0.0869242	4.77734e-12	816	187.158	628.842	NA	35	26.5	8.5	NA	NA	0.0465029	1:1:1:1:1:1	0.595588(0.523897:0.356618:0.90625)	NA	NA	NA	NA
XM_007067381	cheMyd1-gopAga1	NG	0.00201155	0.0743903	0.0270404	0	639	141.203	497.797	NA	11	10	1	NA	NA	0.0180054	1:1:1:1:1:1	0.468847(0.556075:0.378505:0.471963)	NA	NA	NA	NA
[truncated: 16,799 more rows]

## Sheet: pelSin1.gopAga1.kaks
GeneID	Sequence	Method	Ka	Ks	Ka/Ks	P-Value(Fisher)	Length	S-Sites	N-Sites	Fold-Sites(0:2:4)	Substitutions	S-Substitutions	N-Substitutions	Fold-S-Substitutions(0:2:4)	Fold-N-Substitutions(0:2:4)	Divergence-Time	Substitution-Rate-Ratio(rTC:rAG:rTA:rCG:rTG:rCA/rCA)	GC(1:2:3)	ML-Score	AICc	Akaike-Weight	Model
[truncated: 26,063 more rows]

[truncated: 1 more sheets: galGal4.gopAga1.kaks]
