# Supplementary material for: The Agassiz’s desert tortoise genome provides a resource for the conservation of a threatened species
Source: PLoS One. 2017 May 31;12(5):e0177708. doi: 10.1371/journal.pone.0177708 (PMC5451010; doi:10.1371/journal.pone.0177708)
Supplement: S9 Dataset — (XLS) [file pone.0177708.s023.xls]

## Sheet: chrPic.Biomart.results
Ensembl Gene ID	Associated Gene Name	GO Term Accession	GO Term Name
ENSG00000112761	WISP3	GO:0005615	extracellular space
ENSG00000112761	WISP3	GO:0007165	signal transduction
ENSG00000112761	WISP3	GO:0007155	cell adhesion
ENSG00000112761	WISP3	GO:0005578	proteinaceous extracellular matrix
ENSG00000112761	WISP3	GO:0001558	regulation of cell growth
ENSG00000112761	WISP3	GO:0007267	cell-cell signaling
ENSG00000112761	WISP3	GO:0008083	growth factor activity
ENSG00000112761	WISP3	GO:0005178	integrin binding
ENSG00000112761	WISP3	GO:0005520	insulin-like growth factor binding
ENSG00000112761	WISP3	GO:0008201	heparin binding
ENSG00000112761	WISP3	GO:0060548	negative regulation of cell death
ENSG00000112761	WISP3
ENSG00000162692	VCAM1	GO:0016021	integral component of membrane
ENSG00000162692	VCAM1	GO:0055114	oxidation-reduction process
ENSG00000162692	VCAM1	GO:0005886	plasma membrane
ENSG00000162692	VCAM1	GO:0005769	early endosome
ENSG00000162692	VCAM1	GO:0005615	extracellular space
ENSG00000162692	VCAM1	GO:0005783	endoplasmic reticulum
ENSG00000162692	VCAM1	GO:0009897	external side of plasma membrane
ENSG00000162692	VCAM1	GO:0050776	regulation of immune response
ENSG00000162692	VCAM1	GO:0030175	filopodium
ENSG00000162692	VCAM1	GO:0070062	extracellular exosome
ENSG00000162692	VCAM1	GO:0002102	podosome
ENSG00000162692	VCAM1	GO:0007155	cell adhesion
ENSG00000162692	VCAM1	GO:0005794	Golgi apparatus
ENSG00000162692	VCAM1	GO:0042102	positive regulation of T cell proliferation
ENSG00000162692	VCAM1	GO:0007160	cell-matrix adhesion
ENSG00000162692	VCAM1	GO:0009986	cell surface
ENSG00000162692	VCAM1	GO:0005902	microvillus
ENSG00000162692	VCAM1	GO:0016032	viral process
ENSG00000162692	VCAM1	GO:0009308	amine metabolic process
ENSG00000162692	VCAM1	GO:0030198	extracellular matrix organization
ENSG00000162692	VCAM1	GO:0005178	integrin binding
ENSG00000162692	VCAM1	GO:0060333	interferon-gamma-mediated signaling pathway
ENSG00000162692	VCAM1	GO:0007157	heterophilic cell-cell adhesion via plasma membrane cell adhesion molecules
ENSG00000162692	VCAM1	GO:0050839	cell adhesion molecule binding
ENSG00000162692	VCAM1	GO:0045177	apical part of cell
ENSG00000162692	VCAM1	GO:0008131	primary amine oxidase activity
ENSG00000162692	VCAM1	GO:0035584	calcium-mediated signaling using intracellular calcium source
ENSG00000162692	VCAM1	GO:0050901	leukocyte tethering or rolling
ENSG00000162692	VCAM1	GO:0030183	B cell differentiation
ENSG00000162692	VCAM1	GO:0007159	leukocyte cell-cell adhesion
ENSG00000162692	VCAM1	GO:0022614	membrane to membrane docking
ENSG00000162692	VCAM1	GO:0071065	alpha9-beta1 integrin-vascular cell adhesion molecule-1 complex
ENSG00000162692	VCAM1	GO:0007584	response to nutrient
ENSG00000162692	VCAM1	GO:0007568	aging
ENSG00000162692	VCAM1	GO:0001666	response to hypoxia
ENSG00000162692	VCAM1	GO:0071356	cellular response to tumor necrosis factor
ENSG00000162692	VCAM1	GO:0045471	response to ethanol
ENSG00000162692	VCAM1	GO:0060326	cell chemotaxis
ENSG00000162692	VCAM1	GO:0032496	response to lipopolysaccharide
ENSG00000162692	VCAM1	GO:0010043	response to zinc ion
ENSG00000162692	VCAM1	GO:0010212	response to ionizing radiation
ENSG00000162692	VCAM1	GO:0042383	sarcolemma
ENSG00000162692	VCAM1	GO:0035094	response to nicotine
ENSG00000162692	VCAM1	GO:0035924	cellular response to vascular endothelial growth factor stimulus
ENSG00000162692	VCAM1	GO:0002526	acute inflammatory response
ENSG00000162692	VCAM1	GO:0002544	chronic inflammatory response
ENSG00000162692	VCAM1
ENSG00000142168	SOD1	GO:0005737	cytoplasm
ENSG00000142168	SOD1	GO:0055114	oxidation-reduction process
ENSG00000142168	SOD1	GO:0005886	plasma membrane
ENSG00000142168	SOD1	GO:0005634	nucleus
ENSG00000142168	SOD1	GO:0005829	cytosol
ENSG00000142168	SOD1	GO:0005739	mitochondrion
ENSG00000142168	SOD1	GO:0005576	extracellular region
ENSG00000142168	SOD1	GO:0005615	extracellular space
ENSG00000142168	SOD1	GO:0008270	zinc ion binding
ENSG00000142168	SOD1	GO:0001890	placenta development
ENSG00000142168	SOD1	GO:0005515	protein binding
ENSG00000142168	SOD1	GO:0042802	identical protein binding
ENSG00000142168	SOD1	GO:0070062	extracellular exosome
ENSG00000142168	SOD1	GO:0007283	spermatogenesis
ENSG00000142168	SOD1	GO:0031012	extracellular matrix
ENSG00000142168	SOD1	GO:0006801	superoxide metabolic process
ENSG00000142168	SOD1	GO:0005654	nucleoplasm
ENSG00000142168	SOD1	GO:0005759	mitochondrial matrix
ENSG00000142168	SOD1	GO:0042803	protein homodimerization activity
ENSG00000142168	SOD1	GO:0043085	positive regulation of catalytic activity
ENSG00000142168	SOD1	GO:0001895	retina homeostasis
ENSG00000142168	SOD1	GO:0001819	positive regulation of cytokine production
ENSG00000142168	SOD1	GO:0031410	cytoplasmic vesicle
ENSG00000142168	SOD1	GO:0007605	sensory perception of sound
ENSG00000142168	SOD1	GO:0005777	peroxisome
ENSG00000142168	SOD1	GO:0006749	glutathione metabolic process
ENSG00000142168	SOD1	GO:0005507	copper ion binding
ENSG00000142168	SOD1	GO:0045859	regulation of protein kinase activity
ENSG00000142168	SOD1	GO:0007566	embryo implantation
ENSG00000142168	SOD1	GO:0043234	protein complex
ENSG00000142168	SOD1	GO:0043065	positive regulation of apoptotic process
ENSG00000142168	SOD1	GO:0008217	regulation of blood pressure
ENSG00000142168	SOD1	GO:0005758	mitochondrial intermembrane space
ENSG00000142168	SOD1	GO:0008089	anterograde axonal transport
ENSG00000142168	SOD1	GO:1904115	axon cytoplasm
ENSG00000142168	SOD1	GO:0000187	activation of MAPK activity
ENSG00000142168	SOD1	GO:0010033	response to organic substance
ENSG00000142168	SOD1	GO:0002576	platelet degranulation
ENSG00000142168	SOD1	GO:0048538	thymus development
ENSG00000142168	SOD1	GO:0042542	response to hydrogen peroxide
ENSG00000142168	SOD1	GO:0000302	response to reactive oxygen species
ENSG00000142168	SOD1	GO:0004784	superoxide dismutase activity
ENSG00000142168	SOD1	GO:0019430	removal of superoxide radicals
ENSG00000142168	SOD1	GO:0043087	regulation of GTPase activity
ENSG00000142168	SOD1	GO:0009408	response to heat
ENSG00000142168	SOD1	GO:0051087	chaperone binding
ENSG00000142168	SOD1	GO:0046716	muscle cell cellular homeostasis
ENSG00000142168	SOD1	GO:0007569	cell aging
ENSG00000142168	SOD1	GO:0043524	negative regulation of neuron apoptotic process
ENSG00000142168	SOD1	GO:0072593	reactive oxygen species metabolic process
ENSG00000142168	SOD1	GO:0048365	Rac GTPase binding
ENSG00000142168	SOD1	GO:0007626	locomotory behavior
ENSG00000142168	SOD1	GO:0043025	neuronal cell body
ENSG00000142168	SOD1	GO:0019226	transmission of nerve impulse
ENSG00000142168	SOD1	GO:0006879	cellular iron ion homeostasis
ENSG00000142168	SOD1	GO:0045541	negative regulation of cholesterol biosynthetic process
ENSG00000142168	SOD1	GO:0042493	response to drug
ENSG00000142168	SOD1	GO:0032839	dendrite cytoplasm
ENSG00000142168	SOD1	GO:0046620	regulation of organ growth
ENSG00000142168	SOD1	GO:0001541	ovarian follicle development
ENSG00000142168	SOD1	GO:0033081	regulation of T cell differentiation in thymus
ENSG00000142168	SOD1	GO:0000303	response to superoxide
ENSG00000142168	SOD1	GO:0002262	myeloid cell homeostasis
ENSG00000142168	SOD1	GO:0008090	retrograde axonal transport
ENSG00000142168	SOD1	GO:0030346	protein phosphatase 2B binding
ENSG00000142168	SOD1	GO:0032287	peripheral nervous system myelin maintenance
ENSG00000142168	SOD1	GO:0032930	positive regulation of superoxide anion generation
ENSG00000142168	SOD1	GO:0040014	regulation of multicellular organism growth
ENSG00000142168	SOD1	GO:0045471	response to ethanol
ENSG00000142168	SOD1	GO:0048678	response to axon injury
ENSG00000142168	SOD1	GO:0050665	hydrogen peroxide biosynthetic process
ENSG00000142168	SOD1	GO:0051881	regulation of mitochondrial membrane potential
ENSG00000142168	SOD1	GO:0060047	heart contraction
ENSG00000142168	SOD1	GO:0060052	neurofilament cytoskeleton organization
ENSG00000142168	SOD1	GO:0060087	relaxation of vascular smooth muscle
ENSG00000142168	SOD1	GO:0060088	auditory receptor cell stereocilium organization
ENSG00000142168	SOD1	GO:1902177	positive regulation of oxidative stress-induced intrinsic apoptotic signaling pathway
ENSG00000142168	SOD1	GO:0043066	negative regulation of apoptotic process
ENSG00000142168	SOD1	GO:0006979	response to oxidative stress
ENSG00000142168	SOD1	GO:0042554	superoxide anion generation
ENSG00000142168	SOD1	GO:0007568	aging
ENSG00000142168	SOD1	GO:0043209	myelin sheath
ENSG00000142168	SOD1	GO:0031667	response to nutrient levels
ENSG00000142168	SOD1	GO:0043005	neuron projection
ENSG00000142168	SOD1	GO:0019899	enzyme binding
ENSG00000142168	SOD1	GO:0005764	lysosome
ENSG00000142168	SOD1	GO:0001975	response to amphetamine
ENSG00000142168	SOD1	GO:0046677	response to antibiotic
ENSG00000142168	SOD1	GO:0034599	cellular response to oxidative stress
ENSG00000142168	SOD1	GO:0046688	response to copper ion
ENSG00000142168	SOD1	GO:0030141	secretory granule
ENSG00000142168	SOD1	GO:0035865	cellular response to potassium ion
ENSG00000142168	SOD1	GO:0071318	cellular response to ATP
ENSG00000142168	SOD1	GO:0071276	cellular response to cadmium ion
ENSG00000142168	SOD1	GO:0031045	dense core granule
ENSG00000142168	SOD1	GO:0034465	response to carbon monoxide
ENSG00000142168	SOD1	GO:0097332	response to antipsychotic drug
ENSG00000142168	SOD1
ENSG00000186188	FFAR4	GO:0005886	plasma membrane
ENSG00000186188	FFAR4	GO:0043066	negative regulation of apoptotic process
ENSG00000186188	FFAR4	GO:0005887	integral component of plasma membrane
ENSG00000186188	FFAR4	GO:0050728	negative regulation of inflammatory response
ENSG00000186188	FFAR4	GO:0010827	regulation of glucose transport
ENSG00000186188	FFAR4	GO:0070374	positive regulation of ERK1 and ERK2 cascade
ENSG00000186188	FFAR4	GO:0005504	fatty acid binding
ENSG00000186188	FFAR4	GO:0050710	negative regulation of cytokine secretion
ENSG00000186188	FFAR4	GO:0008527	taste receptor activity
ENSG00000186188	FFAR4	GO:0046879	hormone secretion
ENSG00000186188	FFAR4	GO:0005515	protein binding
ENSG00000186188	FFAR4	GO:0007186	G-protein coupled receptor signaling pathway
ENSG00000186188	FFAR4	GO:0004930	G-protein coupled receptor activity
ENSG00000186188	FFAR4	GO:0045444	fat cell differentiation
ENSG00000186188	FFAR4	GO:0030139	endocytic vesicle
ENSG00000186188	FFAR4
ENSG00000116815	CD58	GO:0005886	plasma membrane
ENSG00000116815	CD58	GO:0016020	membrane
ENSG00000116815	CD58	GO:0005515	protein binding
ENSG00000116815	CD58	GO:0005887	integral component of plasma membrane
ENSG00000116815	CD58	GO:0070062	extracellular exosome
ENSG00000116815	CD58	GO:0005102	receptor binding
ENSG00000116815	CD58	GO:0007155	cell adhesion
ENSG00000116815	CD58	GO:0031225	anchored component of membrane
ENSG00000116815	CD58	GO:0009986	cell surface
ENSG00000116815	CD58	GO:0071346	cellular response to interferon-gamma
ENSG00000116815	CD58	GO:0071356	cellular response to tumor necrosis factor
ENSG00000116815	CD58	GO:2000484	positive regulation of interleukin-8 secretion
ENSG00000116815	CD58	GO:0016337	single organismal cell-cell adhesion
ENSG00000116815	CD58	GO:0050900	leukocyte migration
ENSG00000116815	CD58	GO:0034113	heterotypic cell-cell adhesion
ENSG00000116815	CD58
ENSG00000204392	LSM2	GO:0005829	cytosol
ENSG00000204392	LSM2	GO:0044822	poly(A) RNA binding
ENSG00000204392	LSM2	GO:0005515	protein binding
ENSG00000204392	LSM2	GO:0000932	cytoplasmic mRNA processing body
ENSG00000204392	LSM2	GO:0005654	nucleoplasm
ENSG00000204392	LSM2	GO:0003723	RNA binding
ENSG00000204392	LSM2	GO:0071013	catalytic step 2 spliceosome
ENSG00000204392	LSM2	GO:0000398	mRNA splicing, via spliceosome
ENSG00000204392	LSM2	GO:0046540	U4/U6 x U5 tri-snRNP complex
ENSG00000204392	LSM2	GO:0017160	Ral GTPase binding
ENSG00000204392	LSM2	GO:0043928	exonucleolytic nuclear-transcribed mRNA catabolic process involved in deadenylation-dependent decay
ENSG00000204392	LSM2	GO:0017070	U6 snRNA binding
ENSG00000204392	LSM2	GO:0071011	precatalytic spliceosome
ENSG00000204392	LSM2	GO:0005688	U6 snRNP
ENSG00000204392	LSM2	GO:1990726	Lsm1-7-Pat1 complex
ENSG00000170791	CHCHD7	GO:0005758	mitochondrial intermembrane space
ENSG00000170791	CHCHD7
ENSG00000273611	ZNHIT3
ENSG00000170791	CHCHD7	GO:0005739	mitochondrion
ENSG00000273611	ZNHIT3	GO:0005622	intracellular
ENSG00000273611	ZNHIT3	GO:0006355	regulation of transcription, DNA-templated
ENSG00000273611	ZNHIT3	GO:0046872	metal ion binding
ENSG00000273611	ZNHIT3	GO:0005515	protein binding
ENSG00000273611	ZNHIT3	GO:0046966	thyroid hormone receptor binding
ENSG00000165264	NDUFB6	GO:0016021	integral component of membrane
ENSG00000165264	NDUFB6	GO:0031966	mitochondrial membrane
ENSG00000165264	NDUFB6	GO:0005739	mitochondrion
ENSG00000165264	NDUFB6	GO:0005743	mitochondrial inner membrane
ENSG00000165264	NDUFB6	GO:0005654	nucleoplasm
ENSG00000165264	NDUFB6	GO:0006120	mitochondrial electron transport, NADH to ubiquinone
ENSG00000165264	NDUFB6	GO:0008137	NADH dehydrogenase (ubiquinone) activity
ENSG00000165264	NDUFB6	GO:0005747	mitochondrial respiratory chain complex I
ENSG00000165264	NDUFB6	GO:0032981	mitochondrial respiratory chain complex I assembly
ENSG00000165264	NDUFB6
ENSG00000152463	OLAH
ENSG00000152463	OLAH	GO:0006633	fatty acid biosynthetic process
ENSG00000152463	OLAH	GO:0008610	lipid biosynthetic process
ENSG00000152463	OLAH	GO:0004320	oleoyl-[acyl-carrier-protein] hydrolase activity
ENSG00000152463	OLAH	GO:0016295	myristoyl-[acyl-carrier-protein] hydrolase activity
ENSG00000152463	OLAH	GO:0016296	palmitoyl-[acyl-carrier-protein] hydrolase activity
ENSG00000152463	OLAH	GO:0016297	acyl-[acyl-carrier-protein] hydrolase activity
ENSG00000144837	PLA1A	GO:0070062	extracellular exosome
ENSG00000144837	PLA1A	GO:0016042	lipid catabolic process
ENSG00000144837	PLA1A	GO:0006629	lipid metabolic process
ENSG00000144837	PLA1A	GO:0006658	phosphatidylserine metabolic process
ENSG00000144837	PLA1A	GO:0002080	acrosomal membrane
ENSG00000144837	PLA1A	GO:0008970	phosphatidylcholine 1-acylhydrolase activity
ENSG00000144837	PLA1A
ENSG00000196860	TOMM20L	GO:0005742	mitochondrial outer membrane translocase complex
ENSG00000196860	TOMM20L	GO:0015266	protein channel activity
ENSG00000196860	TOMM20L	GO:0015450	P-P-bond-hydrolysis-driven protein transmembrane transporter activity
ENSG00000196860	TOMM20L	GO:0030150	protein import into mitochondrial matrix
ENSG00000196860	TOMM20L	GO:0031307	integral component of mitochondrial outer membrane
ENSG00000196860	TOMM20L	GO:0016031	tRNA import into mitochondrion
ENSG00000196860	TOMM20L	GO:0030943	mitochondrion targeting sequence binding
ENSG00000196860	TOMM20L	GO:0070096	mitochondrial outer membrane translocase complex assembly
ENSG00000196860	TOMM20L
ENSG00000236826	LSM2	GO:0005829	cytosol
ENSG00000236826	LSM2	GO:0044822	poly(A) RNA binding
ENSG00000236826	LSM2	GO:0005515	protein binding
ENSG00000236826	LSM2	GO:0000932	cytoplasmic mRNA processing body
ENSG00000236826	LSM2	GO:0005654	nucleoplasm
ENSG00000236826	LSM2	GO:0003723	RNA binding
ENSG00000236826	LSM2	GO:0071013	catalytic step 2 spliceosome
ENSG00000236826	LSM2	GO:0000398	mRNA splicing, via spliceosome
ENSG00000236826	LSM2	GO:0046540	U4/U6 x U5 tri-snRNP complex
ENSG00000236826	LSM2	GO:0017160	Ral GTPase binding
ENSG00000236826	LSM2	GO:0043928	exonucleolytic nuclear-transcribed mRNA catabolic process involved in deadenylation-dependent decay
ENSG00000236826	LSM2	GO:0017070	U6 snRNA binding
ENSG00000236826	LSM2	GO:0071011	precatalytic spliceosome
ENSG00000236826	LSM2	GO:0005688	U6 snRNP
ENSG00000236826	LSM2	GO:1990726	Lsm1-7-Pat1 complex
ENSG00000109180	OCIAD1
ENSG00000145649	GZMA	GO:0005634	nucleus
ENSG00000145649	GZMA	GO:0005576	extracellular region
ENSG00000145649	GZMA	GO:0006955	immune response
ENSG00000145649	GZMA	GO:0005515	protein binding
ENSG00000145649	GZMA	GO:0004252	serine-type endopeptidase activity
ENSG00000145649	GZMA	GO:0042803	protein homodimerization activity
ENSG00000145649	GZMA	GO:0006915	apoptotic process
ENSG00000145649	GZMA	GO:0043065	positive regulation of apoptotic process
ENSG00000145649	GZMA	GO:0051603	proteolysis involved in cellular protein catabolic process
ENSG00000145649	GZMA	GO:0001772	immunological synapse
ENSG00000145649	GZMA	GO:0019835	cytolysis
ENSG00000145649	GZMA	GO:0043392	negative regulation of DNA binding
ENSG00000145649	GZMA	GO:0051354	negative regulation of oxidoreductase activity
ENSG00000145649	GZMA	GO:0032078	negative regulation of endodeoxyribonuclease activity
ENSG00000145649	GZMA	GO:0008236	serine-type peptidase activity
ENSG00000109180	OCIAD1	GO:0016020	membrane
ENSG00000109180	OCIAD1	GO:0005515	protein binding
ENSG00000109180	OCIAD1	GO:0005768	endosome
ENSG00000109180	OCIAD1	GO:0005739	mitochondrion
ENSG00000174059	CD34	GO:0005737	cytoplasm
ENSG00000174059	CD34	GO:0005886	plasma membrane
ENSG00000174059	CD34	GO:0005887	integral component of plasma membrane
ENSG00000174059	CD34	GO:0009897	external side of plasma membrane
ENSG00000174059	CD34	GO:0050776	regulation of immune response
ENSG00000174059	CD34	GO:0048471	perinuclear region of cytoplasm
ENSG00000174059	CD34	GO:0007165	signal transduction
ENSG00000174059	CD34	GO:0010628	positive regulation of gene expression
ENSG00000174059	CD34	GO:0030246	carbohydrate binding
ENSG00000174059	CD34	GO:0005764	lysosome
ENSG00000174059	CD34	GO:0008283	cell proliferation
ENSG00000174059	CD34	GO:0008134	transcription factor binding
ENSG00000174059	CD34	GO:0007160	cell-matrix adhesion
ENSG00000174059	CD34	GO:0008217	regulation of blood pressure
ENSG00000174059	CD34	GO:0009925	basal plasma membrane
ENSG00000174059	CD34	GO:0016324	apical plasma membrane
ENSG00000174059	CD34	GO:0010629	negative regulation of gene expression
ENSG00000174059	CD34	GO:0032720	negative regulation of tumor necrosis factor production
ENSG00000174059	CD34	GO:0071636	positive regulation of transforming growth factor beta production
ENSG00000174059	CD34	GO:0016337	single organismal cell-cell adhesion
ENSG00000174059	CD34	GO:0032733	positive regulation of interleukin-10 production
ENSG00000174059	CD34	GO:0045171	intercellular bridge
ENSG00000174059	CD34	GO:0050900	leukocyte migration
ENSG00000174059	CD34	GO:0030097	hemopoiesis
ENSG00000174059	CD34	GO:0035759	mesangial cell-matrix adhesion
ENSG00000174059	CD34	GO:0071425	hematopoietic stem cell proliferation
ENSG00000174059	CD34	GO:0048870	cell motility
ENSG00000174059	CD34	GO:1901215	negative regulation of neuron death
ENSG00000174059	CD34	GO:0045766	positive regulation of angiogenesis
ENSG00000174059	CD34	GO:0001894	tissue homeostasis
ENSG00000174059	CD34	GO:0001935	endothelial cell proliferation
ENSG00000174059	CD34	GO:0030195	negative regulation of blood coagulation
ENSG00000174059	CD34	GO:0038001	paracrine signaling
ENSG00000174059	CD34	GO:0003094	glomerular filtration
ENSG00000174059	CD34	GO:0045019	negative regulation of nitric oxide biosynthetic process
ENSG00000174059	CD34	GO:0072089	stem cell proliferation
ENSG00000174059	CD34	GO:0042482	positive regulation of odontogenesis
ENSG00000174059	CD34	GO:1900041	negative regulation of interleukin-2 secretion
ENSG00000174059	CD34	GO:1900168	positive regulation of glial cell-derived neurotrophic factor secretion
ENSG00000174059	CD34	GO:0072011	glomerular endothelium development
ENSG00000174059	CD34	GO:0003158	endothelium development
ENSG00000174059	CD34	GO:0036053	glomerular endothelium fenestra
ENSG00000174059	CD34	GO:0060290	transdifferentiation
ENSG00000174059	CD34	GO:0061042	vascular wound healing
ENSG00000174059	CD34	GO:0071657	positive regulation of granulocyte colony-stimulating factor production
ENSG00000174059	CD34	GO:0071971	extracellular exosome assembly
ENSG00000174059	CD34	GO:0072254	metanephric glomerular mesangial cell differentiation
ENSG00000174059	CD34	GO:1900035	negative regulation of cellular response to heat
ENSG00000174059	CD34	GO:1900038	negative regulation of cellular response to hypoxia
ENSG00000174059	CD34	GO:2001214	positive regulation of vasculogenesis
ENSG00000174059	CD34	GO:0005576	extracellular region
ENSG00000174059	CD34	GO:0071944	cell periphery
ENSG00000174059	CD34	GO:0009986	cell surface
ENSG00000174059	CD34	GO:0016020	membrane
ENSG00000174059	CD34	GO:0043199	sulfate binding
ENSG00000174059	CD34
ENSG00000149634	SPATA25	GO:0016021	integral component of membrane
ENSG00000149634	SPATA25	GO:0003674	molecular_function
ENSG00000149634	SPATA25	GO:0005575	cellular_component
ENSG00000149634	SPATA25	GO:0030154	cell differentiation
ENSG00000149634	SPATA25	GO:0007283	spermatogenesis
ENSG00000231502	LSM2	GO:0005829	cytosol
ENSG00000231502	LSM2	GO:0044822	poly(A) RNA binding
ENSG00000231502	LSM2	GO:0005515	protein binding
ENSG00000231502	LSM2	GO:0000932	cytoplasmic mRNA processing body
ENSG00000231502	LSM2	GO:0005654	nucleoplasm
ENSG00000231502	LSM2	GO:0003723	RNA binding
ENSG00000231502	LSM2	GO:0071013	catalytic step 2 spliceosome
ENSG00000231502	LSM2	GO:0000398	mRNA splicing, via spliceosome
ENSG00000231502	LSM2	GO:0046540	U4/U6 x U5 tri-snRNP complex
ENSG00000231502	LSM2	GO:0017160	Ral GTPase binding
ENSG00000231502	LSM2	GO:0043928	exonucleolytic nuclear-transcribed mRNA catabolic process involved in deadenylation-dependent decay
ENSG00000231502	LSM2	GO:0017070	U6 snRNA binding
ENSG00000231502	LSM2	GO:0071011	precatalytic spliceosome
ENSG00000231502	LSM2	GO:0005688	U6 snRNP
ENSG00000231502	LSM2	GO:1990726	Lsm1-7-Pat1 complex
ENSG00000150540	HNMT	GO:0005737	cytoplasm
ENSG00000150540	HNMT	GO:0032259	methylation
ENSG00000150540	HNMT	GO:0005829	cytosol
ENSG00000150540	HNMT	GO:0070062	extracellular exosome
ENSG00000150540	HNMT	GO:0005654	nucleoplasm
ENSG00000150540	HNMT	GO:0006548	histidine catabolic process
ENSG00000150540	HNMT	GO:0043005	neuron projection
ENSG00000150540	HNMT	GO:0007420	brain development
ENSG00000150540	HNMT	GO:1903955	positive regulation of protein targeting to mitochondrion
ENSG00000150540	HNMT	GO:0007585	respiratory gaseous exchange
ENSG00000150540	HNMT	GO:0046539	histamine N-methyltransferase activity
ENSG00000150540	HNMT	GO:0008170	N-methyltransferase activity
ENSG00000150540	HNMT	GO:0051384	response to glucocorticoid
ENSG00000150540	HNMT	GO:0042220	response to cocaine
ENSG00000150540	HNMT	GO:0014075	response to amine
ENSG00000150540	HNMT	GO:0035902	response to immobilization stress
ENSG00000150540	HNMT	GO:0070555	response to interleukin-1
ENSG00000150540	HNMT	GO:0006972	hyperosmotic response
ENSG00000150540	HNMT	GO:0002347	response to tumor cell
ENSG00000141682	PMAIP1	GO:0005634	nucleus
ENSG00000141682	PMAIP1	GO:0005829	cytosol
ENSG00000141682	PMAIP1	GO:0005739	mitochondrion
ENSG00000141682	PMAIP1	GO:0005515	protein binding
ENSG00000141682	PMAIP1	GO:0006915	apoptotic process
ENSG00000141682	PMAIP1	GO:0032461	positive regulation of protein oligomerization
ENSG00000141682	PMAIP1	GO:0043065	positive regulation of apoptotic process
ENSG00000141682	PMAIP1	GO:0051607	defense response to virus
ENSG00000141682	PMAIP1	GO:0042981	regulation of apoptotic process
ENSG00000141682	PMAIP1	GO:0005741	mitochondrial outer membrane
ENSG00000141682	PMAIP1	GO:0090200	positive regulation of release of cytochrome c from mitochondria
ENSG00000141682	PMAIP1	GO:2001244	positive regulation of intrinsic apoptotic signaling pathway
ENSG00000141682	PMAIP1	GO:0043280	positive regulation of cysteine-type endopeptidase activity involved in apoptotic process
ENSG00000141682	PMAIP1	GO:0097193	intrinsic apoptotic signaling pathway
ENSG00000141682	PMAIP1	GO:0010498	proteasomal protein catabolic process
ENSG00000141682	PMAIP1	GO:0071456	cellular response to hypoxia
ENSG00000141682	PMAIP1	GO:1900740	positive regulation of protein insertion into mitochondrial membrane involved in apoptotic signaling pathway
ENSG00000141682	PMAIP1	GO:0042149	cellular response to glucose starvation
ENSG00000141682	PMAIP1	GO:0072332	intrinsic apoptotic signaling pathway by p53 class mediator
ENSG00000141682	PMAIP1	GO:0072593	reactive oxygen species metabolic process
ENSG00000141682	PMAIP1	GO:0043517	positive regulation of DNA damage response, signal transduction by p53 class mediator
ENSG00000141682	PMAIP1	GO:0001844	protein insertion into mitochondrial membrane involved in apoptotic signaling pathway
ENSG00000141682	PMAIP1	GO:1902237	positive regulation of endoplasmic reticulum stress-induced intrinsic apoptotic signaling pathway
ENSG00000141682	PMAIP1	GO:0043029	T cell homeostasis
ENSG00000141682	PMAIP1	GO:0010917	negative regulation of mitochondrial membrane potential
ENSG00000141682	PMAIP1	GO:0046902	regulation of mitochondrial membrane permeability
ENSG00000141682	PMAIP1	GO:1902043	positive regulation of extrinsic apoptotic signaling pathway via death domain receptors
ENSG00000141682	PMAIP1	GO:0010907	positive regulation of glucose metabolic process
ENSG00000141682	PMAIP1	GO:0043331	response to dsRNA
ENSG00000141682	PMAIP1	GO:0006919	activation of cysteine-type endopeptidase activity involved in apoptotic process
ENSG00000141682	PMAIP1	GO:0006974	cellular response to DNA damage stimulus
ENSG00000141682	PMAIP1	GO:0043525	positive regulation of neuron apoptotic process
ENSG00000141682	PMAIP1	GO:0042771	intrinsic apoptotic signaling pathway in response to DNA damage by p53 class mediator
ENSG00000141682	PMAIP1	GO:0009411	response to UV
ENSG00000141682	PMAIP1	GO:0048147	negative regulation of fibroblast proliferation
ENSG00000141682	PMAIP1	GO:0008630	intrinsic apoptotic signaling pathway in response to DNA damage
ENSG00000141682	PMAIP1	GO:0010165	response to X-ray
ENSG00000141682	PMAIP1	GO:0001836	release of cytochrome c from mitochondria
ENSG00000141682	PMAIP1	GO:0070059	intrinsic apoptotic signaling pathway in response to endoplasmic reticulum stress
ENSG00000145192	AHSG	GO:0005576	extracellular region
ENSG00000145192	AHSG	GO:0006953	acute-phase response
ENSG00000145192	AHSG	GO:0005615	extracellular space
ENSG00000145192	AHSG	GO:0004866	endopeptidase inhibitor activity
ENSG00000145192	AHSG	GO:0010951	negative regulation of endopeptidase activity
ENSG00000145192	AHSG	GO:0072562	blood microparticle
ENSG00000145192	AHSG	GO:0070062	extracellular exosome
ENSG00000145192	AHSG	GO:0031012	extracellular matrix
ENSG00000145192	AHSG	GO:0001501	skeletal system development
ENSG00000145192	AHSG	GO:0030500	regulation of bone mineralization
ENSG00000145192	AHSG	GO:0002576	platelet degranulation
ENSG00000145192	AHSG	GO:0031093	platelet alpha granule lumen
ENSG00000145192	AHSG	GO:0050766	positive regulation of phagocytosis
ENSG00000145192	AHSG	GO:0046627	negative regulation of insulin receptor signaling pathway
ENSG00000145192	AHSG	GO:0004869	cysteine-type endopeptidase inhibitor activity
ENSG00000145192	AHSG	GO:0019210	kinase inhibitor activity
ENSG00000145192	AHSG	GO:0030502	negative regulation of bone mineralization
ENSG00000145192	AHSG	GO:0050727	regulation of inflammatory response
ENSG00000145192	AHSG	GO:0006907	pinocytosis
ENSG00000145192	AHSG	GO:0042326	negative regulation of phosphorylation
ENSG00000145192	AHSG	GO:0070168	negative regulation of biomineral tissue development
ENSG00000145192	AHSG	GO:0001503	ossification
ENSG00000145192	AHSG
ENSG00000169248	CXCL11	GO:0007186	G-protein coupled receptor signaling pathway
ENSG00000169248	CXCL11	GO:0005576	extracellular region
ENSG00000169248	CXCL11	GO:0005615	extracellular space
ENSG00000169248	CXCL11	GO:0006955	immune response
ENSG00000169248	CXCL11	GO:0008009	chemokine activity
ENSG00000169248	CXCL11	GO:0005515	protein binding
ENSG00000169248	CXCL11	GO:0007165	signal transduction
ENSG00000169248	CXCL11	GO:0006954	inflammatory response
ENSG00000169248	CXCL11	GO:0032496	response to lipopolysaccharide
ENSG00000169248	CXCL11	GO:0042127	regulation of cell proliferation
ENSG00000169248	CXCL11	GO:0006935	chemotaxis
ENSG00000169248	CXCL11	GO:0007267	cell-cell signaling
ENSG00000169248	CXCL11	GO:0070098	chemokine-mediated signaling pathway
ENSG00000169248	CXCL11	GO:0010818	T cell chemotaxis
ENSG00000169248	CXCL11	GO:0008201	heparin binding
ENSG00000169248	CXCL11	GO:0002690	positive regulation of leukocyte chemotaxis
ENSG00000169248	CXCL11	GO:0030816	positive regulation of cAMP metabolic process
ENSG00000169248	CXCL11	GO:0043950	positive regulation of cAMP-mediated signaling
ENSG00000169248	CXCL11	GO:0048248	CXCR3 chemokine receptor binding
ENSG00000169248	CXCL11	GO:0051281	positive regulation of release of sequestered calcium ion into cytosol
ENSG00000130193	THEM6	GO:0005576	extracellular region
ENSG00000130193	THEM6
ENSG00000166148	AVPR1A	GO:0007186	G-protein coupled receptor signaling pathway
ENSG00000166148	AVPR1A	GO:0005886	plasma membrane
ENSG00000166148	AVPR1A	GO:0005515	protein binding
ENSG00000166148	AVPR1A	GO:0005887	integral component of plasma membrane
ENSG00000166148	AVPR1A	GO:0005768	endosome
ENSG00000166148	AVPR1A	GO:0042277	peptide binding
ENSG00000166148	AVPR1A	GO:0045907	positive regulation of vasoconstriction
ENSG00000166148	AVPR1A	GO:0032870	cellular response to hormone stimulus
ENSG00000166148	AVPR1A	GO:0006091	generation of precursor metabolites and energy
ENSG00000166148	AVPR1A	GO:1901652	response to peptide
ENSG00000166148	AVPR1A	GO:0008015	blood circulation
ENSG00000166148	AVPR1A	GO:0005080	protein kinase C binding
ENSG00000166148	AVPR1A	GO:0007202	activation of phospholipase C activity
ENSG00000166148	AVPR1A	GO:0001992	regulation of systemic arterial blood pressure by vasopressin
ENSG00000166148	AVPR1A	GO:0042711	maternal behavior
ENSG00000166148	AVPR1A	GO:0019722	calcium-mediated signaling
ENSG00000166148	AVPR1A	GO:0008284	positive regulation of cell proliferation
ENSG00000166148	AVPR1A	GO:0031410	cytoplasmic vesicle
ENSG00000166148	AVPR1A	GO:0005000	vasopressin receptor activity
ENSG00000166148	AVPR1A	GO:0030307	positive regulation of cell growth
ENSG00000166148	AVPR1A	GO:0010033	response to organic substance
ENSG00000166148	AVPR1A	GO:0007204	positive regulation of cytosolic calcium ion concentration
ENSG00000166148	AVPR1A	GO:0045777	positive regulation of blood pressure
ENSG00000166148	AVPR1A	GO:0051412	response to corticosterone
ENSG00000166148	AVPR1A	GO:0035176	social behavior
ENSG00000166148	AVPR1A	GO:0042631	cellular response to water deprivation
ENSG00000166148	AVPR1A	GO:0010035	response to inorganic substance
ENSG00000166148	AVPR1A	GO:0003084	positive regulation of systemic arterial blood pressure
ENSG00000166148	AVPR1A	GO:0017046	peptide hormone binding
ENSG00000166148	AVPR1A	GO:0051970	negative regulation of transmission of nerve impulse
ENSG00000166148	AVPR1A	GO:0035815	positive regulation of renal sodium excretion
ENSG00000166148	AVPR1A	GO:0002125	maternal aggressive behavior
ENSG00000166148	AVPR1A	GO:0007625	grooming behavior
ENSG00000166148	AVPR1A	GO:0042713	sperm ejaculation
ENSG00000166148	AVPR1A	GO:0007621	negative regulation of female receptivity
ENSG00000166148	AVPR1A	GO:0014049	positive regulation of glutamate secretion
ENSG00000166148	AVPR1A	GO:0031394	positive regulation of prostaglandin biosynthetic process
ENSG00000166148	AVPR1A	GO:0031894	V1A vasopressin receptor binding
ENSG00000166148	AVPR1A	GO:0032849	positive regulation of cellular pH reduction
ENSG00000166148	AVPR1A	GO:0043084	penile erection
ENSG00000166148	AVPR1A	GO:0010460	positive regulation of heart rate
ENSG00000166148	AVPR1A	GO:0021537	telencephalon development
ENSG00000166148	AVPR1A	GO:0014902	myotube differentiation
ENSG00000166148	AVPR1A
ENSG00000262664	OVCA2	GO:0005737	cytoplasm
ENSG00000262664	OVCA2	GO:0016787	hydrolase activity
ENSG00000262664	OVCA2	GO:0032526	response to retinoic acid
ENSG00000262664	OVCA2	GO:0005634	nucleus
ENSG00000131669	NINJ1	GO:0016021	integral component of membrane
ENSG00000131669	NINJ1	GO:0005515	protein binding
ENSG00000131669	NINJ1	GO:0007399	nervous system development
ENSG00000131669	NINJ1	GO:0007155	cell adhesion
ENSG00000131669	NINJ1	GO:0042246	tissue regeneration
ENSG00000131669	NINJ1	GO:0001954	positive regulation of cell-matrix adhesion
ENSG00000131669	NINJ1	GO:1990384	hyaloid vascular plexus regression
ENSG00000167653	PSCA	GO:0005886	plasma membrane
ENSG00000167653	PSCA	GO:0070062	extracellular exosome
ENSG00000167653	PSCA	GO:0031225	anchored component of membrane
ENSG00000167653	PSCA
ENSG00000175348	TMEM9B	GO:0004871	signal transducer activity
ENSG00000175348	TMEM9B	GO:0016021	integral component of membrane
ENSG00000175348	TMEM9B	GO:0007165	signal transduction
ENSG00000175348	TMEM9B	GO:0031901	early endosome membrane
ENSG00000175348	TMEM9B	GO:0043123	positive regulation of I-kappaB kinase/NF-kappaB signaling
ENSG00000175348	TMEM9B	GO:0005765	lysosomal membrane
ENSG00000175348	TMEM9B
ENSG00000179528	LBX2	GO:0006355	regulation of transcription, DNA-templated
ENSG00000179528	LBX2	GO:0005634	nucleus
ENSG00000179528	LBX2	GO:0003677	DNA binding
ENSG00000179528	LBX2	GO:0006351	transcription, DNA-templated
ENSG00000179528	LBX2
ENSG00000101695	RNF125	GO:0005622	intracellular
ENSG00000101695	RNF125	GO:0008270	zinc ion binding
ENSG00000101695	RNF125	GO:0000209	protein polyubiquitination
ENSG00000101695	RNF125	GO:0016874	ligase activity
ENSG00000101695	RNF125	GO:0000139	Golgi membrane
ENSG00000101695	RNF125	GO:0061630	ubiquitin protein ligase activity
ENSG00000101695	RNF125	GO:0043231	intracellular membrane-bounded organelle
ENSG00000101695	RNF125	GO:0002250	adaptive immune response
ENSG00000101695	RNF125	GO:0032436	positive regulation of proteasomal ubiquitin-dependent protein catabolic process
ENSG00000101695	RNF125	GO:0031624	ubiquitin conjugating enzyme binding
ENSG00000101695	RNF125	GO:0036435	K48-linked polyubiquitin binding
ENSG00000101695	RNF125	GO:0004842	ubiquitin-protein transferase activity
ENSG00000101695	RNF125
ENSG00000151379	MSGN1	GO:0005634	nucleus
ENSG00000151379	MSGN1	GO:0003677	DNA binding
ENSG00000151379	MSGN1	GO:0030154	cell differentiation
ENSG00000151379	MSGN1	GO:0046983	protein dimerization activity
ENSG00000151379	MSGN1	GO:0003682	chromatin binding
ENSG00000151379	MSGN1	GO:0001228	transcriptional activator activity, RNA polymerase II transcription regulatory region sequence-specific binding
ENSG00000151379	MSGN1	GO:0001756	somitogenesis
ENSG00000151379	MSGN1	GO:0007379	segment specification
ENSG00000128609	NDUFA5	GO:0005743	mitochondrial inner membrane
ENSG00000128609	NDUFA5	GO:0006120	mitochondrial electron transport, NADH to ubiquinone
ENSG00000128609	NDUFA5	GO:0008137	NADH dehydrogenase (ubiquinone) activity
ENSG00000128609	NDUFA5	GO:0005747	mitochondrial respiratory chain complex I
ENSG00000128609	NDUFA5	GO:0032981	mitochondrial respiratory chain complex I assembly
ENSG00000128609	NDUFA5	GO:0005739	mitochondrion
ENSG00000128609	NDUFA5	GO:0022904	respiratory electron transport chain
ENSG00000128609	NDUFA5	GO:0045271	respiratory chain complex I
ENSG00000128609	NDUFA5
ENSG00000010610	CD4	GO:0016021	integral component of membrane
ENSG00000010610	CD4	GO:0005886	plasma membrane
ENSG00000010610	CD4	GO:0005769	early endosome
ENSG00000010610	CD4	GO:0006955	immune response
ENSG00000010610	CD4	GO:0008270	zinc ion binding
ENSG00000010610	CD4	GO:0005789	endoplasmic reticulum membrane
ENSG00000010610	CD4	GO:0005515	protein binding
ENSG00000010610	CD4	GO:0009897	external side of plasma membrane
ENSG00000010610	CD4	GO:0007165	signal transduction
ENSG00000010610	CD4	GO:0007166	cell surface receptor signaling pathway
ENSG00000010610	CD4	GO:0042803	protein homodimerization activity
ENSG00000010610	CD4	GO:0004888	transmembrane signaling receptor activity
ENSG00000010610	CD4	GO:0050852	T cell receptor signaling pathway
ENSG00000010610	CD4	GO:0004872	receptor activity
ENSG00000010610	CD4	GO:0019901	protein kinase binding
ENSG00000010610	CD4	GO:0002250	adaptive immune response
ENSG00000010610	CD4	GO:0045121	membrane raft
ENSG00000010610	CD4	GO:0050863	regulation of T cell activation
ENSG00000010610	CD4	GO:0019899	enzyme binding
ENSG00000010610	CD4	GO:0001948	glycoprotein binding
ENSG00000010610	CD4	GO:0030217	T cell differentiation
ENSG00000010610	CD4	GO:0007169	transmembrane receptor protein tyrosine kinase signaling pathway
ENSG00000010610	CD4	GO:0015026	coreceptor activity
ENSG00000010610	CD4	GO:0031295	T cell costimulation
ENSG00000010610	CD4	GO:0045860	positive regulation of protein kinase activity
ENSG00000010610	CD4	GO:0005201	extracellular matrix structural constituent
ENSG00000010610	CD4	GO:0001618	virus receptor activity
ENSG00000010610	CD4	GO:0050690	regulation of defense response to virus by virus
ENSG00000010610	CD4	GO:0007167	enzyme linked receptor protein signaling pathway
ENSG00000010610	CD4	GO:0042101	T cell receptor complex
ENSG00000010610	CD4	GO:0045086	positive regulation of interleukin-2 biosynthetic process
ENSG00000010610	CD4	GO:0006948	induction by virus of host cell-cell fusion
ENSG00000010610	CD4	GO:0019064	fusion of virus membrane with host plasma membrane
ENSG00000010610	CD4	GO:0030260	entry into host cell
ENSG00000010610	CD4	GO:0032507	maintenance of protein location in cell
ENSG00000010610	CD4	GO:0042289	MHC class II protein binding
ENSG00000010610	CD4	GO:0045058	T cell selection
ENSG00000010610	CD4	GO:0009986	cell surface
ENSG00000010610	CD4	GO:0005788	endoplasmic reticulum lumen
ENSG00000010610	CD4	GO:0050731	positive regulation of peptidyl-tyrosine phosphorylation
ENSG00000010610	CD4	GO:0050829	defense response to Gram-negative bacterium
ENSG00000010610	CD4	GO:0001816	cytokine production
ENSG00000010610	CD4	GO:0050870	positive regulation of T cell activation
ENSG00000010610	CD4	GO:0050850	positive regulation of calcium-mediated signaling
ENSG00000010610	CD4	GO:0035397	helper T cell enhancement of adaptive immune response
ENSG00000010610	CD4	GO:1990782	protein tyrosine kinase binding
ENSG00000010610	CD4	GO:0032355	response to estradiol
ENSG00000010610	CD4	GO:0042102	positive regulation of T cell proliferation
ENSG00000010610	CD4	GO:0033280	response to vitamin D
ENSG00000010610	CD4	GO:0010524	positive regulation of calcium ion transport into cytosol
ENSG00000010610	CD4	GO:0019865	immunoglobulin binding
ENSG00000010610	CD4	GO:0042110	T cell activation
ENSG00000010610	CD4
ENSG00000278574	ZNHIT3
ENSG00000278574	ZNHIT3	GO:0005622	intracellular
ENSG00000278574	ZNHIT3	GO:0006355	regulation of transcription, DNA-templated
ENSG00000278574	ZNHIT3	GO:0046872	metal ion binding
ENSG00000278574	ZNHIT3	GO:0005515	protein binding
ENSG00000278574	ZNHIT3	GO:0046966	thyroid hormone receptor binding
ENSG00000176410	DNAJC30	GO:0005739	mitochondrion
ENSG00000224982	TMEM233	GO:0016021	integral component of membrane
ENSG00000224982	TMEM233	GO:0009607	response to biotic stimulus
ENSG00000169752	NRG4	GO:0016021	integral component of membrane
ENSG00000169752	NRG4	GO:0005622	intracellular
ENSG00000169752	NRG4	GO:0005886	plasma membrane
ENSG00000169752	NRG4	GO:0043547	positive regulation of GTPase activity
ENSG00000169752	NRG4	GO:0005576	extracellular region
ENSG00000169752	NRG4	GO:0005615	extracellular space
ENSG00000169752	NRG4	GO:0018108	peptidyl-tyrosine phosphorylation
ENSG00000169752	NRG4	GO:0035556	intracellular signal transduction
ENSG00000169752	NRG4	GO:0005515	protein binding
ENSG00000169752	NRG4	GO:0046854	phosphatidylinositol phosphorylation
ENSG00000169752	NRG4	GO:0005102	receptor binding
ENSG00000169752	NRG4	GO:0048015	phosphatidylinositol-mediated signaling
ENSG00000169752	NRG4	GO:0000165	MAPK cascade
ENSG00000169752	NRG4	GO:0008083	growth factor activity
ENSG00000169752	NRG4	GO:0014066	regulation of phosphatidylinositol 3-kinase signaling
ENSG00000169752	NRG4	GO:0046934	phosphatidylinositol-4,5-bisphosphate 3-kinase activity
ENSG00000169752	NRG4	GO:0005088	Ras guanyl-nucleotide exchange factor activity
ENSG00000169752	NRG4	GO:0004713	protein tyrosine kinase activity
ENSG00000169752	NRG4	GO:0038128	ERBB2 signaling pathway
ENSG00000169752	NRG4	GO:0048513	animal organ development
ENSG00000169752	NRG4	GO:2000145	regulation of cell motility
ENSG00000169752	NRG4
ENSG00000139190	VAMP1	GO:0005829	cytosol
ENSG00000139190	VAMP1	GO:0005515	protein binding
ENSG00000139190	VAMP1	GO:0005887	integral component of plasma membrane
ENSG00000139190	VAMP1	GO:0030054	cell junction
ENSG00000139190	VAMP1	GO:0000149	SNARE binding
ENSG00000139190	VAMP1	GO:0006887	exocytosis
ENSG00000139190	VAMP1	GO:0005484	SNAP receptor activity
ENSG00000139190	VAMP1	GO:0006906	vesicle fusion
ENSG00000139190	VAMP1	GO:0031201	SNARE complex
ENSG00000139190	VAMP1	GO:0005741	mitochondrial outer membrane
ENSG00000139190	VAMP1	GO:0030672	synaptic vesicle membrane
ENSG00000139190	VAMP1	GO:0035579	specific granule membrane
ENSG00000139190	VAMP1	GO:0070821	tertiary granule membrane
ENSG00000139190	VAMP1
ENSG00000139190	VAMP1	GO:0009986	cell surface
ENSG00000139190	VAMP1	GO:0005739	mitochondrion
ENSG00000139190	VAMP1	GO:0035493	SNARE complex assembly
ENSG00000139190	VAMP1	GO:0043195	terminal bouton
ENSG00000203870	SMIM9	GO:0016021	integral component of membrane
ENSG00000203870	SMIM9	GO:0005886	plasma membrane
ENSG00000136634	IL10	GO:0005737	cytoplasm
ENSG00000136634	IL10	GO:0005125	cytokine activity
ENSG00000136634	IL10	GO:0005615	extracellular space
ENSG00000136634	IL10	GO:0043066	negative regulation of apoptotic process
ENSG00000136634	IL10	GO:0005515	protein binding
ENSG00000136634	IL10	GO:0006954	inflammatory response
ENSG00000136634	IL10	GO:0045893	positive regulation of transcription, DNA-templated
ENSG00000136634	IL10	GO:0071222	cellular response to lipopolysaccharide
ENSG00000136634	IL10	GO:0002237	response to molecule of bacterial origin
ENSG00000136634	IL10	GO:0010468	regulation of gene expression
ENSG00000136634	IL10	GO:0007267	cell-cell signaling
ENSG00000136634	IL10	GO:0032720	negative regulation of tumor necrosis factor production
ENSG00000136634	IL10	GO:0032715	negative regulation of interleukin-6 production
ENSG00000136634	IL10	GO:0008083	growth factor activity
ENSG00000136634	IL10	GO:0051091	positive regulation of sequence-specific DNA binding transcription factor activity
ENSG00000136634	IL10	GO:0030097	hemopoiesis
ENSG00000136634	IL10	GO:0030889	negative regulation of B cell proliferation
ENSG00000136634	IL10	GO:0032695	negative regulation of interleukin-12 production
ENSG00000136634	IL10	GO:0007253	cytoplasmic sequestering of NF-kappaB
ENSG00000136634	IL10	GO:0042130	negative regulation of T cell proliferation
ENSG00000136634	IL10	GO:0050715	positive regulation of cytokine secretion
ENSG00000136634	IL10	GO:0042092	type 2 immune response
ENSG00000136634	IL10	GO:0051045	negative regulation of membrane protein ectodomain proteolysis
ENSG00000136634	IL10	GO:0046427	positive regulation of JAK-STAT cascade
ENSG00000136634	IL10	GO:0002740	negative regulation of cytokine secretion involved in immune response
ENSG00000136634	IL10	GO:0032800	receptor biosynthetic process
ENSG00000136634	IL10	GO:0051384	response to glucocorticoid
ENSG00000136634	IL10	GO:0030183	B cell differentiation
ENSG00000136634	IL10	GO:0042100	B cell proliferation
ENSG00000136634	IL10	GO:0030595	leukocyte chemotaxis
ENSG00000136634	IL10	GO:0045347	negative regulation of MHC class II biosynthetic process
ENSG00000136634	IL10	GO:0045191	regulation of isotype switching
ENSG00000136634	IL10	GO:0032717	negative regulation of interleukin-8 production
ENSG00000136634	IL10	GO:0002904	positive regulation of B cell apoptotic process
ENSG00000136634	IL10	GO:0005141	interleukin-10 receptor binding
ENSG00000136634	IL10	GO:0032692	negative regulation of interleukin-1 production
ENSG00000136634	IL10	GO:0032701	negative regulation of interleukin-18 production
ENSG00000136634	IL10	GO:0045355	negative regulation of interferon-alpha biosynthetic process
ENSG00000136634	IL10	GO:0060302	negative regulation of cytokine activity
ENSG00000136634	IL10	GO:0071650	negative regulation of chemokine (C-C motif) ligand 5 production
ENSG00000136634	IL10	GO:0045944	positive regulation of transcription from RNA polymerase II promoter
ENSG00000136634	IL10	GO:0042742	defense response to bacterium
ENSG00000136634	IL10	GO:0042832	defense response to protozoan
ENSG00000136634	IL10	GO:0032689	negative regulation of interferon-gamma production
ENSG00000136634	IL10	GO:0050728	negative regulation of inflammatory response
ENSG00000136634	IL10	GO:0045348	positive regulation of MHC class II biosynthetic process
ENSG00000136634	IL10	GO:0060670	branching involved in labyrinthine layer morphogenesis
ENSG00000136634	IL10	GO:0044130	negative regulation of growth of symbiont in host
ENSG00000136634	IL10	GO:0035729	cellular response to hepatocyte growth factor stimulus
ENSG00000136634	IL10	GO:0002875	negative regulation of chronic inflammatory response to antigenic stimulus
ENSG00000136634	IL10	GO:0030886	negative regulation of myeloid dendritic cell activation
ENSG00000136634	IL10	GO:0006955	immune response
ENSG00000136634	IL10	GO:0097421	liver regeneration
ENSG00000136634	IL10	GO:0007568	aging
ENSG00000136634	IL10	GO:0051930	regulation of sensory perception of pain
ENSG00000136634	IL10	GO:0042493	response to drug
ENSG00000136634	IL10	GO:0032496	response to lipopolysaccharide
ENSG00000136634	IL10	GO:0071392	cellular response to estradiol stimulus
ENSG00000136634	IL10	GO:0014823	response to activity
ENSG00000136634	IL10	GO:0010033	response to organic substance
ENSG00000136634	IL10	GO:0045019	negative regulation of nitric oxide biosynthetic process
ENSG00000136634	IL10	GO:0014854	response to inactivity
ENSG00000136634	IL10	GO:0032868	response to insulin
ENSG00000136634	IL10	GO:0050807	regulation of synapse organization
ENSG00000136634	IL10	GO:0042536	negative regulation of tumor necrosis factor biosynthetic process
ENSG00000136634	IL10	GO:0034465	response to carbon monoxide
ENSG00000136634	IL10	GO:0001818	negative regulation of cytokine production
ENSG00000136634	IL10	GO:0043032	positive regulation of macrophage activation
ENSG00000136634	IL10	GO:1904057	negative regulation of sensory perception of pain
ENSG00000179965	ZNF771	GO:0006355	regulation of transcription, DNA-templated
ENSG00000179965	ZNF771	GO:0046872	metal ion binding
ENSG00000179965	ZNF771	GO:0005634	nucleus
ENSG00000179965	ZNF771	GO:0003677	DNA binding
ENSG00000179965	ZNF771	GO:0006351	transcription, DNA-templated
ENSG00000179965	ZNF771	GO:0005730	nucleolus
ENSG00000179965	ZNF771
ENSG00000137038	TMEM261	GO:0016021	integral component of membrane
ENSG00000224979	LSM2	GO:0005829	cytosol
ENSG00000224979	LSM2	GO:0044822	poly(A) RNA binding
ENSG00000224979	LSM2	GO:0005515	protein binding
ENSG00000224979	LSM2	GO:0000932	cytoplasmic mRNA processing body
ENSG00000224979	LSM2	GO:0005654	nucleoplasm
ENSG00000224979	LSM2	GO:0003723	RNA binding
ENSG00000224979	LSM2	GO:0071013	catalytic step 2 spliceosome
ENSG00000224979	LSM2	GO:0000398	mRNA splicing, via spliceosome
ENSG00000224979	LSM2	GO:0046540	U4/U6 x U5 tri-snRNP complex
ENSG00000224979	LSM2	GO:0017160	Ral GTPase binding
ENSG00000224979	LSM2	GO:0043928	exonucleolytic nuclear-transcribed mRNA catabolic process involved in deadenylation-dependent decay
ENSG00000224979	LSM2	GO:0017070	U6 snRNA binding
ENSG00000224979	LSM2	GO:0071011	precatalytic spliceosome
ENSG00000224979	LSM2	GO:0005688	U6 snRNP
ENSG00000224979	LSM2	GO:1990726	Lsm1-7-Pat1 complex
ENSG00000163840	DTX3L	GO:0005737	cytoplasm
ENSG00000163840	DTX3L	GO:0005634	nucleus
ENSG00000163840	DTX3L	GO:0005829	cytosol
ENSG00000163840	DTX3L	GO:0004842	ubiquitin-protein transferase activity
ENSG00000163840	DTX3L	GO:0008270	zinc ion binding
ENSG00000163840	DTX3L	GO:0006974	cellular response to DNA damage stimulus
ENSG00000163840	DTX3L	GO:0000209	protein polyubiquitination
ENSG00000163840	DTX3L	GO:0016874	ligase activity
ENSG00000163840	DTX3L	GO:0005515	protein binding
ENSG00000163840	DTX3L	GO:0005654	nucleoplasm
ENSG00000163840	DTX3L	GO:0042393	histone binding
ENSG00000163840	DTX3L	GO:0006302	double-strand break repair
ENSG00000163840	DTX3L	GO:0010390	histone monoubiquitination
ENSG00000203791	METTL10
ENSG00000203791	METTL10	GO:0005737	cytoplasm
ENSG00000203791	METTL10	GO:0016279	protein-lysine N-methyltransferase activity
ENSG00000203791	METTL10	GO:0018022	peptidyl-lysine methylation
ENSG00000235568	NFAM1	GO:0016021	integral component of membrane
ENSG00000235568	NFAM1	GO:0005622	intracellular
ENSG00000235568	NFAM1	GO:0005886	plasma membrane
ENSG00000235568	NFAM1	GO:0035556	intracellular signal transduction
ENSG00000235568	NFAM1	GO:0007165	signal transduction
ENSG00000235568	NFAM1	GO:0006954	inflammatory response
ENSG00000235568	NFAM1	GO:0004888	transmembrane signaling receptor activity
ENSG00000235568	NFAM1	GO:0001819	positive regulation of cytokine production
ENSG00000235568	NFAM1	GO:0051091	positive regulation of sequence-specific DNA binding transcription factor activity
ENSG00000235568	NFAM1	GO:0030183	B cell differentiation
ENSG00000235568	NFAM1	GO:0050861	positive regulation of B cell receptor signaling pathway
ENSG00000235568	NFAM1	GO:0009986	cell surface
ENSG00000235568	NFAM1	GO:0045121	membrane raft
ENSG00000235568	NFAM1	GO:0050853	B cell receptor signaling pathway
ENSG00000235568	NFAM1	GO:0045577	regulation of B cell differentiation
ENSG00000235568	NFAM1
ENSG00000204923	FBXO48
ENSG00000064199	SPA17	GO:0005737	cytoplasm
ENSG00000064199	SPA17	GO:0072372	primary cilium
ENSG00000064199	SPA17	GO:0005515	protein binding
ENSG00000064199	SPA17	GO:0007283	spermatogenesis
ENSG00000064199	SPA17	GO:0007338	single fertilization
ENSG00000064199	SPA17	GO:0031514	motile cilium
ENSG00000064199	SPA17	GO:0007339	binding of sperm to zona pellucida
ENSG00000064199	SPA17	GO:0003351	epithelial cilium movement
ENSG00000064199	SPA17	GO:0035686	sperm fibrous sheath
ENSG00000064199	SPA17	GO:0097228	sperm principal piece
ENSG00000064199	SPA17	GO:0009897	external side of plasma membrane
ENSG00000064199	SPA17	GO:0005929	cilium
ENSG00000225921	NOL7	GO:0005634	nucleus
ENSG00000225921	NOL7	GO:0005739	mitochondrion
ENSG00000225921	NOL7	GO:0044822	poly(A) RNA binding
ENSG00000225921	NOL7	GO:0005730	nucleolus
ENSG00000225921	NOL7
ENSG00000170006	TMEM154	GO:0016021	integral component of membrane
ENSG00000170006	TMEM154
ENSG00000164035	EMCN	GO:0016021	integral component of membrane
ENSG00000164035	EMCN	GO:0005886	plasma membrane
ENSG00000164035	EMCN	GO:0005576	extracellular region
ENSG00000164035	EMCN
ENSG00000109390	NDUFC1	GO:0016021	integral component of membrane
ENSG00000109390	NDUFC1	GO:0005739	mitochondrion
ENSG00000109390	NDUFC1	GO:0005743	mitochondrial inner membrane
ENSG00000109390	NDUFC1	GO:0006120	mitochondrial electron transport, NADH to ubiquinone
ENSG00000109390	NDUFC1	GO:0008137	NADH dehydrogenase (ubiquinone) activity
ENSG00000109390	NDUFC1	GO:0005747	mitochondrial respiratory chain complex I
ENSG00000109390	NDUFC1	GO:0032981	mitochondrial respiratory chain complex I assembly
ENSG00000121552	CSTA	GO:0005737	cytoplasm
ENSG00000121552	CSTA	GO:0005634	nucleus
ENSG00000121552	CSTA	GO:0005615	extracellular space
ENSG00000121552	CSTA	GO:0010951	negative regulation of endopeptidase activity
ENSG00000121552	CSTA	GO:0005198	structural molecule activity
ENSG00000121552	CSTA	GO:0070062	extracellular exosome
ENSG00000121552	CSTA	GO:0010466	negative regulation of peptidase activity
ENSG00000121552	CSTA	GO:0001533	cornified envelope
ENSG00000121552	CSTA	GO:0016337	single organismal cell-cell adhesion
ENSG00000121552	CSTA	GO:0002020	protease binding
ENSG00000121552	CSTA	GO:0030674	protein binding, bridging
ENSG00000121552	CSTA	GO:0018149	peptide cross-linking
ENSG00000121552	CSTA	GO:0030216	keratinocyte differentiation
ENSG00000121552	CSTA	GO:0004869	cysteine-type endopeptidase inhibitor activity
ENSG00000121552	CSTA	GO:0045861	negative regulation of proteolysis
ENSG00000121552	CSTA
ENSG00000172850	LSM2	GO:0005829	cytosol
ENSG00000172850	LSM2	GO:0044822	poly(A) RNA binding
ENSG00000172850	LSM2	GO:0005515	protein binding
ENSG00000172850	LSM2	GO:0000932	cytoplasmic mRNA processing body
ENSG00000172850	LSM2	GO:0005654	nucleoplasm
ENSG00000172850	LSM2	GO:0003723	RNA binding
ENSG00000172850	LSM2	GO:0071013	catalytic step 2 spliceosome
ENSG00000172850	LSM2	GO:0000398	mRNA splicing, via spliceosome
ENSG00000172850	LSM2	GO:0046540	U4/U6 x U5 tri-snRNP complex
ENSG00000172850	LSM2	GO:0017160	Ral GTPase binding
ENSG00000172850	LSM2	GO:0043928	exonucleolytic nuclear-transcribed mRNA catabolic process involved in deadenylation-dependent decay
ENSG00000172850	LSM2	GO:0017070	U6 snRNA binding
ENSG00000172850	LSM2	GO:0071011	precatalytic spliceosome
ENSG00000172850	LSM2	GO:0005688	U6 snRNP
ENSG00000172850	LSM2	GO:1990726	Lsm1-7-Pat1 complex
ENSG00000247315	ZCCHC3	GO:0008270	zinc ion binding
ENSG00000247315	ZCCHC3	GO:0044822	poly(A) RNA binding
ENSG00000225998	LSM2	GO:0005829	cytosol
ENSG00000225998	LSM2	GO:0044822	poly(A) RNA binding
ENSG00000225998	LSM2	GO:0005515	protein binding
ENSG00000225998	LSM2	GO:0000932	cytoplasmic mRNA processing body
ENSG00000225998	LSM2	GO:0005654	nucleoplasm
ENSG00000225998	LSM2	GO:0003723	RNA binding
ENSG00000225998	LSM2	GO:0071013	catalytic step 2 spliceosome
ENSG00000225998	LSM2	GO:0000398	mRNA splicing, via spliceosome
ENSG00000225998	LSM2	GO:0046540	U4/U6 x U5 tri-snRNP complex
ENSG00000225998	LSM2	GO:0017160	Ral GTPase binding
ENSG00000225998	LSM2	GO:0043928	exonucleolytic nuclear-transcribed mRNA catabolic process involved in deadenylation-dependent decay
ENSG00000225998	LSM2	GO:0017070	U6 snRNA binding
ENSG00000225998	LSM2	GO:0071011	precatalytic spliceosome
ENSG00000225998	LSM2	GO:0005688	U6 snRNP
ENSG00000225998	LSM2	GO:1990726	Lsm1-7-Pat1 complex
ENSG00000140990	NDUFB10	GO:0005743	mitochondrial inner membrane
ENSG00000140990	NDUFB10	GO:0005515	protein binding
ENSG00000140990	NDUFB10	GO:0070062	extracellular exosome
ENSG00000140990	NDUFB10	GO:0006120	mitochondrial electron transport, NADH to ubiquinone
ENSG00000140990	NDUFB10	GO:0008137	NADH dehydrogenase (ubiquinone) activity
ENSG00000140990	NDUFB10	GO:0005747	mitochondrial respiratory chain complex I
ENSG00000140990	NDUFB10	GO:0032981	mitochondrial respiratory chain complex I assembly
ENSG00000140990	NDUFB10	GO:0005739	mitochondrion
ENSG00000140990	NDUFB10
ENSG00000170786	SDR16C5	GO:0016021	integral component of membrane
ENSG00000170786	SDR16C5	GO:0055114	oxidation-reduction process
ENSG00000170786	SDR16C5	GO:0005789	endoplasmic reticulum membrane
ENSG00000170786	SDR16C5	GO:0050908	detection of light stimulus involved in visual perception
ENSG00000170786	SDR16C5	GO:0004745	retinol dehydrogenase activity
ENSG00000170786	SDR16C5	GO:0043616	keratinocyte proliferation
ENSG00000170786	SDR16C5	GO:0042572	retinol metabolic process
ENSG00000170786	SDR16C5	GO:0042574	retinal metabolic process
ENSG00000170786	SDR16C5
ENSG00000174886	NDUFA11	GO:0016021	integral component of membrane
ENSG00000174886	NDUFA11	GO:0005739	mitochondrion
ENSG00000174886	NDUFA11	GO:0005743	mitochondrial inner membrane
ENSG00000174886	NDUFA11	GO:0006120	mitochondrial electron transport, NADH to ubiquinone
ENSG00000174886	NDUFA11	GO:0005747	mitochondrial respiratory chain complex I
ENSG00000174886	NDUFA11	GO:0032981	mitochondrial respiratory chain complex I assembly
ENSG00000174886	NDUFA11
ENSG00000169429	CXCL8	GO:0007186	G-protein coupled receptor signaling pathway
ENSG00000169429	CXCL8	GO:0005622	intracellular
ENSG00000169429	CXCL8	GO:0005576	extracellular region
ENSG00000169429	CXCL8	GO:0005615	extracellular space
ENSG00000169429	CXCL8	GO:0006955	immune response
ENSG00000169429	CXCL8	GO:0008009	chemokine activity
ENSG00000169429	CXCL8	GO:0035556	intracellular signal transduction
ENSG00000169429	CXCL8	GO:0005515	protein binding
ENSG00000169429	CXCL8	GO:0007165	signal transduction
ENSG00000169429	CXCL8	GO:0006954	inflammatory response
ENSG00000169429	CXCL8	GO:0007050	cell cycle arrest
ENSG00000169429	CXCL8	GO:0008285	negative regulation of cell proliferation
ENSG00000169429	CXCL8	GO:0071222	cellular response to lipopolysaccharide
ENSG00000169429	CXCL8	GO:0071347	cellular response to interleukin-1
ENSG00000169429	CXCL8	GO:0071356	cellular response to tumor necrosis factor
ENSG00000169429	CXCL8	GO:0002237	response to molecule of bacterial origin
ENSG00000169429	CXCL8	GO:0006935	chemotaxis
ENSG00000169429	CXCL8	GO:0030593	neutrophil chemotaxis
ENSG00000169429	CXCL8	GO:0070098	chemokine-mediated signaling pathway
ENSG00000169429	CXCL8	GO:0006928	movement of cell or subcellular component
ENSG00000169429	CXCL8	GO:0034976	response to endoplasmic reticulum stress
ENSG00000169429	CXCL8	GO:0001525	angiogenesis
ENSG00000169429	CXCL8	GO:0030155	regulation of cell adhesion
ENSG00000169429	CXCL8	GO:0090023	positive regulation of neutrophil chemotaxis
ENSG00000169429	CXCL8	GO:0044344	cellular response to fibroblast growth factor stimulus
ENSG00000169429	CXCL8	GO:0019722	calcium-mediated signaling
ENSG00000169429	CXCL8	GO:0045766	positive regulation of angiogenesis
ENSG00000169429	CXCL8	GO:0050930	induction of positive chemotaxis
ENSG00000169429	CXCL8	GO:0045744	negative regulation of G-protein coupled receptor protein signaling pathway
ENSG00000169429	CXCL8	GO:0031623	receptor internalization
ENSG00000169429	CXCL8	GO:0048566	embryonic digestive tract development
ENSG00000169429	CXCL8	GO:0036499	PERK-mediated unfolded protein response
ENSG00000169429	CXCL8	GO:0005153	interleukin-8 receptor binding
ENSG00000169429	CXCL8	GO:0042119	neutrophil activation
ENSG00000169429	CXCL8	GO:0045091	regulation of single stranded viral RNA replication via double stranded DNA intermediate
ENSG00000169429	CXCL8
ENSG00000187840	EIF4EBP1	GO:0005737	cytoplasm
ENSG00000187840	EIF4EBP1	GO:0005829	cytosol
ENSG00000187840	EIF4EBP1	GO:0005515	protein binding
ENSG00000187840	EIF4EBP1	GO:0005654	nucleoplasm
ENSG00000187840	EIF4EBP1	GO:0000082	G1/S transition of mitotic cell cycle
ENSG00000187840	EIF4EBP1	GO:0008190	eukaryotic initiation factor 4E binding
ENSG00000187840	EIF4EBP1	GO:0030371	translation repressor activity
ENSG00000187840	EIF4EBP1	GO:0045947	negative regulation of translational initiation
ENSG00000187840	EIF4EBP1	GO:0045931	positive regulation of mitotic cell cycle
ENSG00000187840	EIF4EBP1	GO:0031929	TOR signaling
ENSG00000187840	EIF4EBP1	GO:0008286	insulin receptor signaling pathway
ENSG00000187840	EIF4EBP1	GO:0002192	IRES-dependent translational initiation
ENSG00000187840	EIF4EBP1	GO:0005634	nucleus
ENSG00000187840	EIF4EBP1	GO:0071456	cellular response to hypoxia
ENSG00000187840	EIF4EBP1	GO:0045471	response to ethanol
ENSG00000187840	EIF4EBP1	GO:0043234	protein complex
ENSG00000187840	EIF4EBP1	GO:0051721	protein phosphatase 2A binding
ENSG00000187840	EIF4EBP1	GO:0030324	lung development
ENSG00000187840	EIF4EBP1	GO:0002931	response to ischemia
ENSG00000187840	EIF4EBP1	GO:0031369	translation initiation factor binding
ENSG00000187840	EIF4EBP1	GO:0031333	negative regulation of protein complex assembly
ENSG00000187840	EIF4EBP1	GO:1990928	response to amino acid starvation
ENSG00000133800	LYVE1	GO:0006810	transport
ENSG00000133800	LYVE1	GO:0005886	plasma membrane
ENSG00000133800	LYVE1	GO:0016020	membrane
ENSG00000133800	LYVE1	GO:0005515	protein binding
ENSG00000133800	LYVE1	GO:0005887	integral component of plasma membrane
ENSG00000133800	LYVE1	GO:0070062	extracellular exosome
ENSG00000133800	LYVE1	GO:0004872	receptor activity
ENSG00000133800	LYVE1	GO:0007160	cell-matrix adhesion
ENSG00000133800	LYVE1	GO:0009611	response to wounding
ENSG00000133800	LYVE1	GO:0009653	anatomical structure morphogenesis
ENSG00000133800	LYVE1	GO:0006928	movement of cell or subcellular component
ENSG00000133800	LYVE1	GO:0030214	hyaluronan catabolic process
ENSG00000133800	LYVE1	GO:0071944	cell periphery
ENSG00000133800	LYVE1	GO:0004888	transmembrane signaling receptor activity
ENSG00000133800	LYVE1	GO:0005540	hyaluronic acid binding
ENSG00000133800	LYVE1	GO:0006027	glycosaminoglycan catabolic process
ENSG00000133800	LYVE1
ENSG00000131871	VIMP	GO:0005886	plasma membrane
ENSG00000131871	VIMP	GO:0005783	endoplasmic reticulum
ENSG00000131871	VIMP	GO:0030433	ER-associated ubiquitin-dependent protein catabolic process
ENSG00000131871	VIMP	GO:0030970	retrograde protein transport, ER to cytosol
ENSG00000131871	VIMP	GO:0005515	protein binding
ENSG00000131871	VIMP	GO:0098869	cellular oxidant detoxification
ENSG00000131871	VIMP	GO:0030176	integral component of endoplasmic reticulum membrane
ENSG00000131871	VIMP	GO:0004872	receptor activity
ENSG00000131871	VIMP	GO:0050728	negative regulation of inflammatory response
ENSG00000131871	VIMP	GO:0071222	cellular response to lipopolysaccharide
ENSG00000131871	VIMP	GO:0045454	cell redox homeostasis
ENSG00000131871	VIMP	GO:0005881	cytoplasmic microtubule
ENSG00000131871	VIMP	GO:0019899	enzyme binding
ENSG00000131871	VIMP	GO:0032720	negative regulation of tumor necrosis factor production
ENSG00000131871	VIMP	GO:0032715	negative regulation of interleukin-6 production
ENSG00000131871	VIMP	GO:0051775	response to redox state
ENSG00000131871	VIMP	GO:0032869	cellular response to insulin stimulus
ENSG00000131871	VIMP	GO:0051117	ATPase binding
ENSG00000131871	VIMP	GO:0034361	very-low-density lipoprotein particle
ENSG00000131871	VIMP	GO:0034599	cellular response to oxidative stress
ENSG00000131871	VIMP	GO:0045184	establishment of protein localization
ENSG00000131871	VIMP	GO:1902236	negative regulation of endoplasmic reticulum stress-induced intrinsic apoptotic signaling pathway
ENSG00000131871	VIMP	GO:1990381	ubiquitin-specific protease binding
ENSG00000131871	VIMP	GO:0006983	ER overload response
ENSG00000131871	VIMP	GO:0030968	endoplasmic reticulum unfolded protein response
ENSG00000131871	VIMP	GO:0016209	antioxidant activity
ENSG00000131871	VIMP	GO:0034362	low-density lipoprotein particle
ENSG00000131871	VIMP	GO:0009749	response to glucose
ENSG00000131871	VIMP	GO:0051771	negative regulation of nitric-oxide synthase biosynthetic process
ENSG00000131871	VIMP	GO:0006111	regulation of gluconeogenesis
ENSG00000131871	VIMP	GO:0045719	negative regulation of glycogen biosynthetic process
ENSG00000131871	VIMP	GO:0046325	negative regulation of glucose import
ENSG00000131871	VIMP	GO:0036513	Derlin-1 retrotranslocation complex
ENSG00000131871	VIMP	GO:2000110	negative regulation of macrophage apoptotic process
ENSG00000131871	VIMP	GO:0002865	negative regulation of acute inflammatory response to antigenic stimulus
ENSG00000131871	VIMP	GO:0036502	Derlin-1-VIMP complex
ENSG00000131871	VIMP	GO:0080164	regulation of nitric oxide metabolic process
ENSG00000131871	VIMP

## Sheet: cheMyd-tortoise.Biomart.results
Ensembl Gene ID	Associated Gene Name	GO Term Accession	GO Term Name
ENSG00000174567	GOLT1A	GO:0016021	integral component of membrane
ENSG00000174567	GOLT1A	GO:0016192	vesicle-mediated transport
ENSG00000174567	GOLT1A	GO:0000139	Golgi membrane
ENSG00000174567	GOLT1A	GO:0015031	protein transport
ENSG00000159110	IFNAR2	GO:0005622	intracellular
ENSG00000159110	IFNAR2	GO:0005886	plasma membrane
ENSG00000159110	IFNAR2	GO:0005576	extracellular region
ENSG00000159110	IFNAR2	GO:0005515	protein binding
ENSG00000159110	IFNAR2	GO:0005887	integral component of plasma membrane
ENSG00000159110	IFNAR2	GO:0007166	cell surface receptor signaling pathway
ENSG00000159110	IFNAR2	GO:0009615	response to virus
ENSG00000159110	IFNAR2	GO:0019901	protein kinase binding
ENSG00000159110	IFNAR2	GO:0007259	JAK-STAT cascade
ENSG00000159110	IFNAR2	GO:0060337	type I interferon signaling pathway
ENSG00000159110	IFNAR2	GO:0060338	regulation of type I interferon-mediated signaling pathway
ENSG00000159110	IFNAR2	GO:0035455	response to interferon-alpha
ENSG00000159110	IFNAR2	GO:0042015	interleukin-20 binding
ENSG00000159110	IFNAR2	GO:0004905	type I interferon receptor activity
ENSG00000159110	IFNAR2	GO:0005615	extracellular space
ENSG00000159110	IFNAR2	GO:0006357	regulation of transcription from RNA polymerase II promoter
ENSG00000159110	IFNAR2	GO:0008283	cell proliferation
ENSG00000159110	IFNAR2
ENSG00000167664	TMIGD2	GO:0016021	integral component of membrane
ENSG00000167664	TMIGD2	GO:0005886	plasma membrane
ENSG00000167664	TMIGD2	GO:0005615	extracellular space
ENSG00000167664	TMIGD2	GO:0006955	immune response
ENSG00000167664	TMIGD2	GO:0005515	protein binding
ENSG00000167664	TMIGD2	GO:0007165	signal transduction
ENSG00000167664	TMIGD2	GO:0001819	positive regulation of cytokine production
ENSG00000167664	TMIGD2	GO:0015026	coreceptor activity
ENSG00000167664	TMIGD2	GO:0031295	T cell costimulation
ENSG00000167664	TMIGD2	GO:0045766	positive regulation of angiogenesis
ENSG00000167664	TMIGD2	GO:0042104	positive regulation of activated T cell proliferation
ENSG00000167664	TMIGD2	GO:0002377	immunoglobulin production
ENSG00000167664	TMIGD2
ENSG00000176532	PRR15	GO:0007275	multicellular organism development
ENSG00000176532	PRR15
ENSG00000145649	GZMA	GO:0005634	nucleus
ENSG00000145649	GZMA	GO:0005576	extracellular region
ENSG00000145649	GZMA	GO:0006955	immune response
ENSG00000145649	GZMA	GO:0005515	protein binding
ENSG00000145649	GZMA	GO:0004252	serine-type endopeptidase activity
ENSG00000145649	GZMA	GO:0042803	protein homodimerization activity
ENSG00000145649	GZMA	GO:0006915	apoptotic process
ENSG00000145649	GZMA	GO:0043065	positive regulation of apoptotic process
ENSG00000145649	GZMA	GO:0051603	proteolysis involved in cellular protein catabolic process
ENSG00000145649	GZMA	GO:0001772	immunological synapse
ENSG00000145649	GZMA	GO:0019835	cytolysis
ENSG00000145649	GZMA	GO:0043392	negative regulation of DNA binding
ENSG00000145649	GZMA	GO:0051354	negative regulation of oxidoreductase activity
ENSG00000145649	GZMA	GO:0032078	negative regulation of endodeoxyribonuclease activity
ENSG00000145649	GZMA	GO:0008236	serine-type peptidase activity
ENSG00000121594	CD80	GO:0016021	integral component of membrane
ENSG00000121594	CD80	GO:0005622	intracellular
ENSG00000121594	CD80	GO:0005886	plasma membrane
ENSG00000121594	CD80	GO:0035556	intracellular signal transduction
ENSG00000121594	CD80	GO:0005515	protein binding
ENSG00000121594	CD80	GO:0045893	positive regulation of transcription, DNA-templated
ENSG00000121594	CD80	GO:0046854	phosphatidylinositol phosphorylation
ENSG00000121594	CD80	GO:0048015	phosphatidylinositol-mediated signaling
ENSG00000121594	CD80	GO:0009986	cell surface
ENSG00000121594	CD80	GO:0050731	positive regulation of peptidyl-tyrosine phosphorylation
ENSG00000121594	CD80	GO:0007267	cell-cell signaling
ENSG00000121594	CD80	GO:0046718	viral entry into host cell
ENSG00000121594	CD80	GO:0014066	regulation of phosphatidylinositol 3-kinase signaling
ENSG00000121594	CD80	GO:0042110	T cell activation
ENSG00000121594	CD80	GO:0046934	phosphatidylinositol-4,5-bisphosphate 3-kinase activity
ENSG00000121594	CD80	GO:0015026	coreceptor activity
ENSG00000121594	CD80	GO:0031295	T cell costimulation
ENSG00000121594	CD80	GO:0009967	positive regulation of signal transduction
ENSG00000121594	CD80	GO:0001618	virus receptor activity
ENSG00000121594	CD80	GO:0045627	positive regulation of T-helper 1 cell differentiation
ENSG00000121594	CD80	GO:0045086	positive regulation of interleukin-2 biosynthetic process
ENSG00000121594	CD80	GO:0045425	positive regulation of granulocyte macrophage colony-stimulating factor biosynthetic process
ENSG00000121594	CD80	GO:0009897	external side of plasma membrane
ENSG00000121594	CD80	GO:0071222	cellular response to lipopolysaccharide
ENSG00000121594	CD80	GO:0042102	positive regulation of T cell proliferation
ENSG00000121594	CD80	GO:0046641	positive regulation of alpha-beta T cell proliferation
ENSG00000111537	IFNG	GO:0005622	intracellular
ENSG00000111537	IFNG	GO:0005576	extracellular region
ENSG00000111537	IFNG	GO:0005125	cytokine activity
ENSG00000111537	IFNG	GO:0005615	extracellular space
ENSG00000111537	IFNG	GO:0008284	positive regulation of cell proliferation
ENSG00000111537	IFNG	GO:0000122	negative regulation of transcription from RNA polymerase II promoter
ENSG00000111537	IFNG	GO:0010628	positive regulation of gene expression
ENSG00000111537	IFNG	GO:0007166	cell surface receptor signaling pathway
ENSG00000111537	IFNG	GO:0006915	apoptotic process
ENSG00000111537	IFNG	GO:0009615	response to virus
ENSG00000111537	IFNG	GO:0007050	cell cycle arrest
ENSG00000111537	IFNG	GO:0002250	adaptive immune response
ENSG00000111537	IFNG	GO:0010629	negative regulation of gene expression
ENSG00000111537	IFNG	GO:0032834	positive regulation of CD4-positive, CD25-positive, alpha-beta regulatory T cell differentiation involved in immune response
ENSG00000111537	IFNG	GO:0032700	negative regulation of interleukin-17 production
ENSG00000111537	IFNG	GO:0032735	positive regulation of interleukin-12 production
ENSG00000111537	IFNG	GO:0097191	extrinsic apoptotic signaling pathway
ENSG00000111537	IFNG	GO:0050796	regulation of insulin secretion
ENSG00000111537	IFNG	GO:0006928	movement of cell or subcellular component
ENSG00000111537	IFNG	GO:0000060	protein import into nucleus, translocation
ENSG00000111537	IFNG	GO:0030857	negative regulation of epithelial cell differentiation
ENSG00000111537	IFNG	GO:1903543	positive regulation of exosomal secretion
ENSG00000111537	IFNG	GO:0060333	interferon-gamma-mediated signaling pathway
ENSG00000111537	IFNG	GO:0060334	regulation of interferon-gamma-mediated signaling pathway
ENSG00000111537	IFNG	GO:0045672	positive regulation of osteoclast differentiation
ENSG00000111537	IFNG	GO:0010634	positive regulation of epithelial cell migration
ENSG00000111537	IFNG	GO:0090004	positive regulation of establishment of protein localization to plasma membrane
ENSG00000111537	IFNG	GO:0010508	positive regulation of autophagy
ENSG00000111537	IFNG	GO:0045429	positive regulation of nitric oxide biosynthetic process
ENSG00000111537	IFNG	GO:0051044	positive regulation of membrane protein ectodomain proteolysis
ENSG00000111537	IFNG	GO:0006959	humoral immune response
ENSG00000111537	IFNG	GO:0048662	negative regulation of smooth muscle cell proliferation
ENSG00000111537	IFNG	GO:0060557	positive regulation of vitamin D biosynthetic process
ENSG00000111537	IFNG	GO:0060559	positive regulation of calcidiol 1-monooxygenase activity
ENSG00000111537	IFNG	GO:0033141	positive regulation of peptidyl-serine phosphorylation of STAT protein
ENSG00000111537	IFNG	GO:0005133	interferon-gamma receptor binding
ENSG00000111537	IFNG	GO:0032747	positive regulation of interleukin-23 production
ENSG00000111537	IFNG	GO:0034393	positive regulation of smooth muscle cell apoptotic process
ENSG00000111537	IFNG	GO:0042511	positive regulation of tyrosine phosphorylation of Stat1 protein
ENSG00000111537	IFNG	GO:0051712	positive regulation of killing of cells of other organism
ENSG00000111537	IFNG	GO:0060550	positive regulation of fructose 1,6-bisphosphate 1-phosphatase activity
ENSG00000111537	IFNG	GO:0060552	positive regulation of fructose 1,6-bisphosphate metabolic process
ENSG00000111537	IFNG	GO:2000309	positive regulation of tumor necrosis factor (ligand) superfamily member 11 production
ENSG00000111537	IFNG	GO:0006355	regulation of transcription, DNA-templated
ENSG00000111537	IFNG	GO:0009897	external side of plasma membrane
ENSG00000111537	IFNG	GO:0005515	protein binding
ENSG00000111537	IFNG	GO:0045944	positive regulation of transcription from RNA polymerase II promoter
ENSG00000111537	IFNG	GO:0051607	defense response to virus
ENSG00000111537	IFNG	GO:0030968	endoplasmic reticulum unfolded protein response
ENSG00000111537	IFNG	GO:0045893	positive regulation of transcription, DNA-templated
ENSG00000111537	IFNG	GO:0042742	defense response to bacterium
ENSG00000111537	IFNG	GO:0050776	regulation of immune response
ENSG00000111537	IFNG	GO:0050852	T cell receptor signaling pathway
ENSG00000111537	IFNG	GO:0019882	antigen processing and presentation
ENSG00000111537	IFNG	GO:0042832	defense response to protozoan
ENSG00000111537	IFNG	GO:0071222	cellular response to lipopolysaccharide
ENSG00000111537	IFNG	GO:0045410	positive regulation of interleukin-6 biosynthetic process
ENSG00000111537	IFNG	GO:0050718	positive regulation of interleukin-1 beta secretion
ENSG00000111537	IFNG	GO:0032760	positive regulation of tumor necrosis factor production
ENSG00000111537	IFNG	GO:0030593	neutrophil chemotaxis
ENSG00000111537	IFNG	GO:0031642	negative regulation of myelination
ENSG00000111537	IFNG	GO:0045348	positive regulation of MHC class II biosynthetic process
ENSG00000111537	IFNG	GO:0002302	CD8-positive, alpha-beta T cell differentiation involved in immune response
ENSG00000111537	IFNG	GO:0042102	positive regulation of T cell proliferation
ENSG00000111537	IFNG	GO:0001781	neutrophil apoptotic process
ENSG00000111537	IFNG	GO:0006925	inflammatory cell apoptotic process
ENSG00000111537	IFNG	GO:0044130	negative regulation of growth of symbiont in host
ENSG00000111537	IFNG	GO:0044146	negative regulation of growth of symbiont involved in interaction with host
ENSG00000111537	IFNG	GO:0045080	positive regulation of chemokine biosynthetic process
ENSG00000111537	IFNG	GO:0045084	positive regulation of interleukin-12 biosynthetic process
ENSG00000111537	IFNG	GO:0048304	positive regulation of isotype switching to IgG isotypes
ENSG00000111537	IFNG	GO:0071351	cellular response to interleukin-18
ENSG00000111537	IFNG	GO:0005737	cytoplasm
ENSG00000111537	IFNG	GO:0045666	positive regulation of neuron differentiation
ENSG00000111537	IFNG	GO:0043065	positive regulation of apoptotic process
ENSG00000111537	IFNG	GO:0042493	response to drug
ENSG00000111537	IFNG	GO:0008285	negative regulation of cell proliferation
ENSG00000111537	IFNG	GO:0043005	neuron projection
ENSG00000111537	IFNG	GO:0043204	perikaryon
ENSG00000111537	IFNG	GO:0045785	positive regulation of cell adhesion
ENSG00000111537	IFNG	GO:0002026	regulation of the force of heart contraction
ENSG00000111537	IFNG	GO:0032224	positive regulation of synaptic transmission, cholinergic
ENSG00000111537	IFNG	GO:0048147	negative regulation of fibroblast proliferation
ENSG00000111537	IFNG	GO:0050954	sensory perception of mechanical stimulus
ENSG00000111537	IFNG	GO:0060251	regulation of glial cell proliferation
ENSG00000111537	IFNG	GO:0072125	negative regulation of glomerular mesangial cell proliferation
ENSG00000111537	IFNG	GO:0098908	regulation of neuronal action potential
ENSG00000111537	IFNG	GO:2000345	regulation of hepatocyte proliferation
ENSG00000182551	ADI1	GO:0005737	cytoplasm
ENSG00000182551	ADI1	GO:0005506	iron ion binding
ENSG00000182551	ADI1	GO:0055114	oxidation-reduction process
ENSG00000182551	ADI1	GO:0005886	plasma membrane
ENSG00000182551	ADI1	GO:0005634	nucleus
ENSG00000182551	ADI1	GO:0005829	cytosol
ENSG00000182551	ADI1	GO:0005515	protein binding
ENSG00000182551	ADI1	GO:0016491	oxidoreductase activity
ENSG00000182551	ADI1	GO:0019509	L-methionine biosynthetic process from methylthioadenosine
ENSG00000182551	ADI1	GO:0010309	acireductone dioxygenase [iron(II)-requiring] activity
ENSG00000182551	ADI1
ENSG00000253276	CCDC71L
ENSG00000168811	IL12A	GO:0005576	extracellular region
ENSG00000168811	IL12A	GO:0005125	cytokine activity
ENSG00000168811	IL12A	GO:0005615	extracellular space
ENSG00000168811	IL12A	GO:0006955	immune response
ENSG00000168811	IL12A	GO:0046982	protein heterodimerization activity
ENSG00000168811	IL12A	GO:0005515	protein binding
ENSG00000168811	IL12A	GO:0042102	positive regulation of T cell proliferation
ENSG00000168811	IL12A	GO:0032496	response to lipopolysaccharide
ENSG00000168811	IL12A	GO:0009615	response to virus
ENSG00000168811	IL12A	GO:0007050	cell cycle arrest
ENSG00000168811	IL12A	GO:0016477	cell migration
ENSG00000168811	IL12A	GO:0098586	cellular response to virus
ENSG00000168811	IL12A	GO:2000510	positive regulation of dendritic cell chemotaxis
ENSG00000168811	IL12A	GO:0032700	negative regulation of interleukin-17 production
ENSG00000168811	IL12A	GO:0032729	positive regulation of interferon-gamma production
ENSG00000168811	IL12A	GO:0045785	positive regulation of cell adhesion
ENSG00000168811	IL12A	GO:0097191	extrinsic apoptotic signaling pathway
ENSG00000168811	IL12A	GO:0008083	growth factor activity
ENSG00000168811	IL12A	GO:0002860	positive regulation of natural killer cell mediated cytotoxicity directed against tumor cell target
ENSG00000168811	IL12A	GO:0045954	positive regulation of natural killer cell mediated cytotoxicity
ENSG00000168811	IL12A	GO:0001916	positive regulation of T cell mediated cytotoxicity
ENSG00000168811	IL12A	GO:0050671	positive regulation of lymphocyte proliferation
ENSG00000168811	IL12A	GO:0050830	defense response to Gram-positive bacterium
ENSG00000168811	IL12A	GO:0005143	interleukin-12 receptor binding
ENSG00000168811	IL12A	GO:0048662	negative regulation of smooth muscle cell proliferation
ENSG00000168811	IL12A	GO:0034393	positive regulation of smooth muscle cell apoptotic process
ENSG00000168811	IL12A	GO:0010224	response to UV-B
ENSG00000168811	IL12A	GO:0032946	positive regulation of mononuclear cell proliferation
ENSG00000168811	IL12A	GO:0032816	positive regulation of natural killer cell activation
ENSG00000168811	IL12A	GO:0042163	interleukin-12 beta subunit binding
ENSG00000168811	IL12A	GO:0042520	positive regulation of tyrosine phosphorylation of Stat4 protein
ENSG00000168811	IL12A	GO:0043514	interleukin-12 complex
ENSG00000168811	IL12A	GO:0045513	interleukin-27 binding
ENSG00000168811	IL12A	GO:0051135	positive regulation of NK T cell activation
ENSG00000168811	IL12A	GO:0005737	cytoplasm
ENSG00000168811	IL12A	GO:0042832	defense response to protozoan
ENSG00000168811	IL12A	GO:0071222	cellular response to lipopolysaccharide
ENSG00000168811	IL12A	GO:0045582	positive regulation of T cell differentiation
ENSG00000168811	IL12A
ENSG00000167283	ATP5L	GO:0005739	mitochondrion
ENSG00000167283	ATP5L	GO:0005743	mitochondrial inner membrane
ENSG00000167283	ATP5L	GO:0070062	extracellular exosome
ENSG00000167283	ATP5L	GO:0016887	ATPase activity
ENSG00000167283	ATP5L	GO:0022857	transmembrane transporter activity
ENSG00000167283	ATP5L	GO:0006754	ATP biosynthetic process
ENSG00000167283	ATP5L	GO:0000276	mitochondrial proton-transporting ATP synthase complex, coupling factor F(o)
ENSG00000167283	ATP5L	GO:0005753	mitochondrial proton-transporting ATP synthase complex
ENSG00000167283	ATP5L	GO:0015078	hydrogen ion transmembrane transporter activity
ENSG00000167283	ATP5L	GO:0042776	mitochondrial ATP synthesis coupled proton transport
ENSG00000167283	ATP5L
ENSG00000008438	PGLYRP1	GO:0005576	extracellular region
ENSG00000008438	PGLYRP1	GO:0045087	innate immune response
ENSG00000008438	PGLYRP1	GO:0006955	immune response
ENSG00000008438	PGLYRP1	GO:0008270	zinc ion binding
ENSG00000008438	PGLYRP1	GO:0070062	extracellular exosome
ENSG00000008438	PGLYRP1	GO:0042834	peptidoglycan binding
ENSG00000008438	PGLYRP1	GO:0050830	defense response to Gram-positive bacterium
ENSG00000008438	PGLYRP1	GO:0002221	pattern recognition receptor signaling pathway
ENSG00000008438	PGLYRP1	GO:0008745	N-acetylmuramoyl-L-alanine amidase activity
ENSG00000008438	PGLYRP1	GO:0009253	peptidoglycan catabolic process
ENSG00000008438	PGLYRP1	GO:0016019	peptidoglycan receptor activity
ENSG00000008438	PGLYRP1	GO:0016045	detection of bacterium
ENSG00000008438	PGLYRP1	GO:0032689	negative regulation of interferon-gamma production
ENSG00000008438	PGLYRP1	GO:0032827	negative regulation of natural killer cell differentiation involved in immune response
ENSG00000008438	PGLYRP1	GO:0044117	growth of symbiont in host
ENSG00000008438	PGLYRP1	GO:0050728	negative regulation of inflammatory response
ENSG00000104883	PEX11G	GO:0005515	protein binding
ENSG00000104883	PEX11G	GO:0005777	peroxisome
ENSG00000104883	PEX11G	GO:0043234	protein complex
ENSG00000104883	PEX11G	GO:0016559	peroxisome fission
ENSG00000104883	PEX11G	GO:0005779	integral component of peroxisomal membrane
ENSG00000104883	PEX11G	GO:0044375	regulation of peroxisome size
ENSG00000104883	PEX11G	GO:0031231	intrinsic component of peroxisomal membrane
ENSG00000104883	PEX11G
ENSG00000189159	HN1	GO:0005634	nucleus
ENSG00000189159	HN1	GO:0005730	nucleolus
ENSG00000189159	HN1	GO:0031965	nuclear membrane
ENSG00000189159	HN1
ENSG00000140379	BCL2A1	GO:0043066	negative regulation of apoptotic process
ENSG00000140379	BCL2A1	GO:0046982	protein heterodimerization activity
ENSG00000140379	BCL2A1	GO:0055085	transmembrane transport
ENSG00000140379	BCL2A1	GO:0005515	protein binding
ENSG00000140379	BCL2A1	GO:0042803	protein homodimerization activity
ENSG00000140379	BCL2A1	GO:0043065	positive regulation of apoptotic process
ENSG00000140379	BCL2A1	GO:0005741	mitochondrial outer membrane
ENSG00000140379	BCL2A1	GO:0001836	release of cytochrome c from mitochondria
ENSG00000140379	BCL2A1	GO:0008630	intrinsic apoptotic signaling pathway in response to DNA damage
ENSG00000140379	BCL2A1	GO:0015267	channel activity
ENSG00000140379	BCL2A1	GO:0008053	mitochondrial fusion
ENSG00000140379	BCL2A1	GO:0097192	extrinsic apoptotic signaling pathway in absence of ligand
ENSG00000140379	BCL2A1	GO:0007568	aging
ENSG00000140379	BCL2A1	GO:0021987	cerebral cortex development
ENSG00000140379	BCL2A1	GO:0051400	BH domain binding
ENSG00000214736	TOMM6	GO:0005739	mitochondrion
ENSG00000214736	TOMM6	GO:0015031	protein transport
ENSG00000214736	TOMM6	GO:0005742	mitochondrial outer membrane translocase complex
ENSG00000214736	TOMM6	GO:0005741	mitochondrial outer membrane
ENSG00000214736	TOMM6	GO:0016236	macroautophagy
ENSG00000119878	CRIPT	GO:0005737	cytoplasm
ENSG00000119878	CRIPT	GO:0005634	nucleus
ENSG00000119878	CRIPT	GO:0005515	protein binding
ENSG00000119878	CRIPT	GO:0030054	cell junction
ENSG00000119878	CRIPT	GO:0005730	nucleolus
ENSG00000119878	CRIPT	GO:0008017	microtubule binding
ENSG00000119878	CRIPT	GO:0031122	cytoplasmic microtubule organization
ENSG00000119878	CRIPT	GO:0014069	postsynaptic density
ENSG00000119878	CRIPT	GO:0043197	dendritic spine
ENSG00000119878	CRIPT	GO:0030425	dendrite
ENSG00000119878	CRIPT	GO:0032403	protein complex binding
ENSG00000119878	CRIPT	GO:0030165	PDZ domain binding
ENSG00000119878	CRIPT	GO:0097110	scaffold protein binding
ENSG00000119878	CRIPT	GO:0043198	dendritic shaft
ENSG00000119878	CRIPT	GO:0035372	protein localization to microtubule
ENSG00000119878	CRIPT	GO:0045184	establishment of protein localization
ENSG00000119878	CRIPT	GO:0043025	neuronal cell body
ENSG00000119878	CRIPT	GO:1902897	regulation of postsynaptic density protein 95 clustering
ENSG00000095110	NXPE1
ENSG00000095110	NXPE1	GO:0005576	extracellular region
ENSG00000170571	EMB	GO:0005886	plasma membrane
ENSG00000170571	EMB	GO:0005887	integral component of plasma membrane
ENSG00000170571	EMB	GO:0030054	cell junction
ENSG00000170571	EMB	GO:0045202	synapse
ENSG00000170571	EMB	GO:0008028	monocarboxylic acid transmembrane transporter activity
ENSG00000170571	EMB	GO:0035879	plasma membrane lactate transport
ENSG00000170571	EMB
ENSG00000170006	TMEM154	GO:0016021	integral component of membrane
ENSG00000170006	TMEM154
ENSG00000164035	EMCN	GO:0016021	integral component of membrane
ENSG00000164035	EMCN	GO:0005886	plasma membrane
ENSG00000164035	EMCN	GO:0005576	extracellular region
ENSG00000164035	EMCN
ENSG00000117586	TNFSF4	GO:0005886	plasma membrane
ENSG00000117586	TNFSF4	GO:0005125	cytokine activity
ENSG00000117586	TNFSF4	GO:0005615	extracellular space
ENSG00000117586	TNFSF4	GO:0006955	immune response
ENSG00000117586	TNFSF4	GO:0008284	positive regulation of cell proliferation
ENSG00000117586	TNFSF4	GO:0045892	negative regulation of transcription, DNA-templated
ENSG00000117586	TNFSF4	GO:0005887	integral component of plasma membrane
ENSG00000117586	TNFSF4	GO:0050871	positive regulation of B cell activation
ENSG00000117586	TNFSF4	GO:0007165	signal transduction
ENSG00000117586	TNFSF4	GO:0005102	receptor binding
ENSG00000117586	TNFSF4	GO:0033209	tumor necrosis factor-mediated signaling pathway
ENSG00000117586	TNFSF4	GO:0042102	positive regulation of T cell proliferation
ENSG00000117586	TNFSF4	GO:0009986	cell surface
ENSG00000117586	TNFSF4	GO:0009615	response to virus
ENSG00000117586	TNFSF4	GO:0071222	cellular response to lipopolysaccharide
ENSG00000117586	TNFSF4	GO:0050729	positive regulation of inflammatory response
ENSG00000117586	TNFSF4	GO:0032689	negative regulation of interferon-gamma production
ENSG00000117586	TNFSF4	GO:0032753	positive regulation of interleukin-4 production
ENSG00000117586	TNFSF4	GO:0032700	negative regulation of interleukin-17 production
ENSG00000117586	TNFSF4	GO:0032729	positive regulation of interferon-gamma production
ENSG00000117586	TNFSF4	GO:0032733	positive regulation of interleukin-10 production
ENSG00000117586	TNFSF4	GO:0032735	positive regulation of interleukin-12 production
ENSG00000117586	TNFSF4	GO:0032755	positive regulation of interleukin-6 production
ENSG00000117586	TNFSF4	GO:0043433	negative regulation of sequence-specific DNA binding transcription factor activity
ENSG00000117586	TNFSF4	GO:0032813	tumor necrosis factor receptor superfamily binding
ENSG00000117586	TNFSF4	GO:0071380	cellular response to prostaglandin E stimulus
ENSG00000117586	TNFSF4	GO:0002726	positive regulation of T cell cytokine production
ENSG00000117586	TNFSF4	GO:0050727	regulation of inflammatory response
ENSG00000117586	TNFSF4	GO:0002526	acute inflammatory response
ENSG00000117586	TNFSF4	GO:0051024	positive regulation of immunoglobulin secretion
ENSG00000117586	TNFSF4	GO:0032736	positive regulation of interleukin-13 production
ENSG00000117586	TNFSF4	GO:0045630	positive regulation of T-helper 2 cell differentiation
ENSG00000117586	TNFSF4	GO:0002819	regulation of adaptive immune response
ENSG00000117586	TNFSF4	GO:0045590	negative regulation of regulatory T cell differentiation
ENSG00000117586	TNFSF4	GO:0043382	positive regulation of memory T cell differentiation
ENSG00000117586	TNFSF4	GO:0002215	defense response to nematode
ENSG00000117586	TNFSF4	GO:0002830	positive regulation of type 2 immune response
ENSG00000117586	TNFSF4	GO:0002891	positive regulation of immunoglobulin mediated immune response
ENSG00000117586	TNFSF4	GO:0035709	memory T cell activation
ENSG00000117586	TNFSF4	GO:0035712	T-helper 2 cell activation
ENSG00000117586	TNFSF4	GO:0035713	response to nitrogen dioxide
ENSG00000117586	TNFSF4	GO:0043372	positive regulation of CD4-positive, alpha-beta T cell differentiation
ENSG00000117586	TNFSF4	GO:0045626	negative regulation of T-helper 1 cell differentiation
ENSG00000117586	TNFSF4	GO:0046641	positive regulation of alpha-beta T cell proliferation
ENSG00000117586	TNFSF4	GO:0071954	chemokine (C-C motif) ligand 11 production
ENSG00000117586	TNFSF4	GO:1900281	positive regulation of CD4-positive, alpha-beta T cell costimulation
ENSG00000117586	TNFSF4	GO:2000572	positive regulation of interleukin-4-dependent isotype switching to IgE isotypes
ENSG00000117586	TNFSF4	GO:0006954	inflammatory response
ENSG00000117586	TNFSF4	GO:0008203	cholesterol metabolic process
ENSG00000117586	TNFSF4	GO:0005164	tumor necrosis factor receptor binding
ENSG00000117586	TNFSF4	GO:0050710	negative regulation of cytokine secretion
ENSG00000117586	TNFSF4	GO:2000525	positive regulation of T cell costimulation
ENSG00000117586	TNFSF4	GO:0035714	cellular response to nitrogen dioxide
ENSG00000117586	TNFSF4	GO:0035783	CD4-positive, alpha-beta T cell costimulation
ENSG00000117586	TNFSF4	GO:2000568	positive regulation of memory T cell activation
ENSG00000117586	TNFSF4	GO:2000570	positive regulation of T-helper 2 cell activation
ENSG00000117586	TNFSF4	GO:0042104	positive regulation of activated T cell proliferation
ENSG00000117586	TNFSF4	GO:0001816	cytokine production
ENSG00000117586	TNFSF4	GO:0032743	positive regulation of interleukin-2 production
ENSG00000117586	TNFSF4	GO:0042098	T cell proliferation
ENSG00000121895	TMEM156	GO:0016021	integral component of membrane
ENSG00000121895	TMEM156
ENSG00000156959	LHFPL4	GO:0016021	integral component of membrane
ENSG00000253457	SMIM18	GO:0016021	integral component of membrane
ENSG00000253457	SMIM18
ENSG00000187840	EIF4EBP1	GO:0005737	cytoplasm
ENSG00000187840	EIF4EBP1	GO:0005829	cytosol
ENSG00000187840	EIF4EBP1	GO:0005515	protein binding
ENSG00000187840	EIF4EBP1	GO:0005654	nucleoplasm
ENSG00000187840	EIF4EBP1	GO:0000082	G1/S transition of mitotic cell cycle
ENSG00000187840	EIF4EBP1	GO:0008190	eukaryotic initiation factor 4E binding
ENSG00000187840	EIF4EBP1	GO:0030371	translation repressor activity
ENSG00000187840	EIF4EBP1	GO:0045947	negative regulation of translational initiation
ENSG00000187840	EIF4EBP1	GO:0045931	positive regulation of mitotic cell cycle
ENSG00000187840	EIF4EBP1	GO:0031929	TOR signaling
ENSG00000187840	EIF4EBP1	GO:0008286	insulin receptor signaling pathway
ENSG00000187840	EIF4EBP1	GO:0002192	IRES-dependent translational initiation
ENSG00000187840	EIF4EBP1	GO:0005634	nucleus
ENSG00000187840	EIF4EBP1	GO:0071456	cellular response to hypoxia
ENSG00000187840	EIF4EBP1	GO:0045471	response to ethanol
ENSG00000187840	EIF4EBP1	GO:0043234	protein complex
ENSG00000187840	EIF4EBP1	GO:0051721	protein phosphatase 2A binding
ENSG00000187840	EIF4EBP1	GO:0030324	lung development
ENSG00000187840	EIF4EBP1	GO:0002931	response to ischemia
ENSG00000187840	EIF4EBP1	GO:0031369	translation initiation factor binding
ENSG00000187840	EIF4EBP1	GO:0031333	negative regulation of protein complex assembly
ENSG00000187840	EIF4EBP1	GO:1990928	response to amino acid starvation
ENSG00000070087	PFN2	GO:0005737	cytoplasm
ENSG00000070087	PFN2	GO:0003785	actin monomer binding
ENSG00000070087	PFN2	GO:0005515	protein binding
ENSG00000070087	PFN2	GO:0070062	extracellular exosome
ENSG00000070087	PFN2	GO:0005856	cytoskeleton
ENSG00000070087	PFN2	GO:0030036	actin cytoskeleton organization
ENSG00000070087	PFN2	GO:0030838	positive regulation of actin filament polymerization
ENSG00000070087	PFN2	GO:0005546	phosphatidylinositol-4,5-bisphosphate binding
ENSG00000070087	PFN2	GO:0033138	positive regulation of peptidyl-serine phosphorylation
ENSG00000070087	PFN2	GO:0050821	protein stabilization
ENSG00000070087	PFN2	GO:0051496	positive regulation of stress fiber assembly
ENSG00000070087	PFN2	GO:0032781	positive regulation of ATPase activity
ENSG00000070087	PFN2	GO:0030837	negative regulation of actin filament polymerization
ENSG00000070087	PFN2	GO:0000774	adenyl-nucleotide exchange factor activity
ENSG00000070087	PFN2	GO:0010633	negative regulation of epithelial cell migration
ENSG00000070087	PFN2	GO:0032233	positive regulation of actin filament bundle assembly
ENSG00000070087	PFN2	GO:1900028	negative regulation of ruffle assembly
ENSG00000070087	PFN2	GO:0043195	terminal bouton
ENSG00000070087	PFN2	GO:2000300	regulation of synaptic vesicle exocytosis
ENSG00000070087	PFN2
ENSG00000280830	ADI1
ENSG00000175879	HOXD8
ENSG00000175879	HOXD8	GO:0005634	nucleus
ENSG00000175879	HOXD8	GO:0045944	positive regulation of transcription from RNA polymerase II promoter
ENSG00000175879	HOXD8	GO:0006366	transcription from RNA polymerase II promoter
ENSG00000175879	HOXD8	GO:0000977	RNA polymerase II regulatory region sequence-specific DNA binding
ENSG00000175879	HOXD8	GO:0008595	anterior/posterior axis specification, embryo
ENSG00000175879	HOXD8	GO:0001228	transcriptional activator activity, RNA polymerase II transcription regulatory region sequence-specific binding
ENSG00000175879	HOXD8	GO:0000122	negative regulation of transcription from RNA polymerase II promoter
ENSG00000175879	HOXD8	GO:0048705	skeletal system morphogenesis
ENSG00000175879	HOXD8	GO:0009952	anterior/posterior pattern specification

## Sheet: pelSin.Biomart.results
IEnsembl Gene ID	Associated Gene Name	GO Term Accession	GO Term Name
ENSGALG00000002033	NDUFB6	GO:0031966	mitochondrial membrane
ENSGALG00000002033	NDUFB6	GO:0005739	mitochondrion
ENSGALG00000002033	NDUFB6	GO:0005654	nucleoplasm
ENSGALG00000002033	NDUFB6	GO:0005747	mitochondrial respiratory chain complex I
ENSGALG00000009870	IL15	GO:0007165	signal transduction
ENSGALG00000009870	IL15	GO:0005576	extracellular region
ENSGALG00000009870	IL15	GO:0005615	extracellular space
ENSGALG00000009870	IL15	GO:0005126	cytokine receptor binding
ENSGALG00000009870	IL15	GO:0005125	cytokine activity
ENSGALG00000009870	IL15	GO:0006955	immune response
ENSGALG00000009870	IL15	GO:0008284	positive regulation of cell proliferation
ENSGALG00000009870	IL15	GO:0005737	cytoplasm
ENSGALG00000009870	IL15	GO:0005515	protein binding
ENSGALG00000009870	IL15	GO:0005654	nucleoplasm
ENSGALG00000009870	IL15	GO:0032740	positive regulation of interleukin-17 production
ENSGALG00000009870	IL15	GO:0042506	tyrosine phosphorylation of Stat5 protein
ENSGALG00000009870	IL15	GO:0048469	cell maturation
ENSGALG00000009870	IL15	GO:0045580	regulation of T cell differentiation
ENSGALG00000009870	IL15	GO:0001779	natural killer cell differentiation
ENSGALG00000009870	IL15	GO:0048535	lymph node development
ENSGALG00000009870	IL15	GO:0042102	positive regulation of T cell proliferation
ENSGALG00000009870	IL15	GO:0050778	positive regulation of immune response
ENSGALG00000009870	IL15	GO:0032825	positive regulation of natural killer cell differentiation
ENSGALG00000009870	IL15	GO:0032819	positive regulation of natural killer cell proliferation
ENSGALG00000009870	IL15	GO:0001866	NK T cell proliferation
ENSGALG00000009870	IL15	GO:0045062	extrathymic T cell selection
ENSGALG00000009870	IL15	GO:0050691	regulation of defense response to virus by host
ENSGALG00000009870	IL15	GO:1904100	positive regulation of protein O-linked glycosylation
ENSGALG00000020151	NMU	GO:0006940	regulation of smooth muscle contraction
ENSGALG00000020151	NMU	GO:0005515	protein binding
ENSGALG00000004623	AGTRAP	GO:0016021	integral component of membrane
ENSGALG00000004623	AGTRAP	GO:0016020	membrane
ENSGALG00000004623	AGTRAP	GO:0038166	angiotensin-activated signaling pathway
ENSGALG00000004623	AGTRAP	GO:0005737	cytoplasm
ENSGALG00000004623	AGTRAP	GO:0005515	protein binding
ENSGALG00000004623	AGTRAP	GO:0005654	nucleoplasm
ENSGALG00000004623	AGTRAP	GO:0043231	intracellular membrane-bounded organelle
ENSGALG00000004623	AGTRAP	GO:0005886	plasma membrane
ENSGALG00000004623	AGTRAP	GO:0008217	regulation of blood pressure
ENSGALG00000004623	AGTRAP	GO:0005938	cell cortex
ENSGALG00000004623	AGTRAP	GO:0004945	angiotensin type II receptor activity
ENSGALG00000028636	MYEOV2
ENSGALG00000014477	CD4	GO:0016021	integral component of membrane
ENSGALG00000014477	CD4	GO:0016020	membrane
ENSGALG00000014477	CD4	GO:0006955	immune response
ENSGALG00000014477	CD4	GO:0015026	coreceptor activity
ENSGALG00000014477	CD4	GO:0044214	spanning component of plasma membrane

## Sheet: chicken.Biomart.results
Ensembl Gene ID	Associated Gene Name	GO Term Accession	GO Term Name
ENSGALG00000003069	TNFSF4	GO:0016021	integral component of membrane
ENSGALG00000003069	TNFSF4	GO:0016020	membrane
ENSGALG00000003069	TNFSF4	GO:0006954	inflammatory response
ENSGALG00000003069	TNFSF4	GO:0005615	extracellular space
ENSGALG00000003069	TNFSF4	GO:0042102	positive regulation of T cell proliferation
ENSGALG00000003069	TNFSF4	GO:0032813	tumor necrosis factor receptor superfamily binding
ENSGALG00000003069	TNFSF4	GO:0001819	positive regulation of cytokine production
ENSGALG00000006693
ENSGALG00000006951
ENSGALG00000013270
ENSGALG00000016494
ENSGALG00000017342		GO:0016020	membrane
ENSGALG00000017342		GO:0007608	sensory perception of smell
ENSGALG00000017342		GO:0007186	G-protein coupled receptor signaling pathway
ENSGALG00000017342		GO:0007165	signal transduction
ENSGALG00000017342		GO:0005886	plasma membrane
ENSGALG00000017342		GO:0004984	olfactory receptor activity
ENSGALG00000017342		GO:0004930	G-protein coupled receptor activity
ENSGALG00000017342		GO:0004871	signal transducer activity
ENSGALG00000017342		GO:0050911	detection of chemical stimulus involved in sensory perception of smell
ENSGALG00000017342		GO:0050896	response to stimulus
ENSGALG00000017342		GO:0016021	integral component of membrane
ENSGALG00000017510	TUSC1
ENSGALG00000020616
ENSGALG00000021437
ENSGALG00000021848	AVDL
ENSGALG00000022635
ENSGALG00000023012
ENSGALG00000024011	LCN8	GO:0005623	cell
ENSGALG00000024011	LCN8	GO:0005576	extracellular region
ENSGALG00000024011	LCN8	GO:0006954	inflammatory response
ENSGALG00000024011	LCN8	GO:0005615	extracellular space
ENSGALG00000024011	LCN8	GO:0071399	cellular response to linoleic acid
ENSGALG00000024011	LCN8	GO:0070543	response to linoleic acid
ENSGALG00000024011	LCN8	GO:0070540	stearic acid binding
ENSGALG00000024011	LCN8	GO:0070539	linoleic acid binding
ENSGALG00000024011	LCN8	GO:0070538	oleic acid binding
ENSGALG00000024011	LCN8	GO:0055089	fatty acid homeostasis
ENSGALG00000024011	LCN8	GO:0051412	response to corticosterone
ENSGALG00000024011	LCN8	GO:0050544	arachidonic acid binding
ENSGALG00000024011	LCN8	GO:0045663	positive regulation of myoblast differentiation
ENSGALG00000024011	LCN8	GO:0034097	response to cytokine
ENSGALG00000024011	LCN8	GO:0032332	positive regulation of chondrocyte differentiation
ENSGALG00000024011	LCN8	GO:0010831	positive regulation of myotube differentiation
ENSGALG00000024011	LCN8	GO:0007507	heart development
ENSGALG00000024011	LCN8	GO:0006810	transport
ENSGALG00000024011	LCN8	GO:0006629	lipid metabolic process
ENSGALG00000024011	LCN8	GO:0005215	transporter activity
ENSGALG00000024011	LCN8	GO:0036094	small molecule binding
ENSGALG00000024011	LCN8	GO:0015908	fatty acid transport
ENSGALG00000024011	LCN8	GO:0008284	positive regulation of cell proliferation
ENSGALG00000024011	LCN8	GO:0032496	response to lipopolysaccharide
ENSGALG00000024011	LCN8	GO:0006953	acute-phase response
ENSGALG00000024011	LCN8	GO:0043066	negative regulation of apoptotic process
ENSGALG00000024011	LCN8	GO:0042493	response to drug
ENSGALG00000024217
ENSGALG00000024378	ZNF414
ENSGALG00000027667		GO:0003677	DNA binding
ENSGALG00000027667		GO:0000786	nucleosome
ENSGALG00000027667		GO:0006334	nucleosome assembly
ENSGALG00000027780
ENSGALG00000027631
ENSGALG00000026287
ENSGALG00000026239	MPV17	GO:0016021	integral component of membrane
ENSGALG00000026239	MPV17	GO:0016020	membrane
ENSGALG00000026239	MPV17	GO:0005739	mitochondrion
ENSGALG00000026239	MPV17	GO:0005743	mitochondrial inner membrane
ENSGALG00000026239	MPV17	GO:0042592	homeostatic process
ENSGALG00000026239	MPV17	GO:0000002	mitochondrial genome maintenance
ENSGALG00000026532
ENSGALG00000027418	HINT2	GO:0003824	catalytic activity
ENSGALG00000027418	HINT2	GO:0005739	mitochondrion
ENSGALG00000027418	HINT2	GO:0005730	nucleolus
ENSGALG00000025924	AQP10	GO:0016021	integral component of membrane
ENSGALG00000025924	AQP10	GO:0016020	membrane
ENSGALG00000025924	AQP10	GO:0005887	integral component of plasma membrane
ENSGALG00000025924	AQP10	GO:0071918	urea transmembrane transport
ENSGALG00000025924	AQP10	GO:0015204	urea transmembrane transporter activity
ENSGALG00000025924	AQP10	GO:0034219	carbohydrate transmembrane transport
ENSGALG00000025924	AQP10	GO:0015793	glycerol transport
ENSGALG00000025924	AQP10	GO:0015254	glycerol channel activity
ENSGALG00000025924	AQP10	GO:0015250	water channel activity
ENSGALG00000025924	AQP10	GO:0009992	cellular water homeostasis
ENSGALG00000025924	AQP10	GO:0006833	water transport
ENSGALG00000025924	AQP10	GO:0006810	transport
ENSGALG00000025924	AQP10	GO:0005215	transporter activity
ENSGALG00000025924	AQP10	GO:0034220	ion transmembrane transport
ENSGALG00000025924	AQP10	GO:0009636	response to toxic substance
ENSGALG00000025924	AQP10	GO:0015265	urea channel activity
